# Supplementary material for: Acceptance and Online Interpretation of “Gender-Neutral Pronouns”: Performance Asymmetry by Chinese English as a Foreign Language Learners
Source: Front Psychol. 2022 Mar 2;12:765777. doi: 10.3389/fpsyg.2021.765777 (PMC8925987; doi:10.3389/fpsyg.2021.765777)
Supplement: Supplementary file 1 [file Data_Sheet_1.xlsx]

## Sheet: final_data
subj_no	scores	questions	pronoun	items	type	age	experience	lp	group
S1	5	1	he	A criminal must not be set free, even if _____ may feel remorse about the crime, because criminals are a threat to the public.	mas	24	六级	29	non
S2	5	1	he	A criminal must not be set free, even if _____ may feel remorse about the crime, because criminals are a threat to the public.	mas	24	六级	30	non
S3	5	1	he	A criminal must not be set free, even if _____ may feel remorse about the crime, because criminals are a threat to the public.	mas	24	六级	27	non
S4	4	1	he	A criminal must not be set free, even if _____ may feel remorse about the crime, because criminals are a threat to the public.	mas	25	六级	32	non
S5	5	1	he	A criminal must not be set free, even if _____ may feel remorse about the crime, because criminals are a threat to the public.	mas	23	六级	29	non
S6	4	1	he	A criminal must not be set free, even if _____ may feel remorse about the crime, because criminals are a threat to the public.	mas	24	六级	21	non
S7	5	1	he	A criminal must not be set free, even if _____ may feel remorse about the crime, because criminals are a threat to the public.	mas	23	专四专八	37	Eng
S8	5	1	he	A criminal must not be set free, even if _____ may feel remorse about the crime, because criminals are a threat to the public.	mas	23	专四专八	34	Eng
S9	4	1	he	A criminal must not be set free, even if _____ may feel remorse about the crime, because criminals are a threat to the public.	mas	24	专四专八	36	Eng
S10	5	1	he	A criminal must not be set free, even if _____ may feel remorse about the crime, because criminals are a threat to the public.	mas	24	专四专八	32	Eng
S11	5	1	he	A criminal must not be set free, even if _____ may feel remorse about the crime, because criminals are a threat to the public.	mas	25	六级	25	non
S12	5	1	he	A criminal must not be set free, even if _____ may feel remorse about the crime, because criminals are a threat to the public.	mas	23	专四专八	28	Eng
S13	5	1	he	A criminal must not be set free, even if _____ may feel remorse about the crime, because criminals are a threat to the public.	mas	24	六级	26	non
S14	4	1	he	A criminal must not be set free, even if _____ may feel remorse about the crime, because criminals are a threat to the public.	mas	24	六级	26	non
S15	5	1	he	A criminal must not be set free, even if _____ may feel remorse about the crime, because criminals are a threat to the public.	mas	22	专四专八	36	Eng
S16	5	1	he	A criminal must not be set free, even if _____ may feel remorse about the crime, because criminals are a threat to the public.	mas	25	六级	28	non
S17	1	1	he	A criminal must not be set free, even if _____ may feel remorse about the crime, because criminals are a threat to the public.	mas	25	专四专八	33	Eng
S18	5	1	he	A criminal must not be set free, even if _____ may feel remorse about the crime, because criminals are a threat to the public.	mas	25	六级	29	non
S19	5	1	he	A criminal must not be set free, even if _____ may feel remorse about the crime, because criminals are a threat to the public.	mas	24	六级	19	non
S20	4	1	he	A criminal must not be set free, even if _____ may feel remorse about the crime, because criminals are a threat to the public.	mas	24	专四专八	32	Eng
S21	5	1	he	A criminal must not be set free, even if _____ may feel remorse about the crime, because criminals are a threat to the public.	mas	24	专四专八	37	Eng
S22	5	1	he	A criminal must not be set free, even if _____ may feel remorse about the crime, because criminals are a threat to the public.	mas	23	六级	31	non
S23	5	1	he	A criminal must not be set free, even if _____ may feel remorse about the crime, because criminals are a threat to the public.	mas	25	六级	31	non
S24	5	1	he	A criminal must not be set free, even if _____ may feel remorse about the crime, because criminals are a threat to the public.	mas	23	专四专八	31	Eng
S25	4	1	he	A criminal must not be set free, even if _____ may feel remorse about the crime, because criminals are a threat to the public.	mas	24	六级	26	non
S26	5	1	he	A criminal must not be set free, even if _____ may feel remorse about the crime, because criminals are a threat to the public.	mas	22	六级	33	non
S27	5	1	he	A criminal must not be set free, even if _____ may feel remorse about the crime, because criminals are a threat to the public.	mas	24	专四专八	34	Eng
S28	5	1	he	A criminal must not be set free, even if _____ may feel remorse about the crime, because criminals are a threat to the public.	mas	24	专四专八	33	Eng
S29	5	1	he	A criminal must not be set free, even if _____ may feel remorse about the crime, because criminals are a threat to the public.	mas	22	六级	33	non
S30	4	1	he	A criminal must not be set free, even if _____ may feel remorse about the crime, because criminals are a threat to the public.	mas	23	六级	32	non
S31	5	1	he	A criminal must not be set free, even if _____ may feel remorse about the crime, because criminals are a threat to the public.	mas	24	六级	30	non
S32	4	1	he	A criminal must not be set free, even if _____ may feel remorse about the crime, because criminals are a threat to the public.	mas	22	六级	30	non
S33	5	1	he	A criminal must not be set free, even if _____ may feel remorse about the crime, because criminals are a threat to the public.	mas	23	专四专八	32	Eng
S34	5	1	he	A criminal must not be set free, even if _____ may feel remorse about the crime, because criminals are a threat to the public.	mas	24	专四专八	30	Eng
S35	4	1	he	A criminal must not be set free, even if _____ may feel remorse about the crime, because criminals are a threat to the public.	mas	24	六级	32	non
S36	5	1	he	A criminal must not be set free, even if _____ may feel remorse about the crime, because criminals are a threat to the public.	mas	24	专四专八	34	Eng
S37	5	1	he	A criminal must not be set free, even if _____ may feel remorse about the crime, because criminals are a threat to the public.	mas	24	专四专八	35	Eng
S38	5	1	he	A criminal must not be set free, even if _____ may feel remorse about the crime, because criminals are a threat to the public.	mas	25	专四专八	32	Eng
S39	5	1	he	A criminal must not be set free, even if _____ may feel remorse about the crime, because criminals are a threat to the public.	mas	22	专四专八	32	Eng
S40	4	1	he	A criminal must not be set free, even if _____ may feel remorse about the crime, because criminals are a threat to the public.	mas	23	专四专八	26	Eng
S41	5	1	he	A criminal must not be set free, even if _____ may feel remorse about the crime, because criminals are a threat to the public.	mas	24	专四专八	29	Eng
S42	5	1	he	A criminal must not be set free, even if _____ may feel remorse about the crime, because criminals are a threat to the public.	mas	25	六级	28	non
S43	5	1	he	A criminal must not be set free, even if _____ may feel remorse about the crime, because criminals are a threat to the public.	mas	23	专四专八	24	Eng
S44	5	1	he	A criminal must not be set free, even if _____ may feel remorse about the crime, because criminals are a threat to the public.	mas	23	专四专八	33	Eng
S45	5	1	he	A criminal must not be set free, even if _____ may feel remorse about the crime, because criminals are a threat to the public.	mas	22	专四专八	35	Eng
S46	5	1	he	A criminal must not be set free, even if _____ may feel remorse about the crime, because criminals are a threat to the public.	mas	24	六级	32	non
S47	5	1	he	A criminal must not be set free, even if _____ may feel remorse about the crime, because criminals are a threat to the public.	mas	23	专四专八	33	Eng
S48	5	1	he	A criminal must not be set free, even if _____ may feel remorse about the crime, because criminals are a threat to the public.	mas	22	专四专八	35	Eng
S49	5	1	he	A criminal must not be set free, even if _____ may feel remorse about the crime, because criminals are a threat to the public.	mas	24	六级	31	non
S50	5	1	he	A criminal must not be set free, even if _____ may feel remorse about the crime, because criminals are a threat to the public.	mas	24	专四专八	33	Eng
S51	5	1	he	A criminal must not be set free, even if _____ may feel remorse about the crime, because criminals are a threat to the public.	mas	24	六级	21	non
S52	3	1	he	A criminal must not be set free, even if _____ may feel remorse about the crime, because criminals are a threat to the public.	mas	24	六级	31	non
S53	5	1	he	A criminal must not be set free, even if _____ may feel remorse about the crime, because criminals are a threat to the public.	mas	23	六级	23	non
S54	5	1	he	A criminal must not be set free, even if _____ may feel remorse about the crime, because criminals are a threat to the public.	mas	25	六级	24	non
S55	5	1	he	A criminal must not be set free, even if _____ may feel remorse about the crime, because criminals are a threat to the public.	mas	24	专四专八	34	Eng
S1	3	1	she	A criminal must not be set free, even if _____ may feel remorse about the crime, because criminals are a threat to the public.	mas	24	六级	29	non
S2	2	1	she	A criminal must not be set free, even if _____ may feel remorse about the crime, because criminals are a threat to the public.	mas	24	六级	30	non
S3	1	1	she	A criminal must not be set free, even if _____ may feel remorse about the crime, because criminals are a threat to the public.	mas	24	六级	27	non
S4	3	1	she	A criminal must not be set free, even if _____ may feel remorse about the crime, because criminals are a threat to the public.	mas	25	六级	32	non
S5	3	1	she	A criminal must not be set free, even if _____ may feel remorse about the crime, because criminals are a threat to the public.	mas	23	六级	29	non
S6	4	1	she	A criminal must not be set free, even if _____ may feel remorse about the crime, because criminals are a threat to the public.	mas	24	六级	21	non
S7	5	1	she	A criminal must not be set free, even if _____ may feel remorse about the crime, because criminals are a threat to the public.	mas	23	专四专八	37	Eng
S8	4	1	she	A criminal must not be set free, even if _____ may feel remorse about the crime, because criminals are a threat to the public.	mas	23	专四专八	34	Eng
S9	3	1	she	A criminal must not be set free, even if _____ may feel remorse about the crime, because criminals are a threat to the public.	mas	24	专四专八	36	Eng
S10	5	1	she	A criminal must not be set free, even if _____ may feel remorse about the crime, because criminals are a threat to the public.	mas	24	专四专八	32	Eng
S11	4	1	she	A criminal must not be set free, even if _____ may feel remorse about the crime, because criminals are a threat to the public.	mas	25	六级	25	non
S12	2	1	she	A criminal must not be set free, even if _____ may feel remorse about the crime, because criminals are a threat to the public.	mas	23	专四专八	28	Eng
S13	2	1	she	A criminal must not be set free, even if _____ may feel remorse about the crime, because criminals are a threat to the public.	mas	24	六级	26	non
S14	3	1	she	A criminal must not be set free, even if _____ may feel remorse about the crime, because criminals are a threat to the public.	mas	24	六级	26	non
S15	3	1	she	A criminal must not be set free, even if _____ may feel remorse about the crime, because criminals are a threat to the public.	mas	22	专四专八	36	Eng
S16	3	1	she	A criminal must not be set free, even if _____ may feel remorse about the crime, because criminals are a threat to the public.	mas	25	六级	28	non
S17	1	1	she	A criminal must not be set free, even if _____ may feel remorse about the crime, because criminals are a threat to the public.	mas	25	专四专八	33	Eng
S18	2	1	she	A criminal must not be set free, even if _____ may feel remorse about the crime, because criminals are a threat to the public.	mas	25	六级	29	non
S19	5	1	she	A criminal must not be set free, even if _____ may feel remorse about the crime, because criminals are a threat to the public.	mas	24	六级	19	non
S20	2	1	she	A criminal must not be set free, even if _____ may feel remorse about the crime, because criminals are a threat to the public.	mas	24	专四专八	32	Eng
S21	4	1	she	A criminal must not be set free, even if _____ may feel remorse about the crime, because criminals are a threat to the public.	mas	24	专四专八	37	Eng
S22	4	1	she	A criminal must not be set free, even if _____ may feel remorse about the crime, because criminals are a threat to the public.	mas	23	六级	31	non
S23	5	1	she	A criminal must not be set free, even if _____ may feel remorse about the crime, because criminals are a threat to the public.	mas	25	六级	31	non
S24	3	1	she	A criminal must not be set free, even if _____ may feel remorse about the crime, because criminals are a threat to the public.	mas	23	专四专八	31	Eng
S25	4	1	she	A criminal must not be set free, even if _____ may feel remorse about the crime, because criminals are a threat to the public.	mas	24	六级	26	non
S26	2	1	she	A criminal must not be set free, even if _____ may feel remorse about the crime, because criminals are a threat to the public.	mas	22	六级	33	non
S27	5	1	she	A criminal must not be set free, even if _____ may feel remorse about the crime, because criminals are a threat to the public.	mas	24	专四专八	34	Eng
S28	3	1	she	A criminal must not be set free, even if _____ may feel remorse about the crime, because criminals are a threat to the public.	mas	24	专四专八	33	Eng
S29	3	1	she	A criminal must not be set free, even if _____ may feel remorse about the crime, because criminals are a threat to the public.	mas	22	六级	33	non
S30	2	1	she	A criminal must not be set free, even if _____ may feel remorse about the crime, because criminals are a threat to the public.	mas	23	六级	32	non
S31	3	1	she	A criminal must not be set free, even if _____ may feel remorse about the crime, because criminals are a threat to the public.	mas	24	六级	30	non
S32	5	1	she	A criminal must not be set free, even if _____ may feel remorse about the crime, because criminals are a threat to the public.	mas	22	六级	30	non
S33	2	1	she	A criminal must not be set free, even if _____ may feel remorse about the crime, because criminals are a threat to the public.	mas	23	专四专八	32	Eng
S34	2	1	she	A criminal must not be set free, even if _____ may feel remorse about the crime, because criminals are a threat to the public.	mas	24	专四专八	30	Eng
S35	3	1	she	A criminal must not be set free, even if _____ may feel remorse about the crime, because criminals are a threat to the public.	mas	24	六级	32	non
S36	5	1	she	A criminal must not be set free, even if _____ may feel remorse about the crime, because criminals are a threat to the public.	mas	24	专四专八	34	Eng
S37	2	1	she	A criminal must not be set free, even if _____ may feel remorse about the crime, because criminals are a threat to the public.	mas	24	专四专八	35	Eng
S38	3	1	she	A criminal must not be set free, even if _____ may feel remorse about the crime, because criminals are a threat to the public.	mas	25	专四专八	32	Eng
S39	4	1	she	A criminal must not be set free, even if _____ may feel remorse about the crime, because criminals are a threat to the public.	mas	22	专四专八	32	Eng
S40	4	1	she	A criminal must not be set free, even if _____ may feel remorse about the crime, because criminals are a threat to the public.	mas	23	专四专八	26	Eng
S41	5	1	she	A criminal must not be set free, even if _____ may feel remorse about the crime, because criminals are a threat to the public.	mas	24	专四专八	29	Eng
S42	1	1	she	A criminal must not be set free, even if _____ may feel remorse about the crime, because criminals are a threat to the public.	mas	25	六级	28	non
S43	3	1	she	A criminal must not be set free, even if _____ may feel remorse about the crime, because criminals are a threat to the public.	mas	23	专四专八	24	Eng
S44	5	1	she	A criminal must not be set free, even if _____ may feel remorse about the crime, because criminals are a threat to the public.	mas	23	专四专八	33	Eng
S45	1	1	she	A criminal must not be set free, even if _____ may feel remorse about the crime, because criminals are a threat to the public.	mas	22	专四专八	35	Eng
S46	2	1	she	A criminal must not be set free, even if _____ may feel remorse about the crime, because criminals are a threat to the public.	mas	24	六级	32	non
S47	5	1	she	A criminal must not be set free, even if _____ may feel remorse about the crime, because criminals are a threat to the public.	mas	23	专四专八	33	Eng
S48	5	1	she	A criminal must not be set free, even if _____ may feel remorse about the crime, because criminals are a threat to the public.	mas	22	专四专八	35	Eng
S49	2	1	she	A criminal must not be set free, even if _____ may feel remorse about the crime, because criminals are a threat to the public.	mas	24	六级	31	non
S50	1	1	she	A criminal must not be set free, even if _____ may feel remorse about the crime, because criminals are a threat to the public.	mas	24	专四专八	33	Eng
S51	1	1	she	A criminal must not be set free, even if _____ may feel remorse about the crime, because criminals are a threat to the public.	mas	24	六级	21	non
S52	2	1	she	A criminal must not be set free, even if _____ may feel remorse about the crime, because criminals are a threat to the public.	mas	24	六级	31	non
S53	5	1	she	A criminal must not be set free, even if _____ may feel remorse about the crime, because criminals are a threat to the public.	mas	23	六级	23	non
S54	3	1	she	A criminal must not be set free, even if _____ may feel remorse about the crime, because criminals are a threat to the public.	mas	25	六级	24	non
S55	1	1	she	A criminal must not be set free, even if _____ may feel remorse about the crime, because criminals are a threat to the public.	mas	24	专四专八	34	Eng
S1	3	1	they	A criminal must not be set free, even if _____ may feel remorse about the crime, because criminals are a threat to the public.	mas	24	六级	29	non
S2	2	1	they	A criminal must not be set free, even if _____ may feel remorse about the crime, because criminals are a threat to the public.	mas	24	六级	30	non
S3	3	1	they	A criminal must not be set free, even if _____ may feel remorse about the crime, because criminals are a threat to the public.	mas	24	六级	27	non
S4	1	1	they	A criminal must not be set free, even if _____ may feel remorse about the crime, because criminals are a threat to the public.	mas	25	六级	32	non
S5	1	1	they	A criminal must not be set free, even if _____ may feel remorse about the crime, because criminals are a threat to the public.	mas	23	六级	29	non
S6	2	1	they	A criminal must not be set free, even if _____ may feel remorse about the crime, because criminals are a threat to the public.	mas	24	六级	21	non
S7	1	1	they	A criminal must not be set free, even if _____ may feel remorse about the crime, because criminals are a threat to the public.	mas	23	专四专八	37	Eng
S8	1	1	they	A criminal must not be set free, even if _____ may feel remorse about the crime, because criminals are a threat to the public.	mas	23	专四专八	34	Eng
S9	5	1	they	A criminal must not be set free, even if _____ may feel remorse about the crime, because criminals are a threat to the public.	mas	24	专四专八	36	Eng
S10	1	1	they	A criminal must not be set free, even if _____ may feel remorse about the crime, because criminals are a threat to the public.	mas	24	专四专八	32	Eng
S11	1	1	they	A criminal must not be set free, even if _____ may feel remorse about the crime, because criminals are a threat to the public.	mas	25	六级	25	non
S12	1	1	they	A criminal must not be set free, even if _____ may feel remorse about the crime, because criminals are a threat to the public.	mas	23	专四专八	28	Eng
S13	1	1	they	A criminal must not be set free, even if _____ may feel remorse about the crime, because criminals are a threat to the public.	mas	24	六级	26	non
S14	1	1	they	A criminal must not be set free, even if _____ may feel remorse about the crime, because criminals are a threat to the public.	mas	24	六级	26	non
S15	1	1	they	A criminal must not be set free, even if _____ may feel remorse about the crime, because criminals are a threat to the public.	mas	22	专四专八	36	Eng
S16	1	1	they	A criminal must not be set free, even if _____ may feel remorse about the crime, because criminals are a threat to the public.	mas	25	六级	28	non
S17	5	1	they	A criminal must not be set free, even if _____ may feel remorse about the crime, because criminals are a threat to the public.	mas	25	专四专八	33	Eng
S18	1	1	they	A criminal must not be set free, even if _____ may feel remorse about the crime, because criminals are a threat to the public.	mas	25	六级	29	non
S19	2	1	they	A criminal must not be set free, even if _____ may feel remorse about the crime, because criminals are a threat to the public.	mas	24	六级	19	non
S20	5	1	they	A criminal must not be set free, even if _____ may feel remorse about the crime, because criminals are a threat to the public.	mas	24	专四专八	32	Eng
S21	1	1	they	A criminal must not be set free, even if _____ may feel remorse about the crime, because criminals are a threat to the public.	mas	24	专四专八	37	Eng
S22	4	1	they	A criminal must not be set free, even if _____ may feel remorse about the crime, because criminals are a threat to the public.	mas	23	六级	31	non
S23	4	1	they	A criminal must not be set free, even if _____ may feel remorse about the crime, because criminals are a threat to the public.	mas	25	六级	31	non
S24	4	1	they	A criminal must not be set free, even if _____ may feel remorse about the crime, because criminals are a threat to the public.	mas	23	专四专八	31	Eng
S25	5	1	they	A criminal must not be set free, even if _____ may feel remorse about the crime, because criminals are a threat to the public.	mas	24	六级	26	non
S26	4	1	they	A criminal must not be set free, even if _____ may feel remorse about the crime, because criminals are a threat to the public.	mas	22	六级	33	non
S27	2	1	they	A criminal must not be set free, even if _____ may feel remorse about the crime, because criminals are a threat to the public.	mas	24	专四专八	34	Eng
S28	1	1	they	A criminal must not be set free, even if _____ may feel remorse about the crime, because criminals are a threat to the public.	mas	24	专四专八	33	Eng
S29	5	1	they	A criminal must not be set free, even if _____ may feel remorse about the crime, because criminals are a threat to the public.	mas	22	六级	33	non
S30	5	1	they	A criminal must not be set free, even if _____ may feel remorse about the crime, because criminals are a threat to the public.	mas	23	六级	32	non
S31	1	1	they	A criminal must not be set free, even if _____ may feel remorse about the crime, because criminals are a threat to the public.	mas	24	六级	30	non
S32	5	1	they	A criminal must not be set free, even if _____ may feel remorse about the crime, because criminals are a threat to the public.	mas	22	六级	30	non
S33	4	1	they	A criminal must not be set free, even if _____ may feel remorse about the crime, because criminals are a threat to the public.	mas	23	专四专八	32	Eng
S34	3	1	they	A criminal must not be set free, even if _____ may feel remorse about the crime, because criminals are a threat to the public.	mas	24	专四专八	30	Eng
S35	1	1	they	A criminal must not be set free, even if _____ may feel remorse about the crime, because criminals are a threat to the public.	mas	24	六级	32	non
S36	3	1	they	A criminal must not be set free, even if _____ may feel remorse about the crime, because criminals are a threat to the public.	mas	24	专四专八	34	Eng
S37	1	1	they	A criminal must not be set free, even if _____ may feel remorse about the crime, because criminals are a threat to the public.	mas	24	专四专八	35	Eng
S38	1	1	they	A criminal must not be set free, even if _____ may feel remorse about the crime, because criminals are a threat to the public.	mas	25	专四专八	32	Eng
S39	5	1	they	A criminal must not be set free, even if _____ may feel remorse about the crime, because criminals are a threat to the public.	mas	22	专四专八	32	Eng
S40	4	1	they	A criminal must not be set free, even if _____ may feel remorse about the crime, because criminals are a threat to the public.	mas	23	专四专八	26	Eng
S41	5	1	they	A criminal must not be set free, even if _____ may feel remorse about the crime, because criminals are a threat to the public.	mas	24	专四专八	29	Eng
S42	1	1	they	A criminal must not be set free, even if _____ may feel remorse about the crime, because criminals are a threat to the public.	mas	25	六级	28	non
S43	1	1	they	A criminal must not be set free, even if _____ may feel remorse about the crime, because criminals are a threat to the public.	mas	23	专四专八	24	Eng
S44	5	1	they	A criminal must not be set free, even if _____ may feel remorse about the crime, because criminals are a threat to the public.	mas	23	专四专八	33	Eng
S45	1	1	they	A criminal must not be set free, even if _____ may feel remorse about the crime, because criminals are a threat to the public.	mas	22	专四专八	35	Eng
S46	1	1	they	A criminal must not be set free, even if _____ may feel remorse about the crime, because criminals are a threat to the public.	mas	24	六级	32	non
S47	1	1	they	A criminal must not be set free, even if _____ may feel remorse about the crime, because criminals are a threat to the public.	mas	23	专四专八	33	Eng
S48	5	1	they	A criminal must not be set free, even if _____ may feel remorse about the crime, because criminals are a threat to the public.	mas	22	专四专八	35	Eng
S49	1	1	they	A criminal must not be set free, even if _____ may feel remorse about the crime, because criminals are a threat to the public.	mas	24	六级	31	non
S50	4	1	they	A criminal must not be set free, even if _____ may feel remorse about the crime, because criminals are a threat to the public.	mas	24	专四专八	33	Eng
S51	1	1	they	A criminal must not be set free, even if _____ may feel remorse about the crime, because criminals are a threat to the public.	mas	24	六级	21	non
S52	5	1	they	A criminal must not be set free, even if _____ may feel remorse about the crime, because criminals are a threat to the public.	mas	24	六级	31	non
S53	1	1	they	A criminal must not be set free, even if _____ may feel remorse about the crime, because criminals are a threat to the public.	mas	23	六级	23	non
S54	4	1	they	A criminal must not be set free, even if _____ may feel remorse about the crime, because criminals are a threat to the public.	mas	25	六级	24	non
S55	5	1	they	A criminal must not be set free, even if _____ may feel remorse about the crime, because criminals are a threat to the public.	mas	24	专四专八	34	Eng
S1	4	2	he	Anyone who wants to be a teacher must go to university, even if _____ may just want to be a pre-school teacher, because there is not a lot to learn before being able to teach effectively.	indef	24	六级	29	non
S2	3	2	he	Anyone who wants to be a teacher must go to university, even if _____ may just want to be a pre-school teacher, because there is not a lot to learn before being able to teach effectively.	indef	24	六级	30	non
S3	5	2	he	Anyone who wants to be a teacher must go to university, even if _____ may just want to be a pre-school teacher, because there is not a lot to learn before being able to teach effectively.	indef	24	六级	27	non
S4	4	2	he	Anyone who wants to be a teacher must go to university, even if _____ may just want to be a pre-school teacher, because there is not a lot to learn before being able to teach effectively.	indef	25	六级	32	non
S5	5	2	he	Anyone who wants to be a teacher must go to university, even if _____ may just want to be a pre-school teacher, because there is not a lot to learn before being able to teach effectively.	indef	23	六级	29	non
S6	4	2	he	Anyone who wants to be a teacher must go to university, even if _____ may just want to be a pre-school teacher, because there is not a lot to learn before being able to teach effectively.	indef	24	六级	21	non
S7	5	2	he	Anyone who wants to be a teacher must go to university, even if _____ may just want to be a pre-school teacher, because there is not a lot to learn before being able to teach effectively.	indef	23	专四专八	37	Eng
S8	5	2	he	Anyone who wants to be a teacher must go to university, even if _____ may just want to be a pre-school teacher, because there is not a lot to learn before being able to teach effectively.	indef	23	专四专八	34	Eng
S9	3	2	he	Anyone who wants to be a teacher must go to university, even if _____ may just want to be a pre-school teacher, because there is not a lot to learn before being able to teach effectively.	indef	24	专四专八	36	Eng
S10	5	2	he	Anyone who wants to be a teacher must go to university, even if _____ may just want to be a pre-school teacher, because there is not a lot to learn before being able to teach effectively.	indef	24	专四专八	32	Eng
S11	5	2	he	Anyone who wants to be a teacher must go to university, even if _____ may just want to be a pre-school teacher, because there is not a lot to learn before being able to teach effectively.	indef	25	六级	25	non
S12	5	2	he	Anyone who wants to be a teacher must go to university, even if _____ may just want to be a pre-school teacher, because there is not a lot to learn before being able to teach effectively.	indef	23	专四专八	28	Eng
S13	4	2	he	Anyone who wants to be a teacher must go to university, even if _____ may just want to be a pre-school teacher, because there is not a lot to learn before being able to teach effectively.	indef	24	六级	26	non
S14	4	2	he	Anyone who wants to be a teacher must go to university, even if _____ may just want to be a pre-school teacher, because there is not a lot to learn before being able to teach effectively.	indef	24	六级	26	non
S15	5	2	he	Anyone who wants to be a teacher must go to university, even if _____ may just want to be a pre-school teacher, because there is not a lot to learn before being able to teach effectively.	indef	22	专四专八	36	Eng
S16	5	2	he	Anyone who wants to be a teacher must go to university, even if _____ may just want to be a pre-school teacher, because there is not a lot to learn before being able to teach effectively.	indef	25	六级	28	non
S17	1	2	he	Anyone who wants to be a teacher must go to university, even if _____ may just want to be a pre-school teacher, because there is not a lot to learn before being able to teach effectively.	indef	25	专四专八	33	Eng
S18	5	2	he	Anyone who wants to be a teacher must go to university, even if _____ may just want to be a pre-school teacher, because there is not a lot to learn before being able to teach effectively.	indef	25	六级	29	non
S19	5	2	he	Anyone who wants to be a teacher must go to university, even if _____ may just want to be a pre-school teacher, because there is not a lot to learn before being able to teach effectively.	indef	24	六级	19	non
S20	4	2	he	Anyone who wants to be a teacher must go to university, even if _____ may just want to be a pre-school teacher, because there is not a lot to learn before being able to teach effectively.	indef	24	专四专八	32	Eng
S21	4	2	he	Anyone who wants to be a teacher must go to university, even if _____ may just want to be a pre-school teacher, because there is not a lot to learn before being able to teach effectively.	indef	24	专四专八	37	Eng
S22	4	2	he	Anyone who wants to be a teacher must go to university, even if _____ may just want to be a pre-school teacher, because there is not a lot to learn before being able to teach effectively.	indef	23	六级	31	non
S23	5	2	he	Anyone who wants to be a teacher must go to university, even if _____ may just want to be a pre-school teacher, because there is not a lot to learn before being able to teach effectively.	indef	25	六级	31	non
S24	5	2	he	Anyone who wants to be a teacher must go to university, even if _____ may just want to be a pre-school teacher, because there is not a lot to learn before being able to teach effectively.	indef	23	专四专八	31	Eng
S25	5	2	he	Anyone who wants to be a teacher must go to university, even if _____ may just want to be a pre-school teacher, because there is not a lot to learn before being able to teach effectively.	indef	24	六级	26	non
S26	4	2	he	Anyone who wants to be a teacher must go to university, even if _____ may just want to be a pre-school teacher, because there is not a lot to learn before being able to teach effectively.	indef	22	六级	33	non
S27	5	2	he	Anyone who wants to be a teacher must go to university, even if _____ may just want to be a pre-school teacher, because there is not a lot to learn before being able to teach effectively.	indef	24	专四专八	34	Eng
S28	5	2	he	Anyone who wants to be a teacher must go to university, even if _____ may just want to be a pre-school teacher, because there is not a lot to learn before being able to teach effectively.	indef	24	专四专八	33	Eng
S29	5	2	he	Anyone who wants to be a teacher must go to university, even if _____ may just want to be a pre-school teacher, because there is not a lot to learn before being able to teach effectively.	indef	22	六级	33	non
S30	4	2	he	Anyone who wants to be a teacher must go to university, even if _____ may just want to be a pre-school teacher, because there is not a lot to learn before being able to teach effectively.	indef	23	六级	32	non
S31	5	2	he	Anyone who wants to be a teacher must go to university, even if _____ may just want to be a pre-school teacher, because there is not a lot to learn before being able to teach effectively.	indef	24	六级	30	non
S32	5	2	he	Anyone who wants to be a teacher must go to university, even if _____ may just want to be a pre-school teacher, because there is not a lot to learn before being able to teach effectively.	indef	22	六级	30	non
S33	5	2	he	Anyone who wants to be a teacher must go to university, even if _____ may just want to be a pre-school teacher, because there is not a lot to learn before being able to teach effectively.	indef	23	专四专八	32	Eng
S34	5	2	he	Anyone who wants to be a teacher must go to university, even if _____ may just want to be a pre-school teacher, because there is not a lot to learn before being able to teach effectively.	indef	24	专四专八	30	Eng
S35	5	2	he	Anyone who wants to be a teacher must go to university, even if _____ may just want to be a pre-school teacher, because there is not a lot to learn before being able to teach effectively.	indef	24	六级	32	non
S36	4	2	he	Anyone who wants to be a teacher must go to university, even if _____ may just want to be a pre-school teacher, because there is not a lot to learn before being able to teach effectively.	indef	24	专四专八	34	Eng
S37	5	2	he	Anyone who wants to be a teacher must go to university, even if _____ may just want to be a pre-school teacher, because there is not a lot to learn before being able to teach effectively.	indef	24	专四专八	35	Eng
S38	5	2	he	Anyone who wants to be a teacher must go to university, even if _____ may just want to be a pre-school teacher, because there is not a lot to learn before being able to teach effectively.	indef	25	专四专八	32	Eng
S39	5	2	he	Anyone who wants to be a teacher must go to university, even if _____ may just want to be a pre-school teacher, because there is not a lot to learn before being able to teach effectively.	indef	22	专四专八	32	Eng
S40	4	2	he	Anyone who wants to be a teacher must go to university, even if _____ may just want to be a pre-school teacher, because there is not a lot to learn before being able to teach effectively.	indef	23	专四专八	26	Eng
S41	5	2	he	Anyone who wants to be a teacher must go to university, even if _____ may just want to be a pre-school teacher, because there is not a lot to learn before being able to teach effectively.	indef	24	专四专八	29	Eng
S42	5	2	he	Anyone who wants to be a teacher must go to university, even if _____ may just want to be a pre-school teacher, because there is not a lot to learn before being able to teach effectively.	indef	25	六级	28	non
S43	5	2	he	Anyone who wants to be a teacher must go to university, even if _____ may just want to be a pre-school teacher, because there is not a lot to learn before being able to teach effectively.	indef	23	专四专八	24	Eng
S44	5	2	he	Anyone who wants to be a teacher must go to university, even if _____ may just want to be a pre-school teacher, because there is not a lot to learn before being able to teach effectively.	indef	23	专四专八	33	Eng
S45	5	2	he	Anyone who wants to be a teacher must go to university, even if _____ may just want to be a pre-school teacher, because there is not a lot to learn before being able to teach effectively.	indef	22	专四专八	35	Eng
S46	3	2	he	Anyone who wants to be a teacher must go to university, even if _____ may just want to be a pre-school teacher, because there is not a lot to learn before being able to teach effectively.	indef	24	六级	32	non
S47	5	2	he	Anyone who wants to be a teacher must go to university, even if _____ may just want to be a pre-school teacher, because there is not a lot to learn before being able to teach effectively.	indef	23	专四专八	33	Eng
S48	5	2	he	Anyone who wants to be a teacher must go to university, even if _____ may just want to be a pre-school teacher, because there is not a lot to learn before being able to teach effectively.	indef	22	专四专八	35	Eng
S49	5	2	he	Anyone who wants to be a teacher must go to university, even if _____ may just want to be a pre-school teacher, because there is not a lot to learn before being able to teach effectively.	indef	24	六级	31	non
S50	5	2	he	Anyone who wants to be a teacher must go to university, even if _____ may just want to be a pre-school teacher, because there is not a lot to learn before being able to teach effectively.	indef	24	专四专八	33	Eng
S51	1	2	he	Anyone who wants to be a teacher must go to university, even if _____ may just want to be a pre-school teacher, because there is not a lot to learn before being able to teach effectively.	indef	24	六级	21	non
S52	2	2	he	Anyone who wants to be a teacher must go to university, even if _____ may just want to be a pre-school teacher, because there is not a lot to learn before being able to teach effectively.	indef	24	六级	31	non
S53	3	2	he	Anyone who wants to be a teacher must go to university, even if _____ may just want to be a pre-school teacher, because there is not a lot to learn before being able to teach effectively.	indef	23	六级	23	non
S54	4	2	he	Anyone who wants to be a teacher must go to university, even if _____ may just want to be a pre-school teacher, because there is not a lot to learn before being able to teach effectively.	indef	25	六级	24	non
S55	5	2	he	Anyone who wants to be a teacher must go to university, even if _____ may just want to be a pre-school teacher, because there is not a lot to learn before being able to teach effectively.	indef	24	专四专八	34	Eng
S1	3	2	she	Anyone who wants to be a teacher must go to university, even if _____ may just want to be a pre-school teacher, because there is not a lot to learn before being able to teach effectively.	indef	24	六级	29	non
S2	5	2	she	Anyone who wants to be a teacher must go to university, even if _____ may just want to be a pre-school teacher, because there is not a lot to learn before being able to teach effectively.	indef	24	六级	30	non
S3	4	2	she	Anyone who wants to be a teacher must go to university, even if _____ may just want to be a pre-school teacher, because there is not a lot to learn before being able to teach effectively.	indef	24	六级	27	non
S4	4	2	she	Anyone who wants to be a teacher must go to university, even if _____ may just want to be a pre-school teacher, because there is not a lot to learn before being able to teach effectively.	indef	25	六级	32	non
S5	3	2	she	Anyone who wants to be a teacher must go to university, even if _____ may just want to be a pre-school teacher, because there is not a lot to learn before being able to teach effectively.	indef	23	六级	29	non
S6	4	2	she	Anyone who wants to be a teacher must go to university, even if _____ may just want to be a pre-school teacher, because there is not a lot to learn before being able to teach effectively.	indef	24	六级	21	non
S7	5	2	she	Anyone who wants to be a teacher must go to university, even if _____ may just want to be a pre-school teacher, because there is not a lot to learn before being able to teach effectively.	indef	23	专四专八	37	Eng
S8	4	2	she	Anyone who wants to be a teacher must go to university, even if _____ may just want to be a pre-school teacher, because there is not a lot to learn before being able to teach effectively.	indef	23	专四专八	34	Eng
S9	5	2	she	Anyone who wants to be a teacher must go to university, even if _____ may just want to be a pre-school teacher, because there is not a lot to learn before being able to teach effectively.	indef	24	专四专八	36	Eng
S10	5	2	she	Anyone who wants to be a teacher must go to university, even if _____ may just want to be a pre-school teacher, because there is not a lot to learn before being able to teach effectively.	indef	24	专四专八	32	Eng
S11	5	2	she	Anyone who wants to be a teacher must go to university, even if _____ may just want to be a pre-school teacher, because there is not a lot to learn before being able to teach effectively.	indef	25	六级	25	non
S12	5	2	she	Anyone who wants to be a teacher must go to university, even if _____ may just want to be a pre-school teacher, because there is not a lot to learn before being able to teach effectively.	indef	23	专四专八	28	Eng
S13	4	2	she	Anyone who wants to be a teacher must go to university, even if _____ may just want to be a pre-school teacher, because there is not a lot to learn before being able to teach effectively.	indef	24	六级	26	non
S14	4	2	she	Anyone who wants to be a teacher must go to university, even if _____ may just want to be a pre-school teacher, because there is not a lot to learn before being able to teach effectively.	indef	24	六级	26	non
S15	4	2	she	Anyone who wants to be a teacher must go to university, even if _____ may just want to be a pre-school teacher, because there is not a lot to learn before being able to teach effectively.	indef	22	专四专八	36	Eng
S16	3	2	she	Anyone who wants to be a teacher must go to university, even if _____ may just want to be a pre-school teacher, because there is not a lot to learn before being able to teach effectively.	indef	25	六级	28	non
S17	1	2	she	Anyone who wants to be a teacher must go to university, even if _____ may just want to be a pre-school teacher, because there is not a lot to learn before being able to teach effectively.	indef	25	专四专八	33	Eng
S18	5	2	she	Anyone who wants to be a teacher must go to university, even if _____ may just want to be a pre-school teacher, because there is not a lot to learn before being able to teach effectively.	indef	25	六级	29	non
S19	5	2	she	Anyone who wants to be a teacher must go to university, even if _____ may just want to be a pre-school teacher, because there is not a lot to learn before being able to teach effectively.	indef	24	六级	19	non
S20	2	2	she	Anyone who wants to be a teacher must go to university, even if _____ may just want to be a pre-school teacher, because there is not a lot to learn before being able to teach effectively.	indef	24	专四专八	32	Eng
S21	4	2	she	Anyone who wants to be a teacher must go to university, even if _____ may just want to be a pre-school teacher, because there is not a lot to learn before being able to teach effectively.	indef	24	专四专八	37	Eng
S22	3	2	she	Anyone who wants to be a teacher must go to university, even if _____ may just want to be a pre-school teacher, because there is not a lot to learn before being able to teach effectively.	indef	23	六级	31	non
S23	5	2	she	Anyone who wants to be a teacher must go to university, even if _____ may just want to be a pre-school teacher, because there is not a lot to learn before being able to teach effectively.	indef	25	六级	31	non
S24	5	2	she	Anyone who wants to be a teacher must go to university, even if _____ may just want to be a pre-school teacher, because there is not a lot to learn before being able to teach effectively.	indef	23	专四专八	31	Eng
S25	5	2	she	Anyone who wants to be a teacher must go to university, even if _____ may just want to be a pre-school teacher, because there is not a lot to learn before being able to teach effectively.	indef	24	六级	26	non
S26	5	2	she	Anyone who wants to be a teacher must go to university, even if _____ may just want to be a pre-school teacher, because there is not a lot to learn before being able to teach effectively.	indef	22	六级	33	non
S27	5	2	she	Anyone who wants to be a teacher must go to university, even if _____ may just want to be a pre-school teacher, because there is not a lot to learn before being able to teach effectively.	indef	24	专四专八	34	Eng
S28	3	2	she	Anyone who wants to be a teacher must go to university, even if _____ may just want to be a pre-school teacher, because there is not a lot to learn before being able to teach effectively.	indef	24	专四专八	33	Eng
S29	5	2	she	Anyone who wants to be a teacher must go to university, even if _____ may just want to be a pre-school teacher, because there is not a lot to learn before being able to teach effectively.	indef	22	六级	33	non
S30	4	2	she	Anyone who wants to be a teacher must go to university, even if _____ may just want to be a pre-school teacher, because there is not a lot to learn before being able to teach effectively.	indef	23	六级	32	non
S31	3	2	she	Anyone who wants to be a teacher must go to university, even if _____ may just want to be a pre-school teacher, because there is not a lot to learn before being able to teach effectively.	indef	24	六级	30	non
S32	5	2	she	Anyone who wants to be a teacher must go to university, even if _____ may just want to be a pre-school teacher, because there is not a lot to learn before being able to teach effectively.	indef	22	六级	30	non
S33	3	2	she	Anyone who wants to be a teacher must go to university, even if _____ may just want to be a pre-school teacher, because there is not a lot to learn before being able to teach effectively.	indef	23	专四专八	32	Eng
S34	3	2	she	Anyone who wants to be a teacher must go to university, even if _____ may just want to be a pre-school teacher, because there is not a lot to learn before being able to teach effectively.	indef	24	专四专八	30	Eng
S35	5	2	she	Anyone who wants to be a teacher must go to university, even if _____ may just want to be a pre-school teacher, because there is not a lot to learn before being able to teach effectively.	indef	24	六级	32	non
S36	4	2	she	Anyone who wants to be a teacher must go to university, even if _____ may just want to be a pre-school teacher, because there is not a lot to learn before being able to teach effectively.	indef	24	专四专八	34	Eng
S37	4	2	she	Anyone who wants to be a teacher must go to university, even if _____ may just want to be a pre-school teacher, because there is not a lot to learn before being able to teach effectively.	indef	24	专四专八	35	Eng
S38	5	2	she	Anyone who wants to be a teacher must go to university, even if _____ may just want to be a pre-school teacher, because there is not a lot to learn before being able to teach effectively.	indef	25	专四专八	32	Eng
S39	5	2	she	Anyone who wants to be a teacher must go to university, even if _____ may just want to be a pre-school teacher, because there is not a lot to learn before being able to teach effectively.	indef	22	专四专八	32	Eng
S40	4	2	she	Anyone who wants to be a teacher must go to university, even if _____ may just want to be a pre-school teacher, because there is not a lot to learn before being able to teach effectively.	indef	23	专四专八	26	Eng
S41	5	2	she	Anyone who wants to be a teacher must go to university, even if _____ may just want to be a pre-school teacher, because there is not a lot to learn before being able to teach effectively.	indef	24	专四专八	29	Eng
S42	1	2	she	Anyone who wants to be a teacher must go to university, even if _____ may just want to be a pre-school teacher, because there is not a lot to learn before being able to teach effectively.	indef	25	六级	28	non
S43	4	2	she	Anyone who wants to be a teacher must go to university, even if _____ may just want to be a pre-school teacher, because there is not a lot to learn before being able to teach effectively.	indef	23	专四专八	24	Eng
S44	5	2	she	Anyone who wants to be a teacher must go to university, even if _____ may just want to be a pre-school teacher, because there is not a lot to learn before being able to teach effectively.	indef	23	专四专八	33	Eng
S45	3	2	she	Anyone who wants to be a teacher must go to university, even if _____ may just want to be a pre-school teacher, because there is not a lot to learn before being able to teach effectively.	indef	22	专四专八	35	Eng
S46	5	2	she	Anyone who wants to be a teacher must go to university, even if _____ may just want to be a pre-school teacher, because there is not a lot to learn before being able to teach effectively.	indef	24	六级	32	non
S47	5	2	she	Anyone who wants to be a teacher must go to university, even if _____ may just want to be a pre-school teacher, because there is not a lot to learn before being able to teach effectively.	indef	23	专四专八	33	Eng
S48	5	2	she	Anyone who wants to be a teacher must go to university, even if _____ may just want to be a pre-school teacher, because there is not a lot to learn before being able to teach effectively.	indef	22	专四专八	35	Eng
S49	3	2	she	Anyone who wants to be a teacher must go to university, even if _____ may just want to be a pre-school teacher, because there is not a lot to learn before being able to teach effectively.	indef	24	六级	31	non
S50	5	2	she	Anyone who wants to be a teacher must go to university, even if _____ may just want to be a pre-school teacher, because there is not a lot to learn before being able to teach effectively.	indef	24	专四专八	33	Eng
S51	1	2	she	Anyone who wants to be a teacher must go to university, even if _____ may just want to be a pre-school teacher, because there is not a lot to learn before being able to teach effectively.	indef	24	六级	21	non
S52	3	2	she	Anyone who wants to be a teacher must go to university, even if _____ may just want to be a pre-school teacher, because there is not a lot to learn before being able to teach effectively.	indef	24	六级	31	non
S53	3	2	she	Anyone who wants to be a teacher must go to university, even if _____ may just want to be a pre-school teacher, because there is not a lot to learn before being able to teach effectively.	indef	23	六级	23	non
S54	4	2	she	Anyone who wants to be a teacher must go to university, even if _____ may just want to be a pre-school teacher, because there is not a lot to learn before being able to teach effectively.	indef	25	六级	24	non
S55	5	2	she	Anyone who wants to be a teacher must go to university, even if _____ may just want to be a pre-school teacher, because there is not a lot to learn before being able to teach effectively.	indef	24	专四专八	34	Eng
S1	2	2	they	Anyone who wants to be a teacher must go to university, even if _____ may just want to be a pre-school teacher, because there is not a lot to learn before being able to teach effectively.	indef	24	六级	29	non
S2	2	2	they	Anyone who wants to be a teacher must go to university, even if _____ may just want to be a pre-school teacher, because there is not a lot to learn before being able to teach effectively.	indef	24	六级	30	non
S3	4	2	they	Anyone who wants to be a teacher must go to university, even if _____ may just want to be a pre-school teacher, because there is not a lot to learn before being able to teach effectively.	indef	24	六级	27	non
S4	1	2	they	Anyone who wants to be a teacher must go to university, even if _____ may just want to be a pre-school teacher, because there is not a lot to learn before being able to teach effectively.	indef	25	六级	32	non
S5	1	2	they	Anyone who wants to be a teacher must go to university, even if _____ may just want to be a pre-school teacher, because there is not a lot to learn before being able to teach effectively.	indef	23	六级	29	non
S6	3	2	they	Anyone who wants to be a teacher must go to university, even if _____ may just want to be a pre-school teacher, because there is not a lot to learn before being able to teach effectively.	indef	24	六级	21	non
S7	1	2	they	Anyone who wants to be a teacher must go to university, even if _____ may just want to be a pre-school teacher, because there is not a lot to learn before being able to teach effectively.	indef	23	专四专八	37	Eng
S8	1	2	they	Anyone who wants to be a teacher must go to university, even if _____ may just want to be a pre-school teacher, because there is not a lot to learn before being able to teach effectively.	indef	23	专四专八	34	Eng
S9	5	2	they	Anyone who wants to be a teacher must go to university, even if _____ may just want to be a pre-school teacher, because there is not a lot to learn before being able to teach effectively.	indef	24	专四专八	36	Eng
S10	4	2	they	Anyone who wants to be a teacher must go to university, even if _____ may just want to be a pre-school teacher, because there is not a lot to learn before being able to teach effectively.	indef	24	专四专八	32	Eng
S11	1	2	they	Anyone who wants to be a teacher must go to university, even if _____ may just want to be a pre-school teacher, because there is not a lot to learn before being able to teach effectively.	indef	25	六级	25	non
S12	1	2	they	Anyone who wants to be a teacher must go to university, even if _____ may just want to be a pre-school teacher, because there is not a lot to learn before being able to teach effectively.	indef	23	专四专八	28	Eng
S13	1	2	they	Anyone who wants to be a teacher must go to university, even if _____ may just want to be a pre-school teacher, because there is not a lot to learn before being able to teach effectively.	indef	24	六级	26	non
S14	3	2	they	Anyone who wants to be a teacher must go to university, even if _____ may just want to be a pre-school teacher, because there is not a lot to learn before being able to teach effectively.	indef	24	六级	26	non
S15	1	2	they	Anyone who wants to be a teacher must go to university, even if _____ may just want to be a pre-school teacher, because there is not a lot to learn before being able to teach effectively.	indef	22	专四专八	36	Eng
S16	1	2	they	Anyone who wants to be a teacher must go to university, even if _____ may just want to be a pre-school teacher, because there is not a lot to learn before being able to teach effectively.	indef	25	六级	28	non
S17	5	2	they	Anyone who wants to be a teacher must go to university, even if _____ may just want to be a pre-school teacher, because there is not a lot to learn before being able to teach effectively.	indef	25	专四专八	33	Eng
S18	1	2	they	Anyone who wants to be a teacher must go to university, even if _____ may just want to be a pre-school teacher, because there is not a lot to learn before being able to teach effectively.	indef	25	六级	29	non
S19	2	2	they	Anyone who wants to be a teacher must go to university, even if _____ may just want to be a pre-school teacher, because there is not a lot to learn before being able to teach effectively.	indef	24	六级	19	non
S20	1	2	they	Anyone who wants to be a teacher must go to university, even if _____ may just want to be a pre-school teacher, because there is not a lot to learn before being able to teach effectively.	indef	24	专四专八	32	Eng
S21	5	2	they	Anyone who wants to be a teacher must go to university, even if _____ may just want to be a pre-school teacher, because there is not a lot to learn before being able to teach effectively.	indef	24	专四专八	37	Eng
S22	3	2	they	Anyone who wants to be a teacher must go to university, even if _____ may just want to be a pre-school teacher, because there is not a lot to learn before being able to teach effectively.	indef	23	六级	31	non
S23	5	2	they	Anyone who wants to be a teacher must go to university, even if _____ may just want to be a pre-school teacher, because there is not a lot to learn before being able to teach effectively.	indef	25	六级	31	non
S24	4	2	they	Anyone who wants to be a teacher must go to university, even if _____ may just want to be a pre-school teacher, because there is not a lot to learn before being able to teach effectively.	indef	23	专四专八	31	Eng
S25	4	2	they	Anyone who wants to be a teacher must go to university, even if _____ may just want to be a pre-school teacher, because there is not a lot to learn before being able to teach effectively.	indef	24	六级	26	non
S26	4	2	they	Anyone who wants to be a teacher must go to university, even if _____ may just want to be a pre-school teacher, because there is not a lot to learn before being able to teach effectively.	indef	22	六级	33	non
S27	1	2	they	Anyone who wants to be a teacher must go to university, even if _____ may just want to be a pre-school teacher, because there is not a lot to learn before being able to teach effectively.	indef	24	专四专八	34	Eng
S28	3	2	they	Anyone who wants to be a teacher must go to university, even if _____ may just want to be a pre-school teacher, because there is not a lot to learn before being able to teach effectively.	indef	24	专四专八	33	Eng
S29	5	2	they	Anyone who wants to be a teacher must go to university, even if _____ may just want to be a pre-school teacher, because there is not a lot to learn before being able to teach effectively.	indef	22	六级	33	non
S30	3	2	they	Anyone who wants to be a teacher must go to university, even if _____ may just want to be a pre-school teacher, because there is not a lot to learn before being able to teach effectively.	indef	23	六级	32	non
S31	1	2	they	Anyone who wants to be a teacher must go to university, even if _____ may just want to be a pre-school teacher, because there is not a lot to learn before being able to teach effectively.	indef	24	六级	30	non
S32	4	2	they	Anyone who wants to be a teacher must go to university, even if _____ may just want to be a pre-school teacher, because there is not a lot to learn before being able to teach effectively.	indef	22	六级	30	non
S33	4	2	they	Anyone who wants to be a teacher must go to university, even if _____ may just want to be a pre-school teacher, because there is not a lot to learn before being able to teach effectively.	indef	23	专四专八	32	Eng
S34	1	2	they	Anyone who wants to be a teacher must go to university, even if _____ may just want to be a pre-school teacher, because there is not a lot to learn before being able to teach effectively.	indef	24	专四专八	30	Eng
S35	1	2	they	Anyone who wants to be a teacher must go to university, even if _____ may just want to be a pre-school teacher, because there is not a lot to learn before being able to teach effectively.	indef	24	六级	32	non
S36	2	2	they	Anyone who wants to be a teacher must go to university, even if _____ may just want to be a pre-school teacher, because there is not a lot to learn before being able to teach effectively.	indef	24	专四专八	34	Eng
S37	1	2	they	Anyone who wants to be a teacher must go to university, even if _____ may just want to be a pre-school teacher, because there is not a lot to learn before being able to teach effectively.	indef	24	专四专八	35	Eng
S38	1	2	they	Anyone who wants to be a teacher must go to university, even if _____ may just want to be a pre-school teacher, because there is not a lot to learn before being able to teach effectively.	indef	25	专四专八	32	Eng
S39	5	2	they	Anyone who wants to be a teacher must go to university, even if _____ may just want to be a pre-school teacher, because there is not a lot to learn before being able to teach effectively.	indef	22	专四专八	32	Eng
S40	4	2	they	Anyone who wants to be a teacher must go to university, even if _____ may just want to be a pre-school teacher, because there is not a lot to learn before being able to teach effectively.	indef	23	专四专八	26	Eng
S41	5	2	they	Anyone who wants to be a teacher must go to university, even if _____ may just want to be a pre-school teacher, because there is not a lot to learn before being able to teach effectively.	indef	24	专四专八	29	Eng
S42	1	2	they	Anyone who wants to be a teacher must go to university, even if _____ may just want to be a pre-school teacher, because there is not a lot to learn before being able to teach effectively.	indef	25	六级	28	non
S43	1	2	they	Anyone who wants to be a teacher must go to university, even if _____ may just want to be a pre-school teacher, because there is not a lot to learn before being able to teach effectively.	indef	23	专四专八	24	Eng
S44	2	2	they	Anyone who wants to be a teacher must go to university, even if _____ may just want to be a pre-school teacher, because there is not a lot to learn before being able to teach effectively.	indef	23	专四专八	33	Eng
S45	1	2	they	Anyone who wants to be a teacher must go to university, even if _____ may just want to be a pre-school teacher, because there is not a lot to learn before being able to teach effectively.	indef	22	专四专八	35	Eng
S46	1	2	they	Anyone who wants to be a teacher must go to university, even if _____ may just want to be a pre-school teacher, because there is not a lot to learn before being able to teach effectively.	indef	24	六级	32	non
S47	5	2	they	Anyone who wants to be a teacher must go to university, even if _____ may just want to be a pre-school teacher, because there is not a lot to learn before being able to teach effectively.	indef	23	专四专八	33	Eng
S48	5	2	they	Anyone who wants to be a teacher must go to university, even if _____ may just want to be a pre-school teacher, because there is not a lot to learn before being able to teach effectively.	indef	22	专四专八	35	Eng
S49	1	2	they	Anyone who wants to be a teacher must go to university, even if _____ may just want to be a pre-school teacher, because there is not a lot to learn before being able to teach effectively.	indef	24	六级	31	non
S50	5	2	they	Anyone who wants to be a teacher must go to university, even if _____ may just want to be a pre-school teacher, because there is not a lot to learn before being able to teach effectively.	indef	24	专四专八	33	Eng
S51	5	2	they	Anyone who wants to be a teacher must go to university, even if _____ may just want to be a pre-school teacher, because there is not a lot to learn before being able to teach effectively.	indef	24	六级	21	non
S52	4	2	they	Anyone who wants to be a teacher must go to university, even if _____ may just want to be a pre-school teacher, because there is not a lot to learn before being able to teach effectively.	indef	24	六级	31	non
S53	5	2	they	Anyone who wants to be a teacher must go to university, even if _____ may just want to be a pre-school teacher, because there is not a lot to learn before being able to teach effectively.	indef	23	六级	23	non
S54	5	2	they	Anyone who wants to be a teacher must go to university, even if _____ may just want to be a pre-school teacher, because there is not a lot to learn before being able to teach effectively.	indef	25	六级	24	non
S55	5	2	they	Anyone who wants to be a teacher must go to university, even if _____ may just want to be a pre-school teacher, because there is not a lot to learn before being able to teach effectively.	indef	24	专四专八	34	Eng
S1	5	3	he	A carpenter must know about different types of wood, even if _____ may think it is not important, because wood looks funny.	mas	24	六级	29	non
S2	5	3	he	A carpenter must know about different types of wood, even if _____ may think it is not important, because wood looks funny.	mas	24	六级	30	non
S3	5	3	he	A carpenter must know about different types of wood, even if _____ may think it is not important, because wood looks funny.	mas	24	六级	27	non
S4	4	3	he	A carpenter must know about different types of wood, even if _____ may think it is not important, because wood looks funny.	mas	25	六级	32	non
S5	5	3	he	A carpenter must know about different types of wood, even if _____ may think it is not important, because wood looks funny.	mas	23	六级	29	non
S6	4	3	he	A carpenter must know about different types of wood, even if _____ may think it is not important, because wood looks funny.	mas	24	六级	21	non
S7	5	3	he	A carpenter must know about different types of wood, even if _____ may think it is not important, because wood looks funny.	mas	23	专四专八	37	Eng
S8	5	3	he	A carpenter must know about different types of wood, even if _____ may think it is not important, because wood looks funny.	mas	23	专四专八	34	Eng
S9	5	3	he	A carpenter must know about different types of wood, even if _____ may think it is not important, because wood looks funny.	mas	24	专四专八	36	Eng
S10	5	3	he	A carpenter must know about different types of wood, even if _____ may think it is not important, because wood looks funny.	mas	24	专四专八	32	Eng
S11	5	3	he	A carpenter must know about different types of wood, even if _____ may think it is not important, because wood looks funny.	mas	25	六级	25	non
S12	5	3	he	A carpenter must know about different types of wood, even if _____ may think it is not important, because wood looks funny.	mas	23	专四专八	28	Eng
S13	5	3	he	A carpenter must know about different types of wood, even if _____ may think it is not important, because wood looks funny.	mas	24	六级	26	non
S14	4	3	he	A carpenter must know about different types of wood, even if _____ may think it is not important, because wood looks funny.	mas	24	六级	26	non
S15	5	3	he	A carpenter must know about different types of wood, even if _____ may think it is not important, because wood looks funny.	mas	22	专四专八	36	Eng
S16	5	3	he	A carpenter must know about different types of wood, even if _____ may think it is not important, because wood looks funny.	mas	25	六级	28	non
S17	1	3	he	A carpenter must know about different types of wood, even if _____ may think it is not important, because wood looks funny.	mas	25	专四专八	33	Eng
S18	5	3	he	A carpenter must know about different types of wood, even if _____ may think it is not important, because wood looks funny.	mas	25	六级	29	non
S19	5	3	he	A carpenter must know about different types of wood, even if _____ may think it is not important, because wood looks funny.	mas	24	六级	19	non
S20	5	3	he	A carpenter must know about different types of wood, even if _____ may think it is not important, because wood looks funny.	mas	24	专四专八	32	Eng
S21	5	3	he	A carpenter must know about different types of wood, even if _____ may think it is not important, because wood looks funny.	mas	24	专四专八	37	Eng
S22	4	3	he	A carpenter must know about different types of wood, even if _____ may think it is not important, because wood looks funny.	mas	23	六级	31	non
S23	5	3	he	A carpenter must know about different types of wood, even if _____ may think it is not important, because wood looks funny.	mas	25	六级	31	non
S24	5	3	he	A carpenter must know about different types of wood, even if _____ may think it is not important, because wood looks funny.	mas	23	专四专八	31	Eng
S25	5	3	he	A carpenter must know about different types of wood, even if _____ may think it is not important, because wood looks funny.	mas	24	六级	26	non
S26	5	3	he	A carpenter must know about different types of wood, even if _____ may think it is not important, because wood looks funny.	mas	22	六级	33	non
S27	5	3	he	A carpenter must know about different types of wood, even if _____ may think it is not important, because wood looks funny.	mas	24	专四专八	34	Eng
S28	5	3	he	A carpenter must know about different types of wood, even if _____ may think it is not important, because wood looks funny.	mas	24	专四专八	33	Eng
S29	5	3	he	A carpenter must know about different types of wood, even if _____ may think it is not important, because wood looks funny.	mas	22	六级	33	non
S30	5	3	he	A carpenter must know about different types of wood, even if _____ may think it is not important, because wood looks funny.	mas	23	六级	32	non
S31	5	3	he	A carpenter must know about different types of wood, even if _____ may think it is not important, because wood looks funny.	mas	24	六级	30	non
S32	5	3	he	A carpenter must know about different types of wood, even if _____ may think it is not important, because wood looks funny.	mas	22	六级	30	non
S33	5	3	he	A carpenter must know about different types of wood, even if _____ may think it is not important, because wood looks funny.	mas	23	专四专八	32	Eng
S34	5	3	he	A carpenter must know about different types of wood, even if _____ may think it is not important, because wood looks funny.	mas	24	专四专八	30	Eng
S35	5	3	he	A carpenter must know about different types of wood, even if _____ may think it is not important, because wood looks funny.	mas	24	六级	32	non
S36	5	3	he	A carpenter must know about different types of wood, even if _____ may think it is not important, because wood looks funny.	mas	24	专四专八	34	Eng
S37	5	3	he	A carpenter must know about different types of wood, even if _____ may think it is not important, because wood looks funny.	mas	24	专四专八	35	Eng
S38	5	3	he	A carpenter must know about different types of wood, even if _____ may think it is not important, because wood looks funny.	mas	25	专四专八	32	Eng
S39	5	3	he	A carpenter must know about different types of wood, even if _____ may think it is not important, because wood looks funny.	mas	22	专四专八	32	Eng
S40	5	3	he	A carpenter must know about different types of wood, even if _____ may think it is not important, because wood looks funny.	mas	23	专四专八	26	Eng
S41	5	3	he	A carpenter must know about different types of wood, even if _____ may think it is not important, because wood looks funny.	mas	24	专四专八	29	Eng
S42	5	3	he	A carpenter must know about different types of wood, even if _____ may think it is not important, because wood looks funny.	mas	25	六级	28	non
S43	5	3	he	A carpenter must know about different types of wood, even if _____ may think it is not important, because wood looks funny.	mas	23	专四专八	24	Eng
S44	5	3	he	A carpenter must know about different types of wood, even if _____ may think it is not important, because wood looks funny.	mas	23	专四专八	33	Eng
S45	5	3	he	A carpenter must know about different types of wood, even if _____ may think it is not important, because wood looks funny.	mas	22	专四专八	35	Eng
S46	5	3	he	A carpenter must know about different types of wood, even if _____ may think it is not important, because wood looks funny.	mas	24	六级	32	non
S47	5	3	he	A carpenter must know about different types of wood, even if _____ may think it is not important, because wood looks funny.	mas	23	专四专八	33	Eng
S48	5	3	he	A carpenter must know about different types of wood, even if _____ may think it is not important, because wood looks funny.	mas	22	专四专八	35	Eng
S49	3	3	he	A carpenter must know about different types of wood, even if _____ may think it is not important, because wood looks funny.	mas	24	六级	31	non
S50	5	3	he	A carpenter must know about different types of wood, even if _____ may think it is not important, because wood looks funny.	mas	24	专四专八	33	Eng
S51	5	3	he	A carpenter must know about different types of wood, even if _____ may think it is not important, because wood looks funny.	mas	24	六级	21	non
S52	3	3	he	A carpenter must know about different types of wood, even if _____ may think it is not important, because wood looks funny.	mas	24	六级	31	non
S53	5	3	he	A carpenter must know about different types of wood, even if _____ may think it is not important, because wood looks funny.	mas	23	六级	23	non
S54	5	3	he	A carpenter must know about different types of wood, even if _____ may think it is not important, because wood looks funny.	mas	25	六级	24	non
S55	5	3	he	A carpenter must know about different types of wood, even if _____ may think it is not important, because wood looks funny.	mas	24	专四专八	34	Eng
S1	3	3	she	A carpenter must know about different types of wood, even if _____ may think it is not important, because wood looks funny.	mas	24	六级	29	non
S2	1	3	she	A carpenter must know about different types of wood, even if _____ may think it is not important, because wood looks funny.	mas	24	六级	30	non
S3	2	3	she	A carpenter must know about different types of wood, even if _____ may think it is not important, because wood looks funny.	mas	24	六级	27	non
S4	3	3	she	A carpenter must know about different types of wood, even if _____ may think it is not important, because wood looks funny.	mas	25	六级	32	non
S5	3	3	she	A carpenter must know about different types of wood, even if _____ may think it is not important, because wood looks funny.	mas	23	六级	29	non
S6	3	3	she	A carpenter must know about different types of wood, even if _____ may think it is not important, because wood looks funny.	mas	24	六级	21	non
S7	4	3	she	A carpenter must know about different types of wood, even if _____ may think it is not important, because wood looks funny.	mas	23	专四专八	37	Eng
S8	4	3	she	A carpenter must know about different types of wood, even if _____ may think it is not important, because wood looks funny.	mas	23	专四专八	34	Eng
S9	3	3	she	A carpenter must know about different types of wood, even if _____ may think it is not important, because wood looks funny.	mas	24	专四专八	36	Eng
S10	5	3	she	A carpenter must know about different types of wood, even if _____ may think it is not important, because wood looks funny.	mas	24	专四专八	32	Eng
S11	2	3	she	A carpenter must know about different types of wood, even if _____ may think it is not important, because wood looks funny.	mas	25	六级	25	non
S12	3	3	she	A carpenter must know about different types of wood, even if _____ may think it is not important, because wood looks funny.	mas	23	专四专八	28	Eng
S13	2	3	she	A carpenter must know about different types of wood, even if _____ may think it is not important, because wood looks funny.	mas	24	六级	26	non
S14	2	3	she	A carpenter must know about different types of wood, even if _____ may think it is not important, because wood looks funny.	mas	24	六级	26	non
S15	4	3	she	A carpenter must know about different types of wood, even if _____ may think it is not important, because wood looks funny.	mas	22	专四专八	36	Eng
S16	3	3	she	A carpenter must know about different types of wood, even if _____ may think it is not important, because wood looks funny.	mas	25	六级	28	non
S17	1	3	she	A carpenter must know about different types of wood, even if _____ may think it is not important, because wood looks funny.	mas	25	专四专八	33	Eng
S18	3	3	she	A carpenter must know about different types of wood, even if _____ may think it is not important, because wood looks funny.	mas	25	六级	29	non
S19	5	3	she	A carpenter must know about different types of wood, even if _____ may think it is not important, because wood looks funny.	mas	24	六级	19	non
S20	1	3	she	A carpenter must know about different types of wood, even if _____ may think it is not important, because wood looks funny.	mas	24	专四专八	32	Eng
S21	4	3	she	A carpenter must know about different types of wood, even if _____ may think it is not important, because wood looks funny.	mas	24	专四专八	37	Eng
S22	2	3	she	A carpenter must know about different types of wood, even if _____ may think it is not important, because wood looks funny.	mas	23	六级	31	non
S23	5	3	she	A carpenter must know about different types of wood, even if _____ may think it is not important, because wood looks funny.	mas	25	六级	31	non
S24	4	3	she	A carpenter must know about different types of wood, even if _____ may think it is not important, because wood looks funny.	mas	23	专四专八	31	Eng
S25	5	3	she	A carpenter must know about different types of wood, even if _____ may think it is not important, because wood looks funny.	mas	24	六级	26	non
S26	2	3	she	A carpenter must know about different types of wood, even if _____ may think it is not important, because wood looks funny.	mas	22	六级	33	non
S27	5	3	she	A carpenter must know about different types of wood, even if _____ may think it is not important, because wood looks funny.	mas	24	专四专八	34	Eng
S28	3	3	she	A carpenter must know about different types of wood, even if _____ may think it is not important, because wood looks funny.	mas	24	专四专八	33	Eng
S29	2	3	she	A carpenter must know about different types of wood, even if _____ may think it is not important, because wood looks funny.	mas	22	六级	33	non
S30	4	3	she	A carpenter must know about different types of wood, even if _____ may think it is not important, because wood looks funny.	mas	23	六级	32	non
S31	3	3	she	A carpenter must know about different types of wood, even if _____ may think it is not important, because wood looks funny.	mas	24	六级	30	non
S32	4	3	she	A carpenter must know about different types of wood, even if _____ may think it is not important, because wood looks funny.	mas	22	六级	30	non
S33	1	3	she	A carpenter must know about different types of wood, even if _____ may think it is not important, because wood looks funny.	mas	23	专四专八	32	Eng
S34	3	3	she	A carpenter must know about different types of wood, even if _____ may think it is not important, because wood looks funny.	mas	24	专四专八	30	Eng
S35	2	3	she	A carpenter must know about different types of wood, even if _____ may think it is not important, because wood looks funny.	mas	24	六级	32	non
S36	5	3	she	A carpenter must know about different types of wood, even if _____ may think it is not important, because wood looks funny.	mas	24	专四专八	34	Eng
S37	2	3	she	A carpenter must know about different types of wood, even if _____ may think it is not important, because wood looks funny.	mas	24	专四专八	35	Eng
S38	1	3	she	A carpenter must know about different types of wood, even if _____ may think it is not important, because wood looks funny.	mas	25	专四专八	32	Eng
S39	4	3	she	A carpenter must know about different types of wood, even if _____ may think it is not important, because wood looks funny.	mas	22	专四专八	32	Eng
S40	5	3	she	A carpenter must know about different types of wood, even if _____ may think it is not important, because wood looks funny.	mas	23	专四专八	26	Eng
S41	5	3	she	A carpenter must know about different types of wood, even if _____ may think it is not important, because wood looks funny.	mas	24	专四专八	29	Eng
S42	1	3	she	A carpenter must know about different types of wood, even if _____ may think it is not important, because wood looks funny.	mas	25	六级	28	non
S43	2	3	she	A carpenter must know about different types of wood, even if _____ may think it is not important, because wood looks funny.	mas	23	专四专八	24	Eng
S44	5	3	she	A carpenter must know about different types of wood, even if _____ may think it is not important, because wood looks funny.	mas	23	专四专八	33	Eng
S45	1	3	she	A carpenter must know about different types of wood, even if _____ may think it is not important, because wood looks funny.	mas	22	专四专八	35	Eng
S46	2	3	she	A carpenter must know about different types of wood, even if _____ may think it is not important, because wood looks funny.	mas	24	六级	32	non
S47	5	3	she	A carpenter must know about different types of wood, even if _____ may think it is not important, because wood looks funny.	mas	23	专四专八	33	Eng
S48	4	3	she	A carpenter must know about different types of wood, even if _____ may think it is not important, because wood looks funny.	mas	22	专四专八	35	Eng
S49	3	3	she	A carpenter must know about different types of wood, even if _____ may think it is not important, because wood looks funny.	mas	24	六级	31	non
S50	3	3	she	A carpenter must know about different types of wood, even if _____ may think it is not important, because wood looks funny.	mas	24	专四专八	33	Eng
S51	1	3	she	A carpenter must know about different types of wood, even if _____ may think it is not important, because wood looks funny.	mas	24	六级	21	non
S52	2	3	she	A carpenter must know about different types of wood, even if _____ may think it is not important, because wood looks funny.	mas	24	六级	31	non
S53	4	3	she	A carpenter must know about different types of wood, even if _____ may think it is not important, because wood looks funny.	mas	23	六级	23	non
S54	3	3	she	A carpenter must know about different types of wood, even if _____ may think it is not important, because wood looks funny.	mas	25	六级	24	non
S55	1	3	she	A carpenter must know about different types of wood, even if _____ may think it is not important, because wood looks funny.	mas	24	专四专八	34	Eng
S1	1	3	they	A carpenter must know about different types of wood, even if _____ may think it is not important, because wood looks funny.	mas	24	六级	29	non
S2	4	3	they	A carpenter must know about different types of wood, even if _____ may think it is not important, because wood looks funny.	mas	24	六级	30	non
S3	3	3	they	A carpenter must know about different types of wood, even if _____ may think it is not important, because wood looks funny.	mas	24	六级	27	non
S4	1	3	they	A carpenter must know about different types of wood, even if _____ may think it is not important, because wood looks funny.	mas	25	六级	32	non
S5	1	3	they	A carpenter must know about different types of wood, even if _____ may think it is not important, because wood looks funny.	mas	23	六级	29	non
S6	2	3	they	A carpenter must know about different types of wood, even if _____ may think it is not important, because wood looks funny.	mas	24	六级	21	non
S7	1	3	they	A carpenter must know about different types of wood, even if _____ may think it is not important, because wood looks funny.	mas	23	专四专八	37	Eng
S8	1	3	they	A carpenter must know about different types of wood, even if _____ may think it is not important, because wood looks funny.	mas	23	专四专八	34	Eng
S9	5	3	they	A carpenter must know about different types of wood, even if _____ may think it is not important, because wood looks funny.	mas	24	专四专八	36	Eng
S10	1	3	they	A carpenter must know about different types of wood, even if _____ may think it is not important, because wood looks funny.	mas	24	专四专八	32	Eng
S11	1	3	they	A carpenter must know about different types of wood, even if _____ may think it is not important, because wood looks funny.	mas	25	六级	25	non
S12	1	3	they	A carpenter must know about different types of wood, even if _____ may think it is not important, because wood looks funny.	mas	23	专四专八	28	Eng
S13	1	3	they	A carpenter must know about different types of wood, even if _____ may think it is not important, because wood looks funny.	mas	24	六级	26	non
S14	1	3	they	A carpenter must know about different types of wood, even if _____ may think it is not important, because wood looks funny.	mas	24	六级	26	non
S15	1	3	they	A carpenter must know about different types of wood, even if _____ may think it is not important, because wood looks funny.	mas	22	专四专八	36	Eng
S16	1	3	they	A carpenter must know about different types of wood, even if _____ may think it is not important, because wood looks funny.	mas	25	六级	28	non
S17	5	3	they	A carpenter must know about different types of wood, even if _____ may think it is not important, because wood looks funny.	mas	25	专四专八	33	Eng
S18	1	3	they	A carpenter must know about different types of wood, even if _____ may think it is not important, because wood looks funny.	mas	25	六级	29	non
S19	2	3	they	A carpenter must know about different types of wood, even if _____ may think it is not important, because wood looks funny.	mas	24	六级	19	non
S20	1	3	they	A carpenter must know about different types of wood, even if _____ may think it is not important, because wood looks funny.	mas	24	专四专八	32	Eng
S21	3	3	they	A carpenter must know about different types of wood, even if _____ may think it is not important, because wood looks funny.	mas	24	专四专八	37	Eng
S22	3	3	they	A carpenter must know about different types of wood, even if _____ may think it is not important, because wood looks funny.	mas	23	六级	31	non
S23	3	3	they	A carpenter must know about different types of wood, even if _____ may think it is not important, because wood looks funny.	mas	25	六级	31	non
S24	4	3	they	A carpenter must know about different types of wood, even if _____ may think it is not important, because wood looks funny.	mas	23	专四专八	31	Eng
S25	4	3	they	A carpenter must know about different types of wood, even if _____ may think it is not important, because wood looks funny.	mas	24	六级	26	non
S26	4	3	they	A carpenter must know about different types of wood, even if _____ may think it is not important, because wood looks funny.	mas	22	六级	33	non
S27	2	3	they	A carpenter must know about different types of wood, even if _____ may think it is not important, because wood looks funny.	mas	24	专四专八	34	Eng
S28	1	3	they	A carpenter must know about different types of wood, even if _____ may think it is not important, because wood looks funny.	mas	24	专四专八	33	Eng
S29	5	3	they	A carpenter must know about different types of wood, even if _____ may think it is not important, because wood looks funny.	mas	22	六级	33	non
S30	3	3	they	A carpenter must know about different types of wood, even if _____ may think it is not important, because wood looks funny.	mas	23	六级	32	non
S31	1	3	they	A carpenter must know about different types of wood, even if _____ may think it is not important, because wood looks funny.	mas	24	六级	30	non
S32	4	3	they	A carpenter must know about different types of wood, even if _____ may think it is not important, because wood looks funny.	mas	22	六级	30	non
S33	4	3	they	A carpenter must know about different types of wood, even if _____ may think it is not important, because wood looks funny.	mas	23	专四专八	32	Eng
S34	3	3	they	A carpenter must know about different types of wood, even if _____ may think it is not important, because wood looks funny.	mas	24	专四专八	30	Eng
S35	1	3	they	A carpenter must know about different types of wood, even if _____ may think it is not important, because wood looks funny.	mas	24	六级	32	non
S36	1	3	they	A carpenter must know about different types of wood, even if _____ may think it is not important, because wood looks funny.	mas	24	专四专八	34	Eng
S37	1	3	they	A carpenter must know about different types of wood, even if _____ may think it is not important, because wood looks funny.	mas	24	专四专八	35	Eng
S38	1	3	they	A carpenter must know about different types of wood, even if _____ may think it is not important, because wood looks funny.	mas	25	专四专八	32	Eng
S39	5	3	they	A carpenter must know about different types of wood, even if _____ may think it is not important, because wood looks funny.	mas	22	专四专八	32	Eng
S40	5	3	they	A carpenter must know about different types of wood, even if _____ may think it is not important, because wood looks funny.	mas	23	专四专八	26	Eng
S41	5	3	they	A carpenter must know about different types of wood, even if _____ may think it is not important, because wood looks funny.	mas	24	专四专八	29	Eng
S42	1	3	they	A carpenter must know about different types of wood, even if _____ may think it is not important, because wood looks funny.	mas	25	六级	28	non
S43	1	3	they	A carpenter must know about different types of wood, even if _____ may think it is not important, because wood looks funny.	mas	23	专四专八	24	Eng
S44	5	3	they	A carpenter must know about different types of wood, even if _____ may think it is not important, because wood looks funny.	mas	23	专四专八	33	Eng
S45	1	3	they	A carpenter must know about different types of wood, even if _____ may think it is not important, because wood looks funny.	mas	22	专四专八	35	Eng
S46	1	3	they	A carpenter must know about different types of wood, even if _____ may think it is not important, because wood looks funny.	mas	24	六级	32	non
S47	1	3	they	A carpenter must know about different types of wood, even if _____ may think it is not important, because wood looks funny.	mas	23	专四专八	33	Eng
S48	5	3	they	A carpenter must know about different types of wood, even if _____ may think it is not important, because wood looks funny.	mas	22	专四专八	35	Eng
S49	1	3	they	A carpenter must know about different types of wood, even if _____ may think it is not important, because wood looks funny.	mas	24	六级	31	non
S50	1	3	they	A carpenter must know about different types of wood, even if _____ may think it is not important, because wood looks funny.	mas	24	专四专八	33	Eng
S51	1	3	they	A carpenter must know about different types of wood, even if _____ may think it is not important, because wood looks funny.	mas	24	六级	21	non
S52	4	3	they	A carpenter must know about different types of wood, even if _____ may think it is not important, because wood looks funny.	mas	24	六级	31	non
S53	1	3	they	A carpenter must know about different types of wood, even if _____ may think it is not important, because wood looks funny.	mas	23	六级	23	non
S54	4	3	they	A carpenter must know about different types of wood, even if _____ may think it is not important, because wood looks funny.	mas	25	六级	24	non
S55	5	3	they	A carpenter must know about different types of wood, even if _____ may think it is not important, because wood looks funny.	mas	24	专四专八	34	Eng
S1	4	4	he	A clerk should create value for the company, even if _____ may enjoy the holiday, because travelling is relaxing.	neu	24	六级	29	non
S2	3	4	he	A clerk should create value for the company, even if _____ may enjoy the holiday, because travelling is relaxing.	neu	24	六级	30	non
S3	5	4	he	A clerk should create value for the company, even if _____ may enjoy the holiday, because travelling is relaxing.	neu	24	六级	27	non
S4	4	4	he	A clerk should create value for the company, even if _____ may enjoy the holiday, because travelling is relaxing.	neu	25	六级	32	non
S5	5	4	he	A clerk should create value for the company, even if _____ may enjoy the holiday, because travelling is relaxing.	neu	23	六级	29	non
S6	4	4	he	A clerk should create value for the company, even if _____ may enjoy the holiday, because travelling is relaxing.	neu	24	六级	21	non
S7	5	4	he	A clerk should create value for the company, even if _____ may enjoy the holiday, because travelling is relaxing.	neu	23	专四专八	37	Eng
S8	5	4	he	A clerk should create value for the company, even if _____ may enjoy the holiday, because travelling is relaxing.	neu	23	专四专八	34	Eng
S9	4	4	he	A clerk should create value for the company, even if _____ may enjoy the holiday, because travelling is relaxing.	neu	24	专四专八	36	Eng
S10	5	4	he	A clerk should create value for the company, even if _____ may enjoy the holiday, because travelling is relaxing.	neu	24	专四专八	32	Eng
S11	5	4	he	A clerk should create value for the company, even if _____ may enjoy the holiday, because travelling is relaxing.	neu	25	六级	25	non
S12	5	4	he	A clerk should create value for the company, even if _____ may enjoy the holiday, because travelling is relaxing.	neu	23	专四专八	28	Eng
S13	4	4	he	A clerk should create value for the company, even if _____ may enjoy the holiday, because travelling is relaxing.	neu	24	六级	26	non
S14	4	4	he	A clerk should create value for the company, even if _____ may enjoy the holiday, because travelling is relaxing.	neu	24	六级	26	non
S15	5	4	he	A clerk should create value for the company, even if _____ may enjoy the holiday, because travelling is relaxing.	neu	22	专四专八	36	Eng
S16	5	4	he	A clerk should create value for the company, even if _____ may enjoy the holiday, because travelling is relaxing.	neu	25	六级	28	non
S17	5	4	he	A clerk should create value for the company, even if _____ may enjoy the holiday, because travelling is relaxing.	neu	25	专四专八	33	Eng
S18	5	4	he	A clerk should create value for the company, even if _____ may enjoy the holiday, because travelling is relaxing.	neu	25	六级	29	non
S19	5	4	he	A clerk should create value for the company, even if _____ may enjoy the holiday, because travelling is relaxing.	neu	24	六级	19	non
S20	5	4	he	A clerk should create value for the company, even if _____ may enjoy the holiday, because travelling is relaxing.	neu	24	专四专八	32	Eng
S21	5	4	he	A clerk should create value for the company, even if _____ may enjoy the holiday, because travelling is relaxing.	neu	24	专四专八	37	Eng
S22	4	4	he	A clerk should create value for the company, even if _____ may enjoy the holiday, because travelling is relaxing.	neu	23	六级	31	non
S23	5	4	he	A clerk should create value for the company, even if _____ may enjoy the holiday, because travelling is relaxing.	neu	25	六级	31	non
S24	5	4	he	A clerk should create value for the company, even if _____ may enjoy the holiday, because travelling is relaxing.	neu	23	专四专八	31	Eng
S25	5	4	he	A clerk should create value for the company, even if _____ may enjoy the holiday, because travelling is relaxing.	neu	24	六级	26	non
S26	5	4	he	A clerk should create value for the company, even if _____ may enjoy the holiday, because travelling is relaxing.	neu	22	六级	33	non
S27	5	4	he	A clerk should create value for the company, even if _____ may enjoy the holiday, because travelling is relaxing.	neu	24	专四专八	34	Eng
S28	5	4	he	A clerk should create value for the company, even if _____ may enjoy the holiday, because travelling is relaxing.	neu	24	专四专八	33	Eng
S29	5	4	he	A clerk should create value for the company, even if _____ may enjoy the holiday, because travelling is relaxing.	neu	22	六级	33	non
S30	5	4	he	A clerk should create value for the company, even if _____ may enjoy the holiday, because travelling is relaxing.	neu	23	六级	32	non
S31	5	4	he	A clerk should create value for the company, even if _____ may enjoy the holiday, because travelling is relaxing.	neu	24	六级	30	non
S32	5	4	he	A clerk should create value for the company, even if _____ may enjoy the holiday, because travelling is relaxing.	neu	22	六级	30	non
S33	5	4	he	A clerk should create value for the company, even if _____ may enjoy the holiday, because travelling is relaxing.	neu	23	专四专八	32	Eng
S34	5	4	he	A clerk should create value for the company, even if _____ may enjoy the holiday, because travelling is relaxing.	neu	24	专四专八	30	Eng
S35	3	4	he	A clerk should create value for the company, even if _____ may enjoy the holiday, because travelling is relaxing.	neu	24	六级	32	non
S36	5	4	he	A clerk should create value for the company, even if _____ may enjoy the holiday, because travelling is relaxing.	neu	24	专四专八	34	Eng
S37	5	4	he	A clerk should create value for the company, even if _____ may enjoy the holiday, because travelling is relaxing.	neu	24	专四专八	35	Eng
S38	5	4	he	A clerk should create value for the company, even if _____ may enjoy the holiday, because travelling is relaxing.	neu	25	专四专八	32	Eng
S39	5	4	he	A clerk should create value for the company, even if _____ may enjoy the holiday, because travelling is relaxing.	neu	22	专四专八	32	Eng
S40	4	4	he	A clerk should create value for the company, even if _____ may enjoy the holiday, because travelling is relaxing.	neu	23	专四专八	26	Eng
S41	5	4	he	A clerk should create value for the company, even if _____ may enjoy the holiday, because travelling is relaxing.	neu	24	专四专八	29	Eng
S42	5	4	he	A clerk should create value for the company, even if _____ may enjoy the holiday, because travelling is relaxing.	neu	25	六级	28	non
S43	4	4	he	A clerk should create value for the company, even if _____ may enjoy the holiday, because travelling is relaxing.	neu	23	专四专八	24	Eng
S44	5	4	he	A clerk should create value for the company, even if _____ may enjoy the holiday, because travelling is relaxing.	neu	23	专四专八	33	Eng
S45	5	4	he	A clerk should create value for the company, even if _____ may enjoy the holiday, because travelling is relaxing.	neu	22	专四专八	35	Eng
S46	4	4	he	A clerk should create value for the company, even if _____ may enjoy the holiday, because travelling is relaxing.	neu	24	六级	32	non
S47	5	4	he	A clerk should create value for the company, even if _____ may enjoy the holiday, because travelling is relaxing.	neu	23	专四专八	33	Eng
S48	5	4	he	A clerk should create value for the company, even if _____ may enjoy the holiday, because travelling is relaxing.	neu	22	专四专八	35	Eng
S49	3	4	he	A clerk should create value for the company, even if _____ may enjoy the holiday, because travelling is relaxing.	neu	24	六级	31	non
S50	5	4	he	A clerk should create value for the company, even if _____ may enjoy the holiday, because travelling is relaxing.	neu	24	专四专八	33	Eng
S51	5	4	he	A clerk should create value for the company, even if _____ may enjoy the holiday, because travelling is relaxing.	neu	24	六级	21	non
S52	2	4	he	A clerk should create value for the company, even if _____ may enjoy the holiday, because travelling is relaxing.	neu	24	六级	31	non
S53	5	4	he	A clerk should create value for the company, even if _____ may enjoy the holiday, because travelling is relaxing.	neu	23	六级	23	non
S54	5	4	he	A clerk should create value for the company, even if _____ may enjoy the holiday, because travelling is relaxing.	neu	25	六级	24	non
S55	5	4	he	A clerk should create value for the company, even if _____ may enjoy the holiday, because travelling is relaxing.	neu	24	专四专八	34	Eng
S1	3	4	she	A clerk should create value for the company, even if _____ may enjoy the holiday, because travelling is relaxing.	neu	24	六级	29	non
S2	3	4	she	A clerk should create value for the company, even if _____ may enjoy the holiday, because travelling is relaxing.	neu	24	六级	30	non
S3	3	4	she	A clerk should create value for the company, even if _____ may enjoy the holiday, because travelling is relaxing.	neu	24	六级	27	non
S4	4	4	she	A clerk should create value for the company, even if _____ may enjoy the holiday, because travelling is relaxing.	neu	25	六级	32	non
S5	3	4	she	A clerk should create value for the company, even if _____ may enjoy the holiday, because travelling is relaxing.	neu	23	六级	29	non
S6	3	4	she	A clerk should create value for the company, even if _____ may enjoy the holiday, because travelling is relaxing.	neu	24	六级	21	non
S7	5	4	she	A clerk should create value for the company, even if _____ may enjoy the holiday, because travelling is relaxing.	neu	23	专四专八	37	Eng
S8	4	4	she	A clerk should create value for the company, even if _____ may enjoy the holiday, because travelling is relaxing.	neu	23	专四专八	34	Eng
S9	4	4	she	A clerk should create value for the company, even if _____ may enjoy the holiday, because travelling is relaxing.	neu	24	专四专八	36	Eng
S10	5	4	she	A clerk should create value for the company, even if _____ may enjoy the holiday, because travelling is relaxing.	neu	24	专四专八	32	Eng
S11	1	4	she	A clerk should create value for the company, even if _____ may enjoy the holiday, because travelling is relaxing.	neu	25	六级	25	non
S12	5	4	she	A clerk should create value for the company, even if _____ may enjoy the holiday, because travelling is relaxing.	neu	23	专四专八	28	Eng
S13	3	4	she	A clerk should create value for the company, even if _____ may enjoy the holiday, because travelling is relaxing.	neu	24	六级	26	non
S14	4	4	she	A clerk should create value for the company, even if _____ may enjoy the holiday, because travelling is relaxing.	neu	24	六级	26	non
S15	5	4	she	A clerk should create value for the company, even if _____ may enjoy the holiday, because travelling is relaxing.	neu	22	专四专八	36	Eng
S16	3	4	she	A clerk should create value for the company, even if _____ may enjoy the holiday, because travelling is relaxing.	neu	25	六级	28	non
S17	1	4	she	A clerk should create value for the company, even if _____ may enjoy the holiday, because travelling is relaxing.	neu	25	专四专八	33	Eng
S18	2	4	she	A clerk should create value for the company, even if _____ may enjoy the holiday, because travelling is relaxing.	neu	25	六级	29	non
S19	4	4	she	A clerk should create value for the company, even if _____ may enjoy the holiday, because travelling is relaxing.	neu	24	六级	19	non
S20	4	4	she	A clerk should create value for the company, even if _____ may enjoy the holiday, because travelling is relaxing.	neu	24	专四专八	32	Eng
S21	5	4	she	A clerk should create value for the company, even if _____ may enjoy the holiday, because travelling is relaxing.	neu	24	专四专八	37	Eng
S22	4	4	she	A clerk should create value for the company, even if _____ may enjoy the holiday, because travelling is relaxing.	neu	23	六级	31	non
S23	5	4	she	A clerk should create value for the company, even if _____ may enjoy the holiday, because travelling is relaxing.	neu	25	六级	31	non
S24	5	4	she	A clerk should create value for the company, even if _____ may enjoy the holiday, because travelling is relaxing.	neu	23	专四专八	31	Eng
S25	5	4	she	A clerk should create value for the company, even if _____ may enjoy the holiday, because travelling is relaxing.	neu	24	六级	26	non
S26	5	4	she	A clerk should create value for the company, even if _____ may enjoy the holiday, because travelling is relaxing.	neu	22	六级	33	non
S27	5	4	she	A clerk should create value for the company, even if _____ may enjoy the holiday, because travelling is relaxing.	neu	24	专四专八	34	Eng
S28	3	4	she	A clerk should create value for the company, even if _____ may enjoy the holiday, because travelling is relaxing.	neu	24	专四专八	33	Eng
S29	4	4	she	A clerk should create value for the company, even if _____ may enjoy the holiday, because travelling is relaxing.	neu	22	六级	33	non
S30	4	4	she	A clerk should create value for the company, even if _____ may enjoy the holiday, because travelling is relaxing.	neu	23	六级	32	non
S31	3	4	she	A clerk should create value for the company, even if _____ may enjoy the holiday, because travelling is relaxing.	neu	24	六级	30	non
S32	5	4	she	A clerk should create value for the company, even if _____ may enjoy the holiday, because travelling is relaxing.	neu	22	六级	30	non
S33	2	4	she	A clerk should create value for the company, even if _____ may enjoy the holiday, because travelling is relaxing.	neu	23	专四专八	32	Eng
S34	2	4	she	A clerk should create value for the company, even if _____ may enjoy the holiday, because travelling is relaxing.	neu	24	专四专八	30	Eng
S35	3	4	she	A clerk should create value for the company, even if _____ may enjoy the holiday, because travelling is relaxing.	neu	24	六级	32	non
S36	5	4	she	A clerk should create value for the company, even if _____ may enjoy the holiday, because travelling is relaxing.	neu	24	专四专八	34	Eng
S37	3	4	she	A clerk should create value for the company, even if _____ may enjoy the holiday, because travelling is relaxing.	neu	24	专四专八	35	Eng
S38	3	4	she	A clerk should create value for the company, even if _____ may enjoy the holiday, because travelling is relaxing.	neu	25	专四专八	32	Eng
S39	5	4	she	A clerk should create value for the company, even if _____ may enjoy the holiday, because travelling is relaxing.	neu	22	专四专八	32	Eng
S40	4	4	she	A clerk should create value for the company, even if _____ may enjoy the holiday, because travelling is relaxing.	neu	23	专四专八	26	Eng
S41	5	4	she	A clerk should create value for the company, even if _____ may enjoy the holiday, because travelling is relaxing.	neu	24	专四专八	29	Eng
S42	1	4	she	A clerk should create value for the company, even if _____ may enjoy the holiday, because travelling is relaxing.	neu	25	六级	28	non
S43	4	4	she	A clerk should create value for the company, even if _____ may enjoy the holiday, because travelling is relaxing.	neu	23	专四专八	24	Eng
S44	5	4	she	A clerk should create value for the company, even if _____ may enjoy the holiday, because travelling is relaxing.	neu	23	专四专八	33	Eng
S45	3	4	she	A clerk should create value for the company, even if _____ may enjoy the holiday, because travelling is relaxing.	neu	22	专四专八	35	Eng
S46	3	4	she	A clerk should create value for the company, even if _____ may enjoy the holiday, because travelling is relaxing.	neu	24	六级	32	non
S47	5	4	she	A clerk should create value for the company, even if _____ may enjoy the holiday, because travelling is relaxing.	neu	23	专四专八	33	Eng
S48	5	4	she	A clerk should create value for the company, even if _____ may enjoy the holiday, because travelling is relaxing.	neu	22	专四专八	35	Eng
S49	3	4	she	A clerk should create value for the company, even if _____ may enjoy the holiday, because travelling is relaxing.	neu	24	六级	31	non
S50	4	4	she	A clerk should create value for the company, even if _____ may enjoy the holiday, because travelling is relaxing.	neu	24	专四专八	33	Eng
S51	5	4	she	A clerk should create value for the company, even if _____ may enjoy the holiday, because travelling is relaxing.	neu	24	六级	21	non
S52	2	4	she	A clerk should create value for the company, even if _____ may enjoy the holiday, because travelling is relaxing.	neu	24	六级	31	non
S53	5	4	she	A clerk should create value for the company, even if _____ may enjoy the holiday, because travelling is relaxing.	neu	23	六级	23	non
S54	5	4	she	A clerk should create value for the company, even if _____ may enjoy the holiday, because travelling is relaxing.	neu	25	六级	24	non
S55	1	4	she	A clerk should create value for the company, even if _____ may enjoy the holiday, because travelling is relaxing.	neu	24	专四专八	34	Eng
S1	2	4	they	A clerk should create value for the company, even if _____ may enjoy the holiday, because travelling is relaxing.	neu	24	六级	29	non
S2	1	4	they	A clerk should create value for the company, even if _____ may enjoy the holiday, because travelling is relaxing.	neu	24	六级	30	non
S3	4	4	they	A clerk should create value for the company, even if _____ may enjoy the holiday, because travelling is relaxing.	neu	24	六级	27	non
S4	2	4	they	A clerk should create value for the company, even if _____ may enjoy the holiday, because travelling is relaxing.	neu	25	六级	32	non
S5	1	4	they	A clerk should create value for the company, even if _____ may enjoy the holiday, because travelling is relaxing.	neu	23	六级	29	non
S6	3	4	they	A clerk should create value for the company, even if _____ may enjoy the holiday, because travelling is relaxing.	neu	24	六级	21	non
S7	1	4	they	A clerk should create value for the company, even if _____ may enjoy the holiday, because travelling is relaxing.	neu	23	专四专八	37	Eng
S8	1	4	they	A clerk should create value for the company, even if _____ may enjoy the holiday, because travelling is relaxing.	neu	23	专四专八	34	Eng
S9	5	4	they	A clerk should create value for the company, even if _____ may enjoy the holiday, because travelling is relaxing.	neu	24	专四专八	36	Eng
S10	1	4	they	A clerk should create value for the company, even if _____ may enjoy the holiday, because travelling is relaxing.	neu	24	专四专八	32	Eng
S11	1	4	they	A clerk should create value for the company, even if _____ may enjoy the holiday, because travelling is relaxing.	neu	25	六级	25	non
S12	1	4	they	A clerk should create value for the company, even if _____ may enjoy the holiday, because travelling is relaxing.	neu	23	专四专八	28	Eng
S13	1	4	they	A clerk should create value for the company, even if _____ may enjoy the holiday, because travelling is relaxing.	neu	24	六级	26	non
S14	1	4	they	A clerk should create value for the company, even if _____ may enjoy the holiday, because travelling is relaxing.	neu	24	六级	26	non
S15	1	4	they	A clerk should create value for the company, even if _____ may enjoy the holiday, because travelling is relaxing.	neu	22	专四专八	36	Eng
S16	1	4	they	A clerk should create value for the company, even if _____ may enjoy the holiday, because travelling is relaxing.	neu	25	六级	28	non
S17	1	4	they	A clerk should create value for the company, even if _____ may enjoy the holiday, because travelling is relaxing.	neu	25	专四专八	33	Eng
S18	1	4	they	A clerk should create value for the company, even if _____ may enjoy the holiday, because travelling is relaxing.	neu	25	六级	29	non
S19	3	4	they	A clerk should create value for the company, even if _____ may enjoy the holiday, because travelling is relaxing.	neu	24	六级	19	non
S20	1	4	they	A clerk should create value for the company, even if _____ may enjoy the holiday, because travelling is relaxing.	neu	24	专四专八	32	Eng
S21	3	4	they	A clerk should create value for the company, even if _____ may enjoy the holiday, because travelling is relaxing.	neu	24	专四专八	37	Eng
S22	4	4	they	A clerk should create value for the company, even if _____ may enjoy the holiday, because travelling is relaxing.	neu	23	六级	31	non
S23	3	4	they	A clerk should create value for the company, even if _____ may enjoy the holiday, because travelling is relaxing.	neu	25	六级	31	non
S24	4	4	they	A clerk should create value for the company, even if _____ may enjoy the holiday, because travelling is relaxing.	neu	23	专四专八	31	Eng
S25	4	4	they	A clerk should create value for the company, even if _____ may enjoy the holiday, because travelling is relaxing.	neu	24	六级	26	non
S26	5	4	they	A clerk should create value for the company, even if _____ may enjoy the holiday, because travelling is relaxing.	neu	22	六级	33	non
S27	2	4	they	A clerk should create value for the company, even if _____ may enjoy the holiday, because travelling is relaxing.	neu	24	专四专八	34	Eng
S28	1	4	they	A clerk should create value for the company, even if _____ may enjoy the holiday, because travelling is relaxing.	neu	24	专四专八	33	Eng
S29	5	4	they	A clerk should create value for the company, even if _____ may enjoy the holiday, because travelling is relaxing.	neu	22	六级	33	non
S30	3	4	they	A clerk should create value for the company, even if _____ may enjoy the holiday, because travelling is relaxing.	neu	23	六级	32	non
S31	1	4	they	A clerk should create value for the company, even if _____ may enjoy the holiday, because travelling is relaxing.	neu	24	六级	30	non
S32	4	4	they	A clerk should create value for the company, even if _____ may enjoy the holiday, because travelling is relaxing.	neu	22	六级	30	non
S33	4	4	they	A clerk should create value for the company, even if _____ may enjoy the holiday, because travelling is relaxing.	neu	23	专四专八	32	Eng
S34	1	4	they	A clerk should create value for the company, even if _____ may enjoy the holiday, because travelling is relaxing.	neu	24	专四专八	30	Eng
S35	1	4	they	A clerk should create value for the company, even if _____ may enjoy the holiday, because travelling is relaxing.	neu	24	六级	32	non
S36	1	4	they	A clerk should create value for the company, even if _____ may enjoy the holiday, because travelling is relaxing.	neu	24	专四专八	34	Eng
S37	1	4	they	A clerk should create value for the company, even if _____ may enjoy the holiday, because travelling is relaxing.	neu	24	专四专八	35	Eng
S38	1	4	they	A clerk should create value for the company, even if _____ may enjoy the holiday, because travelling is relaxing.	neu	25	专四专八	32	Eng
S39	5	4	they	A clerk should create value for the company, even if _____ may enjoy the holiday, because travelling is relaxing.	neu	22	专四专八	32	Eng
S40	4	4	they	A clerk should create value for the company, even if _____ may enjoy the holiday, because travelling is relaxing.	neu	23	专四专八	26	Eng
S41	5	4	they	A clerk should create value for the company, even if _____ may enjoy the holiday, because travelling is relaxing.	neu	24	专四专八	29	Eng
S42	1	4	they	A clerk should create value for the company, even if _____ may enjoy the holiday, because travelling is relaxing.	neu	25	六级	28	non
S43	1	4	they	A clerk should create value for the company, even if _____ may enjoy the holiday, because travelling is relaxing.	neu	23	专四专八	24	Eng
S44	5	4	they	A clerk should create value for the company, even if _____ may enjoy the holiday, because travelling is relaxing.	neu	23	专四专八	33	Eng
S45	1	4	they	A clerk should create value for the company, even if _____ may enjoy the holiday, because travelling is relaxing.	neu	22	专四专八	35	Eng
S46	1	4	they	A clerk should create value for the company, even if _____ may enjoy the holiday, because travelling is relaxing.	neu	24	六级	32	non
S47	1	4	they	A clerk should create value for the company, even if _____ may enjoy the holiday, because travelling is relaxing.	neu	23	专四专八	33	Eng
S48	5	4	they	A clerk should create value for the company, even if _____ may enjoy the holiday, because travelling is relaxing.	neu	22	专四专八	35	Eng
S49	1	4	they	A clerk should create value for the company, even if _____ may enjoy the holiday, because travelling is relaxing.	neu	24	六级	31	non
S50	2	4	they	A clerk should create value for the company, even if _____ may enjoy the holiday, because travelling is relaxing.	neu	24	专四专八	33	Eng
S51	1	4	they	A clerk should create value for the company, even if _____ may enjoy the holiday, because travelling is relaxing.	neu	24	六级	21	non
S52	3	4	they	A clerk should create value for the company, even if _____ may enjoy the holiday, because travelling is relaxing.	neu	24	六级	31	non
S53	2	4	they	A clerk should create value for the company, even if _____ may enjoy the holiday, because travelling is relaxing.	neu	23	六级	23	non
S54	4	4	they	A clerk should create value for the company, even if _____ may enjoy the holiday, because travelling is relaxing.	neu	25	六级	24	non
S55	5	4	they	A clerk should create value for the company, even if _____ may enjoy the holiday, because travelling is relaxing.	neu	24	专四专八	34	Eng
S1	4	5	he	An elderly person can still ride a bike, even if _____ may already be over 90, because being old doesn't necessarily mean that one can't ride.	neu	24	六级	29	non
S2	5	5	he	An elderly person can still ride a bike, even if _____ may already be over 90, because being old doesn't necessarily mean that one can't ride.	neu	24	六级	30	non
S3	5	5	he	An elderly person can still ride a bike, even if _____ may already be over 90, because being old doesn't necessarily mean that one can't ride.	neu	24	六级	27	non
S4	4	5	he	An elderly person can still ride a bike, even if _____ may already be over 90, because being old doesn't necessarily mean that one can't ride.	neu	25	六级	32	non
S5	5	5	he	An elderly person can still ride a bike, even if _____ may already be over 90, because being old doesn't necessarily mean that one can't ride.	neu	23	六级	29	non
S6	4	5	he	An elderly person can still ride a bike, even if _____ may already be over 90, because being old doesn't necessarily mean that one can't ride.	neu	24	六级	21	non
S7	5	5	he	An elderly person can still ride a bike, even if _____ may already be over 90, because being old doesn't necessarily mean that one can't ride.	neu	23	专四专八	37	Eng
S8	5	5	he	An elderly person can still ride a bike, even if _____ may already be over 90, because being old doesn't necessarily mean that one can't ride.	neu	23	专四专八	34	Eng
S9	4	5	he	An elderly person can still ride a bike, even if _____ may already be over 90, because being old doesn't necessarily mean that one can't ride.	neu	24	专四专八	36	Eng
S10	5	5	he	An elderly person can still ride a bike, even if _____ may already be over 90, because being old doesn't necessarily mean that one can't ride.	neu	24	专四专八	32	Eng
S11	5	5	he	An elderly person can still ride a bike, even if _____ may already be over 90, because being old doesn't necessarily mean that one can't ride.	neu	25	六级	25	non
S12	5	5	he	An elderly person can still ride a bike, even if _____ may already be over 90, because being old doesn't necessarily mean that one can't ride.	neu	23	专四专八	28	Eng
S13	4	5	he	An elderly person can still ride a bike, even if _____ may already be over 90, because being old doesn't necessarily mean that one can't ride.	neu	24	六级	26	non
S14	4	5	he	An elderly person can still ride a bike, even if _____ may already be over 90, because being old doesn't necessarily mean that one can't ride.	neu	24	六级	26	non
S15	5	5	he	An elderly person can still ride a bike, even if _____ may already be over 90, because being old doesn't necessarily mean that one can't ride.	neu	22	专四专八	36	Eng
S16	5	5	he	An elderly person can still ride a bike, even if _____ may already be over 90, because being old doesn't necessarily mean that one can't ride.	neu	25	六级	28	non
S17	1	5	he	An elderly person can still ride a bike, even if _____ may already be over 90, because being old doesn't necessarily mean that one can't ride.	neu	25	专四专八	33	Eng
S18	5	5	he	An elderly person can still ride a bike, even if _____ may already be over 90, because being old doesn't necessarily mean that one can't ride.	neu	25	六级	29	non
S19	5	5	he	An elderly person can still ride a bike, even if _____ may already be over 90, because being old doesn't necessarily mean that one can't ride.	neu	24	六级	19	non
S20	5	5	he	An elderly person can still ride a bike, even if _____ may already be over 90, because being old doesn't necessarily mean that one can't ride.	neu	24	专四专八	32	Eng
S21	5	5	he	An elderly person can still ride a bike, even if _____ may already be over 90, because being old doesn't necessarily mean that one can't ride.	neu	24	专四专八	37	Eng
S22	3	5	he	An elderly person can still ride a bike, even if _____ may already be over 90, because being old doesn't necessarily mean that one can't ride.	neu	23	六级	31	non
S23	5	5	he	An elderly person can still ride a bike, even if _____ may already be over 90, because being old doesn't necessarily mean that one can't ride.	neu	25	六级	31	non
S24	5	5	he	An elderly person can still ride a bike, even if _____ may already be over 90, because being old doesn't necessarily mean that one can't ride.	neu	23	专四专八	31	Eng
S25	5	5	he	An elderly person can still ride a bike, even if _____ may already be over 90, because being old doesn't necessarily mean that one can't ride.	neu	24	六级	26	non
S26	5	5	he	An elderly person can still ride a bike, even if _____ may already be over 90, because being old doesn't necessarily mean that one can't ride.	neu	22	六级	33	non
S27	5	5	he	An elderly person can still ride a bike, even if _____ may already be over 90, because being old doesn't necessarily mean that one can't ride.	neu	24	专四专八	34	Eng
S28	5	5	he	An elderly person can still ride a bike, even if _____ may already be over 90, because being old doesn't necessarily mean that one can't ride.	neu	24	专四专八	33	Eng
S29	5	5	he	An elderly person can still ride a bike, even if _____ may already be over 90, because being old doesn't necessarily mean that one can't ride.	neu	22	六级	33	non
S30	5	5	he	An elderly person can still ride a bike, even if _____ may already be over 90, because being old doesn't necessarily mean that one can't ride.	neu	23	六级	32	non
S31	5	5	he	An elderly person can still ride a bike, even if _____ may already be over 90, because being old doesn't necessarily mean that one can't ride.	neu	24	六级	30	non
S32	5	5	he	An elderly person can still ride a bike, even if _____ may already be over 90, because being old doesn't necessarily mean that one can't ride.	neu	22	六级	30	non
S33	5	5	he	An elderly person can still ride a bike, even if _____ may already be over 90, because being old doesn't necessarily mean that one can't ride.	neu	23	专四专八	32	Eng
S34	5	5	he	An elderly person can still ride a bike, even if _____ may already be over 90, because being old doesn't necessarily mean that one can't ride.	neu	24	专四专八	30	Eng
S35	5	5	he	An elderly person can still ride a bike, even if _____ may already be over 90, because being old doesn't necessarily mean that one can't ride.	neu	24	六级	32	non
S36	5	5	he	An elderly person can still ride a bike, even if _____ may already be over 90, because being old doesn't necessarily mean that one can't ride.	neu	24	专四专八	34	Eng
S37	5	5	he	An elderly person can still ride a bike, even if _____ may already be over 90, because being old doesn't necessarily mean that one can't ride.	neu	24	专四专八	35	Eng
S38	5	5	he	An elderly person can still ride a bike, even if _____ may already be over 90, because being old doesn't necessarily mean that one can't ride.	neu	25	专四专八	32	Eng
S39	5	5	he	An elderly person can still ride a bike, even if _____ may already be over 90, because being old doesn't necessarily mean that one can't ride.	neu	22	专四专八	32	Eng
S40	4	5	he	An elderly person can still ride a bike, even if _____ may already be over 90, because being old doesn't necessarily mean that one can't ride.	neu	23	专四专八	26	Eng
S41	5	5	he	An elderly person can still ride a bike, even if _____ may already be over 90, because being old doesn't necessarily mean that one can't ride.	neu	24	专四专八	29	Eng
S42	5	5	he	An elderly person can still ride a bike, even if _____ may already be over 90, because being old doesn't necessarily mean that one can't ride.	neu	25	六级	28	non
S43	5	5	he	An elderly person can still ride a bike, even if _____ may already be over 90, because being old doesn't necessarily mean that one can't ride.	neu	23	专四专八	24	Eng
S44	5	5	he	An elderly person can still ride a bike, even if _____ may already be over 90, because being old doesn't necessarily mean that one can't ride.	neu	23	专四专八	33	Eng
S45	5	5	he	An elderly person can still ride a bike, even if _____ may already be over 90, because being old doesn't necessarily mean that one can't ride.	neu	22	专四专八	35	Eng
S46	4	5	he	An elderly person can still ride a bike, even if _____ may already be over 90, because being old doesn't necessarily mean that one can't ride.	neu	24	六级	32	non
S47	5	5	he	An elderly person can still ride a bike, even if _____ may already be over 90, because being old doesn't necessarily mean that one can't ride.	neu	23	专四专八	33	Eng
S48	5	5	he	An elderly person can still ride a bike, even if _____ may already be over 90, because being old doesn't necessarily mean that one can't ride.	neu	22	专四专八	35	Eng
S49	3	5	he	An elderly person can still ride a bike, even if _____ may already be over 90, because being old doesn't necessarily mean that one can't ride.	neu	24	六级	31	non
S50	5	5	he	An elderly person can still ride a bike, even if _____ may already be over 90, because being old doesn't necessarily mean that one can't ride.	neu	24	专四专八	33	Eng
S51	5	5	he	An elderly person can still ride a bike, even if _____ may already be over 90, because being old doesn't necessarily mean that one can't ride.	neu	24	六级	21	non
S52	3	5	he	An elderly person can still ride a bike, even if _____ may already be over 90, because being old doesn't necessarily mean that one can't ride.	neu	24	六级	31	non
S53	5	5	he	An elderly person can still ride a bike, even if _____ may already be over 90, because being old doesn't necessarily mean that one can't ride.	neu	23	六级	23	non
S54	4	5	he	An elderly person can still ride a bike, even if _____ may already be over 90, because being old doesn't necessarily mean that one can't ride.	neu	25	六级	24	non
S55	5	5	he	An elderly person can still ride a bike, even if _____ may already be over 90, because being old doesn't necessarily mean that one can't ride.	neu	24	专四专八	34	Eng
S1	4	5	she	An elderly person can still ride a bike, even if _____ may already be over 90, because being old doesn't necessarily mean that one can't ride.	neu	24	六级	29	non
S2	1	5	she	An elderly person can still ride a bike, even if _____ may already be over 90, because being old doesn't necessarily mean that one can't ride.	neu	24	六级	30	non
S3	3	5	she	An elderly person can still ride a bike, even if _____ may already be over 90, because being old doesn't necessarily mean that one can't ride.	neu	24	六级	27	non
S4	4	5	she	An elderly person can still ride a bike, even if _____ may already be over 90, because being old doesn't necessarily mean that one can't ride.	neu	25	六级	32	non
S5	3	5	she	An elderly person can still ride a bike, even if _____ may already be over 90, because being old doesn't necessarily mean that one can't ride.	neu	23	六级	29	non
S6	3	5	she	An elderly person can still ride a bike, even if _____ may already be over 90, because being old doesn't necessarily mean that one can't ride.	neu	24	六级	21	non
S7	5	5	she	An elderly person can still ride a bike, even if _____ may already be over 90, because being old doesn't necessarily mean that one can't ride.	neu	23	专四专八	37	Eng
S8	4	5	she	An elderly person can still ride a bike, even if _____ may already be over 90, because being old doesn't necessarily mean that one can't ride.	neu	23	专四专八	34	Eng
S9	4	5	she	An elderly person can still ride a bike, even if _____ may already be over 90, because being old doesn't necessarily mean that one can't ride.	neu	24	专四专八	36	Eng
S10	5	5	she	An elderly person can still ride a bike, even if _____ may already be over 90, because being old doesn't necessarily mean that one can't ride.	neu	24	专四专八	32	Eng
S11	3	5	she	An elderly person can still ride a bike, even if _____ may already be over 90, because being old doesn't necessarily mean that one can't ride.	neu	25	六级	25	non
S12	4	5	she	An elderly person can still ride a bike, even if _____ may already be over 90, because being old doesn't necessarily mean that one can't ride.	neu	23	专四专八	28	Eng
S13	4	5	she	An elderly person can still ride a bike, even if _____ may already be over 90, because being old doesn't necessarily mean that one can't ride.	neu	24	六级	26	non
S14	4	5	she	An elderly person can still ride a bike, even if _____ may already be over 90, because being old doesn't necessarily mean that one can't ride.	neu	24	六级	26	non
S15	4	5	she	An elderly person can still ride a bike, even if _____ may already be over 90, because being old doesn't necessarily mean that one can't ride.	neu	22	专四专八	36	Eng
S16	2	5	she	An elderly person can still ride a bike, even if _____ may already be over 90, because being old doesn't necessarily mean that one can't ride.	neu	25	六级	28	non
S17	1	5	she	An elderly person can still ride a bike, even if _____ may already be over 90, because being old doesn't necessarily mean that one can't ride.	neu	25	专四专八	33	Eng
S18	5	5	she	An elderly person can still ride a bike, even if _____ may already be over 90, because being old doesn't necessarily mean that one can't ride.	neu	25	六级	29	non
S19	4	5	she	An elderly person can still ride a bike, even if _____ may already be over 90, because being old doesn't necessarily mean that one can't ride.	neu	24	六级	19	non
S20	3	5	she	An elderly person can still ride a bike, even if _____ may already be over 90, because being old doesn't necessarily mean that one can't ride.	neu	24	专四专八	32	Eng
S21	5	5	she	An elderly person can still ride a bike, even if _____ may already be over 90, because being old doesn't necessarily mean that one can't ride.	neu	24	专四专八	37	Eng
S22	2	5	she	An elderly person can still ride a bike, even if _____ may already be over 90, because being old doesn't necessarily mean that one can't ride.	neu	23	六级	31	non
S23	5	5	she	An elderly person can still ride a bike, even if _____ may already be over 90, because being old doesn't necessarily mean that one can't ride.	neu	25	六级	31	non
S24	5	5	she	An elderly person can still ride a bike, even if _____ may already be over 90, because being old doesn't necessarily mean that one can't ride.	neu	23	专四专八	31	Eng
S25	5	5	she	An elderly person can still ride a bike, even if _____ may already be over 90, because being old doesn't necessarily mean that one can't ride.	neu	24	六级	26	non
S26	5	5	she	An elderly person can still ride a bike, even if _____ may already be over 90, because being old doesn't necessarily mean that one can't ride.	neu	22	六级	33	non
S27	5	5	she	An elderly person can still ride a bike, even if _____ may already be over 90, because being old doesn't necessarily mean that one can't ride.	neu	24	专四专八	34	Eng
S28	3	5	she	An elderly person can still ride a bike, even if _____ may already be over 90, because being old doesn't necessarily mean that one can't ride.	neu	24	专四专八	33	Eng
S29	5	5	she	An elderly person can still ride a bike, even if _____ may already be over 90, because being old doesn't necessarily mean that one can't ride.	neu	22	六级	33	non
S30	4	5	she	An elderly person can still ride a bike, even if _____ may already be over 90, because being old doesn't necessarily mean that one can't ride.	neu	23	六级	32	non
S31	3	5	she	An elderly person can still ride a bike, even if _____ may already be over 90, because being old doesn't necessarily mean that one can't ride.	neu	24	六级	30	non
S32	4	5	she	An elderly person can still ride a bike, even if _____ may already be over 90, because being old doesn't necessarily mean that one can't ride.	neu	22	六级	30	non
S33	3	5	she	An elderly person can still ride a bike, even if _____ may already be over 90, because being old doesn't necessarily mean that one can't ride.	neu	23	专四专八	32	Eng
S34	5	5	she	An elderly person can still ride a bike, even if _____ may already be over 90, because being old doesn't necessarily mean that one can't ride.	neu	24	专四专八	30	Eng
S35	5	5	she	An elderly person can still ride a bike, even if _____ may already be over 90, because being old doesn't necessarily mean that one can't ride.	neu	24	六级	32	non
S36	5	5	she	An elderly person can still ride a bike, even if _____ may already be over 90, because being old doesn't necessarily mean that one can't ride.	neu	24	专四专八	34	Eng
S37	4	5	she	An elderly person can still ride a bike, even if _____ may already be over 90, because being old doesn't necessarily mean that one can't ride.	neu	24	专四专八	35	Eng
S38	2	5	she	An elderly person can still ride a bike, even if _____ may already be over 90, because being old doesn't necessarily mean that one can't ride.	neu	25	专四专八	32	Eng
S39	5	5	she	An elderly person can still ride a bike, even if _____ may already be over 90, because being old doesn't necessarily mean that one can't ride.	neu	22	专四专八	32	Eng
S40	4	5	she	An elderly person can still ride a bike, even if _____ may already be over 90, because being old doesn't necessarily mean that one can't ride.	neu	23	专四专八	26	Eng
S41	5	5	she	An elderly person can still ride a bike, even if _____ may already be over 90, because being old doesn't necessarily mean that one can't ride.	neu	24	专四专八	29	Eng
S42	1	5	she	An elderly person can still ride a bike, even if _____ may already be over 90, because being old doesn't necessarily mean that one can't ride.	neu	25	六级	28	non
S43	3	5	she	An elderly person can still ride a bike, even if _____ may already be over 90, because being old doesn't necessarily mean that one can't ride.	neu	23	专四专八	24	Eng
S44	5	5	she	An elderly person can still ride a bike, even if _____ may already be over 90, because being old doesn't necessarily mean that one can't ride.	neu	23	专四专八	33	Eng
S45	1	5	she	An elderly person can still ride a bike, even if _____ may already be over 90, because being old doesn't necessarily mean that one can't ride.	neu	22	专四专八	35	Eng
S46	4	5	she	An elderly person can still ride a bike, even if _____ may already be over 90, because being old doesn't necessarily mean that one can't ride.	neu	24	六级	32	non
S47	5	5	she	An elderly person can still ride a bike, even if _____ may already be over 90, because being old doesn't necessarily mean that one can't ride.	neu	23	专四专八	33	Eng
S48	5	5	she	An elderly person can still ride a bike, even if _____ may already be over 90, because being old doesn't necessarily mean that one can't ride.	neu	22	专四专八	35	Eng
S49	3	5	she	An elderly person can still ride a bike, even if _____ may already be over 90, because being old doesn't necessarily mean that one can't ride.	neu	24	六级	31	non
S50	5	5	she	An elderly person can still ride a bike, even if _____ may already be over 90, because being old doesn't necessarily mean that one can't ride.	neu	24	专四专八	33	Eng
S51	5	5	she	An elderly person can still ride a bike, even if _____ may already be over 90, because being old doesn't necessarily mean that one can't ride.	neu	24	六级	21	non
S52	2	5	she	An elderly person can still ride a bike, even if _____ may already be over 90, because being old doesn't necessarily mean that one can't ride.	neu	24	六级	31	non
S53	4	5	she	An elderly person can still ride a bike, even if _____ may already be over 90, because being old doesn't necessarily mean that one can't ride.	neu	23	六级	23	non
S54	4	5	she	An elderly person can still ride a bike, even if _____ may already be over 90, because being old doesn't necessarily mean that one can't ride.	neu	25	六级	24	non
S55	5	5	she	An elderly person can still ride a bike, even if _____ may already be over 90, because being old doesn't necessarily mean that one can't ride.	neu	24	专四专八	34	Eng
S1	2	5	they	An elderly person can still ride a bike, even if _____ may already be over 90, because being old doesn't necessarily mean that one can't ride.	neu	24	六级	29	non
S2	2	5	they	An elderly person can still ride a bike, even if _____ may already be over 90, because being old doesn't necessarily mean that one can't ride.	neu	24	六级	30	non
S3	4	5	they	An elderly person can still ride a bike, even if _____ may already be over 90, because being old doesn't necessarily mean that one can't ride.	neu	24	六级	27	non
S4	2	5	they	An elderly person can still ride a bike, even if _____ may already be over 90, because being old doesn't necessarily mean that one can't ride.	neu	25	六级	32	non
S5	1	5	they	An elderly person can still ride a bike, even if _____ may already be over 90, because being old doesn't necessarily mean that one can't ride.	neu	23	六级	29	non
S6	3	5	they	An elderly person can still ride a bike, even if _____ may already be over 90, because being old doesn't necessarily mean that one can't ride.	neu	24	六级	21	non
S7	1	5	they	An elderly person can still ride a bike, even if _____ may already be over 90, because being old doesn't necessarily mean that one can't ride.	neu	23	专四专八	37	Eng
S8	1	5	they	An elderly person can still ride a bike, even if _____ may already be over 90, because being old doesn't necessarily mean that one can't ride.	neu	23	专四专八	34	Eng
S9	5	5	they	An elderly person can still ride a bike, even if _____ may already be over 90, because being old doesn't necessarily mean that one can't ride.	neu	24	专四专八	36	Eng
S10	1	5	they	An elderly person can still ride a bike, even if _____ may already be over 90, because being old doesn't necessarily mean that one can't ride.	neu	24	专四专八	32	Eng
S11	1	5	they	An elderly person can still ride a bike, even if _____ may already be over 90, because being old doesn't necessarily mean that one can't ride.	neu	25	六级	25	non
S12	1	5	they	An elderly person can still ride a bike, even if _____ may already be over 90, because being old doesn't necessarily mean that one can't ride.	neu	23	专四专八	28	Eng
S13	1	5	they	An elderly person can still ride a bike, even if _____ may already be over 90, because being old doesn't necessarily mean that one can't ride.	neu	24	六级	26	non
S14	1	5	they	An elderly person can still ride a bike, even if _____ may already be over 90, because being old doesn't necessarily mean that one can't ride.	neu	24	六级	26	non
S15	1	5	they	An elderly person can still ride a bike, even if _____ may already be over 90, because being old doesn't necessarily mean that one can't ride.	neu	22	专四专八	36	Eng
S16	1	5	they	An elderly person can still ride a bike, even if _____ may already be over 90, because being old doesn't necessarily mean that one can't ride.	neu	25	六级	28	non
S17	5	5	they	An elderly person can still ride a bike, even if _____ may already be over 90, because being old doesn't necessarily mean that one can't ride.	neu	25	专四专八	33	Eng
S18	1	5	they	An elderly person can still ride a bike, even if _____ may already be over 90, because being old doesn't necessarily mean that one can't ride.	neu	25	六级	29	non
S19	3	5	they	An elderly person can still ride a bike, even if _____ may already be over 90, because being old doesn't necessarily mean that one can't ride.	neu	24	六级	19	non
S20	1	5	they	An elderly person can still ride a bike, even if _____ may already be over 90, because being old doesn't necessarily mean that one can't ride.	neu	24	专四专八	32	Eng
S21	1	5	they	An elderly person can still ride a bike, even if _____ may already be over 90, because being old doesn't necessarily mean that one can't ride.	neu	24	专四专八	37	Eng
S22	4	5	they	An elderly person can still ride a bike, even if _____ may already be over 90, because being old doesn't necessarily mean that one can't ride.	neu	23	六级	31	non
S23	3	5	they	An elderly person can still ride a bike, even if _____ may already be over 90, because being old doesn't necessarily mean that one can't ride.	neu	25	六级	31	non
S24	4	5	they	An elderly person can still ride a bike, even if _____ may already be over 90, because being old doesn't necessarily mean that one can't ride.	neu	23	专四专八	31	Eng
S25	4	5	they	An elderly person can still ride a bike, even if _____ may already be over 90, because being old doesn't necessarily mean that one can't ride.	neu	24	六级	26	non
S26	5	5	they	An elderly person can still ride a bike, even if _____ may already be over 90, because being old doesn't necessarily mean that one can't ride.	neu	22	六级	33	non
S27	2	5	they	An elderly person can still ride a bike, even if _____ may already be over 90, because being old doesn't necessarily mean that one can't ride.	neu	24	专四专八	34	Eng
S28	1	5	they	An elderly person can still ride a bike, even if _____ may already be over 90, because being old doesn't necessarily mean that one can't ride.	neu	24	专四专八	33	Eng
S29	5	5	they	An elderly person can still ride a bike, even if _____ may already be over 90, because being old doesn't necessarily mean that one can't ride.	neu	22	六级	33	non
S30	2	5	they	An elderly person can still ride a bike, even if _____ may already be over 90, because being old doesn't necessarily mean that one can't ride.	neu	23	六级	32	non
S31	1	5	they	An elderly person can still ride a bike, even if _____ may already be over 90, because being old doesn't necessarily mean that one can't ride.	neu	24	六级	30	non
S32	4	5	they	An elderly person can still ride a bike, even if _____ may already be over 90, because being old doesn't necessarily mean that one can't ride.	neu	22	六级	30	non
S33	4	5	they	An elderly person can still ride a bike, even if _____ may already be over 90, because being old doesn't necessarily mean that one can't ride.	neu	23	专四专八	32	Eng
S34	1	5	they	An elderly person can still ride a bike, even if _____ may already be over 90, because being old doesn't necessarily mean that one can't ride.	neu	24	专四专八	30	Eng
S35	1	5	they	An elderly person can still ride a bike, even if _____ may already be over 90, because being old doesn't necessarily mean that one can't ride.	neu	24	六级	32	non
S36	1	5	they	An elderly person can still ride a bike, even if _____ may already be over 90, because being old doesn't necessarily mean that one can't ride.	neu	24	专四专八	34	Eng
S37	1	5	they	An elderly person can still ride a bike, even if _____ may already be over 90, because being old doesn't necessarily mean that one can't ride.	neu	24	专四专八	35	Eng
S38	1	5	they	An elderly person can still ride a bike, even if _____ may already be over 90, because being old doesn't necessarily mean that one can't ride.	neu	25	专四专八	32	Eng
S39	5	5	they	An elderly person can still ride a bike, even if _____ may already be over 90, because being old doesn't necessarily mean that one can't ride.	neu	22	专四专八	32	Eng
S40	4	5	they	An elderly person can still ride a bike, even if _____ may already be over 90, because being old doesn't necessarily mean that one can't ride.	neu	23	专四专八	26	Eng
S41	5	5	they	An elderly person can still ride a bike, even if _____ may already be over 90, because being old doesn't necessarily mean that one can't ride.	neu	24	专四专八	29	Eng
S42	1	5	they	An elderly person can still ride a bike, even if _____ may already be over 90, because being old doesn't necessarily mean that one can't ride.	neu	25	六级	28	non
S43	1	5	they	An elderly person can still ride a bike, even if _____ may already be over 90, because being old doesn't necessarily mean that one can't ride.	neu	23	专四专八	24	Eng
S44	5	5	they	An elderly person can still ride a bike, even if _____ may already be over 90, because being old doesn't necessarily mean that one can't ride.	neu	23	专四专八	33	Eng
S45	1	5	they	An elderly person can still ride a bike, even if _____ may already be over 90, because being old doesn't necessarily mean that one can't ride.	neu	22	专四专八	35	Eng
S46	1	5	they	An elderly person can still ride a bike, even if _____ may already be over 90, because being old doesn't necessarily mean that one can't ride.	neu	24	六级	32	non
S47	1	5	they	An elderly person can still ride a bike, even if _____ may already be over 90, because being old doesn't necessarily mean that one can't ride.	neu	23	专四专八	33	Eng
S48	5	5	they	An elderly person can still ride a bike, even if _____ may already be over 90, because being old doesn't necessarily mean that one can't ride.	neu	22	专四专八	35	Eng
S49	1	5	they	An elderly person can still ride a bike, even if _____ may already be over 90, because being old doesn't necessarily mean that one can't ride.	neu	24	六级	31	non
S50	1	5	they	An elderly person can still ride a bike, even if _____ may already be over 90, because being old doesn't necessarily mean that one can't ride.	neu	24	专四专八	33	Eng
S51	1	5	they	An elderly person can still ride a bike, even if _____ may already be over 90, because being old doesn't necessarily mean that one can't ride.	neu	24	六级	21	non
S52	4	5	they	An elderly person can still ride a bike, even if _____ may already be over 90, because being old doesn't necessarily mean that one can't ride.	neu	24	六级	31	non
S53	2	5	they	An elderly person can still ride a bike, even if _____ may already be over 90, because being old doesn't necessarily mean that one can't ride.	neu	23	六级	23	non
S54	5	5	they	An elderly person can still ride a bike, even if _____ may already be over 90, because being old doesn't necessarily mean that one can't ride.	neu	25	六级	24	non
S55	5	5	they	An elderly person can still ride a bike, even if _____ may already be over 90, because being old doesn't necessarily mean that one can't ride.	neu	24	专四专八	34	Eng
S1	4	6	he	A pensioner should be allowed to work, even if _____ may not need the money, because some pensioners like shouting.	neu	24	六级	29	non
S2	5	6	he	A pensioner should be allowed to work, even if _____ may not need the money, because some pensioners like shouting.	neu	24	六级	30	non
S3	5	6	he	A pensioner should be allowed to work, even if _____ may not need the money, because some pensioners like shouting.	neu	24	六级	27	non
S4	4	6	he	A pensioner should be allowed to work, even if _____ may not need the money, because some pensioners like shouting.	neu	25	六级	32	non
S5	5	6	he	A pensioner should be allowed to work, even if _____ may not need the money, because some pensioners like shouting.	neu	23	六级	29	non
S6	4	6	he	A pensioner should be allowed to work, even if _____ may not need the money, because some pensioners like shouting.	neu	24	六级	21	non
S7	5	6	he	A pensioner should be allowed to work, even if _____ may not need the money, because some pensioners like shouting.	neu	23	专四专八	37	Eng
S8	5	6	he	A pensioner should be allowed to work, even if _____ may not need the money, because some pensioners like shouting.	neu	23	专四专八	34	Eng
S9	4	6	he	A pensioner should be allowed to work, even if _____ may not need the money, because some pensioners like shouting.	neu	24	专四专八	36	Eng
S10	5	6	he	A pensioner should be allowed to work, even if _____ may not need the money, because some pensioners like shouting.	neu	24	专四专八	32	Eng
S11	5	6	he	A pensioner should be allowed to work, even if _____ may not need the money, because some pensioners like shouting.	neu	25	六级	25	non
S12	5	6	he	A pensioner should be allowed to work, even if _____ may not need the money, because some pensioners like shouting.	neu	23	专四专八	28	Eng
S13	3	6	he	A pensioner should be allowed to work, even if _____ may not need the money, because some pensioners like shouting.	neu	24	六级	26	non
S14	4	6	he	A pensioner should be allowed to work, even if _____ may not need the money, because some pensioners like shouting.	neu	24	六级	26	non
S15	5	6	he	A pensioner should be allowed to work, even if _____ may not need the money, because some pensioners like shouting.	neu	22	专四专八	36	Eng
S16	5	6	he	A pensioner should be allowed to work, even if _____ may not need the money, because some pensioners like shouting.	neu	25	六级	28	non
S17	1	6	he	A pensioner should be allowed to work, even if _____ may not need the money, because some pensioners like shouting.	neu	25	专四专八	33	Eng
S18	5	6	he	A pensioner should be allowed to work, even if _____ may not need the money, because some pensioners like shouting.	neu	25	六级	29	non
S19	5	6	he	A pensioner should be allowed to work, even if _____ may not need the money, because some pensioners like shouting.	neu	24	六级	19	non
S20	4	6	he	A pensioner should be allowed to work, even if _____ may not need the money, because some pensioners like shouting.	neu	24	专四专八	32	Eng
S21	5	6	he	A pensioner should be allowed to work, even if _____ may not need the money, because some pensioners like shouting.	neu	24	专四专八	37	Eng
S22	4	6	he	A pensioner should be allowed to work, even if _____ may not need the money, because some pensioners like shouting.	neu	23	六级	31	non
S23	5	6	he	A pensioner should be allowed to work, even if _____ may not need the money, because some pensioners like shouting.	neu	25	六级	31	non
S24	5	6	he	A pensioner should be allowed to work, even if _____ may not need the money, because some pensioners like shouting.	neu	23	专四专八	31	Eng
S25	5	6	he	A pensioner should be allowed to work, even if _____ may not need the money, because some pensioners like shouting.	neu	24	六级	26	non
S26	5	6	he	A pensioner should be allowed to work, even if _____ may not need the money, because some pensioners like shouting.	neu	22	六级	33	non
S27	5	6	he	A pensioner should be allowed to work, even if _____ may not need the money, because some pensioners like shouting.	neu	24	专四专八	34	Eng
S28	5	6	he	A pensioner should be allowed to work, even if _____ may not need the money, because some pensioners like shouting.	neu	24	专四专八	33	Eng
S29	5	6	he	A pensioner should be allowed to work, even if _____ may not need the money, because some pensioners like shouting.	neu	22	六级	33	non
S30	3	6	he	A pensioner should be allowed to work, even if _____ may not need the money, because some pensioners like shouting.	neu	23	六级	32	non
S31	5	6	he	A pensioner should be allowed to work, even if _____ may not need the money, because some pensioners like shouting.	neu	24	六级	30	non
S32	5	6	he	A pensioner should be allowed to work, even if _____ may not need the money, because some pensioners like shouting.	neu	22	六级	30	non
S33	5	6	he	A pensioner should be allowed to work, even if _____ may not need the money, because some pensioners like shouting.	neu	23	专四专八	32	Eng
S34	5	6	he	A pensioner should be allowed to work, even if _____ may not need the money, because some pensioners like shouting.	neu	24	专四专八	30	Eng
S35	5	6	he	A pensioner should be allowed to work, even if _____ may not need the money, because some pensioners like shouting.	neu	24	六级	32	non
S36	5	6	he	A pensioner should be allowed to work, even if _____ may not need the money, because some pensioners like shouting.	neu	24	专四专八	34	Eng
S37	5	6	he	A pensioner should be allowed to work, even if _____ may not need the money, because some pensioners like shouting.	neu	24	专四专八	35	Eng
S38	5	6	he	A pensioner should be allowed to work, even if _____ may not need the money, because some pensioners like shouting.	neu	25	专四专八	32	Eng
S39	5	6	he	A pensioner should be allowed to work, even if _____ may not need the money, because some pensioners like shouting.	neu	22	专四专八	32	Eng
S40	4	6	he	A pensioner should be allowed to work, even if _____ may not need the money, because some pensioners like shouting.	neu	23	专四专八	26	Eng
S41	5	6	he	A pensioner should be allowed to work, even if _____ may not need the money, because some pensioners like shouting.	neu	24	专四专八	29	Eng
S42	5	6	he	A pensioner should be allowed to work, even if _____ may not need the money, because some pensioners like shouting.	neu	25	六级	28	non
S43	5	6	he	A pensioner should be allowed to work, even if _____ may not need the money, because some pensioners like shouting.	neu	23	专四专八	24	Eng
S44	5	6	he	A pensioner should be allowed to work, even if _____ may not need the money, because some pensioners like shouting.	neu	23	专四专八	33	Eng
S45	5	6	he	A pensioner should be allowed to work, even if _____ may not need the money, because some pensioners like shouting.	neu	22	专四专八	35	Eng
S46	4	6	he	A pensioner should be allowed to work, even if _____ may not need the money, because some pensioners like shouting.	neu	24	六级	32	non
S47	5	6	he	A pensioner should be allowed to work, even if _____ may not need the money, because some pensioners like shouting.	neu	23	专四专八	33	Eng
S48	5	6	he	A pensioner should be allowed to work, even if _____ may not need the money, because some pensioners like shouting.	neu	22	专四专八	35	Eng
S49	4	6	he	A pensioner should be allowed to work, even if _____ may not need the money, because some pensioners like shouting.	neu	24	六级	31	non
S50	5	6	he	A pensioner should be allowed to work, even if _____ may not need the money, because some pensioners like shouting.	neu	24	专四专八	33	Eng
S51	5	6	he	A pensioner should be allowed to work, even if _____ may not need the money, because some pensioners like shouting.	neu	24	六级	21	non
S52	3	6	he	A pensioner should be allowed to work, even if _____ may not need the money, because some pensioners like shouting.	neu	24	六级	31	non
S53	5	6	he	A pensioner should be allowed to work, even if _____ may not need the money, because some pensioners like shouting.	neu	23	六级	23	non
S54	4	6	he	A pensioner should be allowed to work, even if _____ may not need the money, because some pensioners like shouting.	neu	25	六级	24	non
S55	5	6	he	A pensioner should be allowed to work, even if _____ may not need the money, because some pensioners like shouting.	neu	24	专四专八	34	Eng
S1	4	6	she	A pensioner should be allowed to work, even if _____ may not need the money, because some pensioners like shouting.	neu	24	六级	29	non
S2	1	6	she	A pensioner should be allowed to work, even if _____ may not need the money, because some pensioners like shouting.	neu	24	六级	30	non
S3	3	6	she	A pensioner should be allowed to work, even if _____ may not need the money, because some pensioners like shouting.	neu	24	六级	27	non
S4	4	6	she	A pensioner should be allowed to work, even if _____ may not need the money, because some pensioners like shouting.	neu	25	六级	32	non
S5	3	6	she	A pensioner should be allowed to work, even if _____ may not need the money, because some pensioners like shouting.	neu	23	六级	29	non
S6	3	6	she	A pensioner should be allowed to work, even if _____ may not need the money, because some pensioners like shouting.	neu	24	六级	21	non
S7	5	6	she	A pensioner should be allowed to work, even if _____ may not need the money, because some pensioners like shouting.	neu	23	专四专八	37	Eng
S8	4	6	she	A pensioner should be allowed to work, even if _____ may not need the money, because some pensioners like shouting.	neu	23	专四专八	34	Eng
S9	4	6	she	A pensioner should be allowed to work, even if _____ may not need the money, because some pensioners like shouting.	neu	24	专四专八	36	Eng
S10	5	6	she	A pensioner should be allowed to work, even if _____ may not need the money, because some pensioners like shouting.	neu	24	专四专八	32	Eng
S11	2	6	she	A pensioner should be allowed to work, even if _____ may not need the money, because some pensioners like shouting.	neu	25	六级	25	non
S12	5	6	she	A pensioner should be allowed to work, even if _____ may not need the money, because some pensioners like shouting.	neu	23	专四专八	28	Eng
S13	3	6	she	A pensioner should be allowed to work, even if _____ may not need the money, because some pensioners like shouting.	neu	24	六级	26	non
S14	4	6	she	A pensioner should be allowed to work, even if _____ may not need the money, because some pensioners like shouting.	neu	24	六级	26	non
S15	5	6	she	A pensioner should be allowed to work, even if _____ may not need the money, because some pensioners like shouting.	neu	22	专四专八	36	Eng
S16	2	6	she	A pensioner should be allowed to work, even if _____ may not need the money, because some pensioners like shouting.	neu	25	六级	28	non
S17	1	6	she	A pensioner should be allowed to work, even if _____ may not need the money, because some pensioners like shouting.	neu	25	专四专八	33	Eng
S18	4	6	she	A pensioner should be allowed to work, even if _____ may not need the money, because some pensioners like shouting.	neu	25	六级	29	non
S19	4	6	she	A pensioner should be allowed to work, even if _____ may not need the money, because some pensioners like shouting.	neu	24	六级	19	non
S20	2	6	she	A pensioner should be allowed to work, even if _____ may not need the money, because some pensioners like shouting.	neu	24	专四专八	32	Eng
S21	5	6	she	A pensioner should be allowed to work, even if _____ may not need the money, because some pensioners like shouting.	neu	24	专四专八	37	Eng
S22	3	6	she	A pensioner should be allowed to work, even if _____ may not need the money, because some pensioners like shouting.	neu	23	六级	31	non
S23	5	6	she	A pensioner should be allowed to work, even if _____ may not need the money, because some pensioners like shouting.	neu	25	六级	31	non
S24	5	6	she	A pensioner should be allowed to work, even if _____ may not need the money, because some pensioners like shouting.	neu	23	专四专八	31	Eng
S25	5	6	she	A pensioner should be allowed to work, even if _____ may not need the money, because some pensioners like shouting.	neu	24	六级	26	non
S26	5	6	she	A pensioner should be allowed to work, even if _____ may not need the money, because some pensioners like shouting.	neu	22	六级	33	non
S27	5	6	she	A pensioner should be allowed to work, even if _____ may not need the money, because some pensioners like shouting.	neu	24	专四专八	34	Eng
S28	3	6	she	A pensioner should be allowed to work, even if _____ may not need the money, because some pensioners like shouting.	neu	24	专四专八	33	Eng
S29	4	6	she	A pensioner should be allowed to work, even if _____ may not need the money, because some pensioners like shouting.	neu	22	六级	33	non
S30	3	6	she	A pensioner should be allowed to work, even if _____ may not need the money, because some pensioners like shouting.	neu	23	六级	32	non
S31	3	6	she	A pensioner should be allowed to work, even if _____ may not need the money, because some pensioners like shouting.	neu	24	六级	30	non
S32	5	6	she	A pensioner should be allowed to work, even if _____ may not need the money, because some pensioners like shouting.	neu	22	六级	30	non
S33	4	6	she	A pensioner should be allowed to work, even if _____ may not need the money, because some pensioners like shouting.	neu	23	专四专八	32	Eng
S34	5	6	she	A pensioner should be allowed to work, even if _____ may not need the money, because some pensioners like shouting.	neu	24	专四专八	30	Eng
S35	5	6	she	A pensioner should be allowed to work, even if _____ may not need the money, because some pensioners like shouting.	neu	24	六级	32	non
S36	5	6	she	A pensioner should be allowed to work, even if _____ may not need the money, because some pensioners like shouting.	neu	24	专四专八	34	Eng
S37	4	6	she	A pensioner should be allowed to work, even if _____ may not need the money, because some pensioners like shouting.	neu	24	专四专八	35	Eng
S38	5	6	she	A pensioner should be allowed to work, even if _____ may not need the money, because some pensioners like shouting.	neu	25	专四专八	32	Eng
S39	5	6	she	A pensioner should be allowed to work, even if _____ may not need the money, because some pensioners like shouting.	neu	22	专四专八	32	Eng
S40	4	6	she	A pensioner should be allowed to work, even if _____ may not need the money, because some pensioners like shouting.	neu	23	专四专八	26	Eng
S41	5	6	she	A pensioner should be allowed to work, even if _____ may not need the money, because some pensioners like shouting.	neu	24	专四专八	29	Eng
S42	1	6	she	A pensioner should be allowed to work, even if _____ may not need the money, because some pensioners like shouting.	neu	25	六级	28	non
S43	5	6	she	A pensioner should be allowed to work, even if _____ may not need the money, because some pensioners like shouting.	neu	23	专四专八	24	Eng
S44	5	6	she	A pensioner should be allowed to work, even if _____ may not need the money, because some pensioners like shouting.	neu	23	专四专八	33	Eng
S45	5	6	she	A pensioner should be allowed to work, even if _____ may not need the money, because some pensioners like shouting.	neu	22	专四专八	35	Eng
S46	3	6	she	A pensioner should be allowed to work, even if _____ may not need the money, because some pensioners like shouting.	neu	24	六级	32	non
S47	5	6	she	A pensioner should be allowed to work, even if _____ may not need the money, because some pensioners like shouting.	neu	23	专四专八	33	Eng
S48	5	6	she	A pensioner should be allowed to work, even if _____ may not need the money, because some pensioners like shouting.	neu	22	专四专八	35	Eng
S49	3	6	she	A pensioner should be allowed to work, even if _____ may not need the money, because some pensioners like shouting.	neu	24	六级	31	non
S50	5	6	she	A pensioner should be allowed to work, even if _____ may not need the money, because some pensioners like shouting.	neu	24	专四专八	33	Eng
S51	5	6	she	A pensioner should be allowed to work, even if _____ may not need the money, because some pensioners like shouting.	neu	24	六级	21	non
S52	2	6	she	A pensioner should be allowed to work, even if _____ may not need the money, because some pensioners like shouting.	neu	24	六级	31	non
S53	4	6	she	A pensioner should be allowed to work, even if _____ may not need the money, because some pensioners like shouting.	neu	23	六级	23	non
S54	4	6	she	A pensioner should be allowed to work, even if _____ may not need the money, because some pensioners like shouting.	neu	25	六级	24	non
S55	5	6	she	A pensioner should be allowed to work, even if _____ may not need the money, because some pensioners like shouting.	neu	24	专四专八	34	Eng
S1	2	6	they	A pensioner should be allowed to work, even if _____ may not need the money, because some pensioners like shouting.	neu	24	六级	29	non
S2	4	6	they	A pensioner should be allowed to work, even if _____ may not need the money, because some pensioners like shouting.	neu	24	六级	30	non
S3	4	6	they	A pensioner should be allowed to work, even if _____ may not need the money, because some pensioners like shouting.	neu	24	六级	27	non
S4	1	6	they	A pensioner should be allowed to work, even if _____ may not need the money, because some pensioners like shouting.	neu	25	六级	32	non
S5	1	6	they	A pensioner should be allowed to work, even if _____ may not need the money, because some pensioners like shouting.	neu	23	六级	29	non
S6	3	6	they	A pensioner should be allowed to work, even if _____ may not need the money, because some pensioners like shouting.	neu	24	六级	21	non
S7	1	6	they	A pensioner should be allowed to work, even if _____ may not need the money, because some pensioners like shouting.	neu	23	专四专八	37	Eng
S8	1	6	they	A pensioner should be allowed to work, even if _____ may not need the money, because some pensioners like shouting.	neu	23	专四专八	34	Eng
S9	5	6	they	A pensioner should be allowed to work, even if _____ may not need the money, because some pensioners like shouting.	neu	24	专四专八	36	Eng
S10	1	6	they	A pensioner should be allowed to work, even if _____ may not need the money, because some pensioners like shouting.	neu	24	专四专八	32	Eng
S11	1	6	they	A pensioner should be allowed to work, even if _____ may not need the money, because some pensioners like shouting.	neu	25	六级	25	non
S12	1	6	they	A pensioner should be allowed to work, even if _____ may not need the money, because some pensioners like shouting.	neu	23	专四专八	28	Eng
S13	1	6	they	A pensioner should be allowed to work, even if _____ may not need the money, because some pensioners like shouting.	neu	24	六级	26	non
S14	1	6	they	A pensioner should be allowed to work, even if _____ may not need the money, because some pensioners like shouting.	neu	24	六级	26	non
S15	1	6	they	A pensioner should be allowed to work, even if _____ may not need the money, because some pensioners like shouting.	neu	22	专四专八	36	Eng
S16	1	6	they	A pensioner should be allowed to work, even if _____ may not need the money, because some pensioners like shouting.	neu	25	六级	28	non
S17	5	6	they	A pensioner should be allowed to work, even if _____ may not need the money, because some pensioners like shouting.	neu	25	专四专八	33	Eng
S18	1	6	they	A pensioner should be allowed to work, even if _____ may not need the money, because some pensioners like shouting.	neu	25	六级	29	non
S19	3	6	they	A pensioner should be allowed to work, even if _____ may not need the money, because some pensioners like shouting.	neu	24	六级	19	non
S20	1	6	they	A pensioner should be allowed to work, even if _____ may not need the money, because some pensioners like shouting.	neu	24	专四专八	32	Eng
S21	5	6	they	A pensioner should be allowed to work, even if _____ may not need the money, because some pensioners like shouting.	neu	24	专四专八	37	Eng
S22	4	6	they	A pensioner should be allowed to work, even if _____ may not need the money, because some pensioners like shouting.	neu	23	六级	31	non
S23	3	6	they	A pensioner should be allowed to work, even if _____ may not need the money, because some pensioners like shouting.	neu	25	六级	31	non
S24	4	6	they	A pensioner should be allowed to work, even if _____ may not need the money, because some pensioners like shouting.	neu	23	专四专八	31	Eng
S25	4	6	they	A pensioner should be allowed to work, even if _____ may not need the money, because some pensioners like shouting.	neu	24	六级	26	non
S26	5	6	they	A pensioner should be allowed to work, even if _____ may not need the money, because some pensioners like shouting.	neu	22	六级	33	non
S27	2	6	they	A pensioner should be allowed to work, even if _____ may not need the money, because some pensioners like shouting.	neu	24	专四专八	34	Eng
S28	1	6	they	A pensioner should be allowed to work, even if _____ may not need the money, because some pensioners like shouting.	neu	24	专四专八	33	Eng
S29	5	6	they	A pensioner should be allowed to work, even if _____ may not need the money, because some pensioners like shouting.	neu	22	六级	33	non
S30	5	6	they	A pensioner should be allowed to work, even if _____ may not need the money, because some pensioners like shouting.	neu	23	六级	32	non
S31	1	6	they	A pensioner should be allowed to work, even if _____ may not need the money, because some pensioners like shouting.	neu	24	六级	30	non
S32	4	6	they	A pensioner should be allowed to work, even if _____ may not need the money, because some pensioners like shouting.	neu	22	六级	30	non
S33	4	6	they	A pensioner should be allowed to work, even if _____ may not need the money, because some pensioners like shouting.	neu	23	专四专八	32	Eng
S34	5	6	they	A pensioner should be allowed to work, even if _____ may not need the money, because some pensioners like shouting.	neu	24	专四专八	30	Eng
S35	1	6	they	A pensioner should be allowed to work, even if _____ may not need the money, because some pensioners like shouting.	neu	24	六级	32	non
S36	1	6	they	A pensioner should be allowed to work, even if _____ may not need the money, because some pensioners like shouting.	neu	24	专四专八	34	Eng
S37	1	6	they	A pensioner should be allowed to work, even if _____ may not need the money, because some pensioners like shouting.	neu	24	专四专八	35	Eng
S38	1	6	they	A pensioner should be allowed to work, even if _____ may not need the money, because some pensioners like shouting.	neu	25	专四专八	32	Eng
S39	5	6	they	A pensioner should be allowed to work, even if _____ may not need the money, because some pensioners like shouting.	neu	22	专四专八	32	Eng
S40	4	6	they	A pensioner should be allowed to work, even if _____ may not need the money, because some pensioners like shouting.	neu	23	专四专八	26	Eng
S41	5	6	they	A pensioner should be allowed to work, even if _____ may not need the money, because some pensioners like shouting.	neu	24	专四专八	29	Eng
S42	1	6	they	A pensioner should be allowed to work, even if _____ may not need the money, because some pensioners like shouting.	neu	25	六级	28	non
S43	1	6	they	A pensioner should be allowed to work, even if _____ may not need the money, because some pensioners like shouting.	neu	23	专四专八	24	Eng
S44	5	6	they	A pensioner should be allowed to work, even if _____ may not need the money, because some pensioners like shouting.	neu	23	专四专八	33	Eng
S45	1	6	they	A pensioner should be allowed to work, even if _____ may not need the money, because some pensioners like shouting.	neu	22	专四专八	35	Eng
S46	3	6	they	A pensioner should be allowed to work, even if _____ may not need the money, because some pensioners like shouting.	neu	24	六级	32	non
S47	1	6	they	A pensioner should be allowed to work, even if _____ may not need the money, because some pensioners like shouting.	neu	23	专四专八	33	Eng
S48	5	6	they	A pensioner should be allowed to work, even if _____ may not need the money, because some pensioners like shouting.	neu	22	专四专八	35	Eng
S49	1	6	they	A pensioner should be allowed to work, even if _____ may not need the money, because some pensioners like shouting.	neu	24	六级	31	non
S50	1	6	they	A pensioner should be allowed to work, even if _____ may not need the money, because some pensioners like shouting.	neu	24	专四专八	33	Eng
S51	1	6	they	A pensioner should be allowed to work, even if _____ may not need the money, because some pensioners like shouting.	neu	24	六级	21	non
S52	4	6	they	A pensioner should be allowed to work, even if _____ may not need the money, because some pensioners like shouting.	neu	24	六级	31	non
S53	2	6	they	A pensioner should be allowed to work, even if _____ may not need the money, because some pensioners like shouting.	neu	23	六级	23	non
S54	5	6	they	A pensioner should be allowed to work, even if _____ may not need the money, because some pensioners like shouting.	neu	25	六级	24	non
S55	5	6	they	A pensioner should be allowed to work, even if _____ may not need the money, because some pensioners like shouting.	neu	24	专四专八	34	Eng
S1	4	7	he	An Austrian doesn't have to wear traditional costumes all the time, even if _____ may believe that it looks great, because on most days Austrians wear normal clothes.	neu	24	六级	29	non
S2	5	7	he	An Austrian doesn't have to wear traditional costumes all the time, even if _____ may believe that it looks great, because on most days Austrians wear normal clothes.	neu	24	六级	30	non
S3	5	7	he	An Austrian doesn't have to wear traditional costumes all the time, even if _____ may believe that it looks great, because on most days Austrians wear normal clothes.	neu	24	六级	27	non
S4	4	7	he	An Austrian doesn't have to wear traditional costumes all the time, even if _____ may believe that it looks great, because on most days Austrians wear normal clothes.	neu	25	六级	32	non
S5	5	7	he	An Austrian doesn't have to wear traditional costumes all the time, even if _____ may believe that it looks great, because on most days Austrians wear normal clothes.	neu	23	六级	29	non
S6	4	7	he	An Austrian doesn't have to wear traditional costumes all the time, even if _____ may believe that it looks great, because on most days Austrians wear normal clothes.	neu	24	六级	21	non
S7	5	7	he	An Austrian doesn't have to wear traditional costumes all the time, even if _____ may believe that it looks great, because on most days Austrians wear normal clothes.	neu	23	专四专八	37	Eng
S8	5	7	he	An Austrian doesn't have to wear traditional costumes all the time, even if _____ may believe that it looks great, because on most days Austrians wear normal clothes.	neu	23	专四专八	34	Eng
S9	4	7	he	An Austrian doesn't have to wear traditional costumes all the time, even if _____ may believe that it looks great, because on most days Austrians wear normal clothes.	neu	24	专四专八	36	Eng
S10	5	7	he	An Austrian doesn't have to wear traditional costumes all the time, even if _____ may believe that it looks great, because on most days Austrians wear normal clothes.	neu	24	专四专八	32	Eng
S11	5	7	he	An Austrian doesn't have to wear traditional costumes all the time, even if _____ may believe that it looks great, because on most days Austrians wear normal clothes.	neu	25	六级	25	non
S12	5	7	he	An Austrian doesn't have to wear traditional costumes all the time, even if _____ may believe that it looks great, because on most days Austrians wear normal clothes.	neu	23	专四专八	28	Eng
S13	4	7	he	An Austrian doesn't have to wear traditional costumes all the time, even if _____ may believe that it looks great, because on most days Austrians wear normal clothes.	neu	24	六级	26	non
S14	4	7	he	An Austrian doesn't have to wear traditional costumes all the time, even if _____ may believe that it looks great, because on most days Austrians wear normal clothes.	neu	24	六级	26	non
S15	5	7	he	An Austrian doesn't have to wear traditional costumes all the time, even if _____ may believe that it looks great, because on most days Austrians wear normal clothes.	neu	22	专四专八	36	Eng
S16	5	7	he	An Austrian doesn't have to wear traditional costumes all the time, even if _____ may believe that it looks great, because on most days Austrians wear normal clothes.	neu	25	六级	28	non
S17	1	7	he	An Austrian doesn't have to wear traditional costumes all the time, even if _____ may believe that it looks great, because on most days Austrians wear normal clothes.	neu	25	专四专八	33	Eng
S18	5	7	he	An Austrian doesn't have to wear traditional costumes all the time, even if _____ may believe that it looks great, because on most days Austrians wear normal clothes.	neu	25	六级	29	non
S19	5	7	he	An Austrian doesn't have to wear traditional costumes all the time, even if _____ may believe that it looks great, because on most days Austrians wear normal clothes.	neu	24	六级	19	non
S20	4	7	he	An Austrian doesn't have to wear traditional costumes all the time, even if _____ may believe that it looks great, because on most days Austrians wear normal clothes.	neu	24	专四专八	32	Eng
S21	5	7	he	An Austrian doesn't have to wear traditional costumes all the time, even if _____ may believe that it looks great, because on most days Austrians wear normal clothes.	neu	24	专四专八	37	Eng
S22	2	7	he	An Austrian doesn't have to wear traditional costumes all the time, even if _____ may believe that it looks great, because on most days Austrians wear normal clothes.	neu	23	六级	31	non
S23	5	7	he	An Austrian doesn't have to wear traditional costumes all the time, even if _____ may believe that it looks great, because on most days Austrians wear normal clothes.	neu	25	六级	31	non
S24	5	7	he	An Austrian doesn't have to wear traditional costumes all the time, even if _____ may believe that it looks great, because on most days Austrians wear normal clothes.	neu	23	专四专八	31	Eng
S25	5	7	he	An Austrian doesn't have to wear traditional costumes all the time, even if _____ may believe that it looks great, because on most days Austrians wear normal clothes.	neu	24	六级	26	non
S26	5	7	he	An Austrian doesn't have to wear traditional costumes all the time, even if _____ may believe that it looks great, because on most days Austrians wear normal clothes.	neu	22	六级	33	non
S27	5	7	he	An Austrian doesn't have to wear traditional costumes all the time, even if _____ may believe that it looks great, because on most days Austrians wear normal clothes.	neu	24	专四专八	34	Eng
S28	5	7	he	An Austrian doesn't have to wear traditional costumes all the time, even if _____ may believe that it looks great, because on most days Austrians wear normal clothes.	neu	24	专四专八	33	Eng
S29	5	7	he	An Austrian doesn't have to wear traditional costumes all the time, even if _____ may believe that it looks great, because on most days Austrians wear normal clothes.	neu	22	六级	33	non
S30	5	7	he	An Austrian doesn't have to wear traditional costumes all the time, even if _____ may believe that it looks great, because on most days Austrians wear normal clothes.	neu	23	六级	32	non
S31	5	7	he	An Austrian doesn't have to wear traditional costumes all the time, even if _____ may believe that it looks great, because on most days Austrians wear normal clothes.	neu	24	六级	30	non
S32	5	7	he	An Austrian doesn't have to wear traditional costumes all the time, even if _____ may believe that it looks great, because on most days Austrians wear normal clothes.	neu	22	六级	30	non
S33	5	7	he	An Austrian doesn't have to wear traditional costumes all the time, even if _____ may believe that it looks great, because on most days Austrians wear normal clothes.	neu	23	专四专八	32	Eng
S34	5	7	he	An Austrian doesn't have to wear traditional costumes all the time, even if _____ may believe that it looks great, because on most days Austrians wear normal clothes.	neu	24	专四专八	30	Eng
S35	5	7	he	An Austrian doesn't have to wear traditional costumes all the time, even if _____ may believe that it looks great, because on most days Austrians wear normal clothes.	neu	24	六级	32	non
S36	5	7	he	An Austrian doesn't have to wear traditional costumes all the time, even if _____ may believe that it looks great, because on most days Austrians wear normal clothes.	neu	24	专四专八	34	Eng
S37	5	7	he	An Austrian doesn't have to wear traditional costumes all the time, even if _____ may believe that it looks great, because on most days Austrians wear normal clothes.	neu	24	专四专八	35	Eng
S38	5	7	he	An Austrian doesn't have to wear traditional costumes all the time, even if _____ may believe that it looks great, because on most days Austrians wear normal clothes.	neu	25	专四专八	32	Eng
S39	5	7	he	An Austrian doesn't have to wear traditional costumes all the time, even if _____ may believe that it looks great, because on most days Austrians wear normal clothes.	neu	22	专四专八	32	Eng
S40	4	7	he	An Austrian doesn't have to wear traditional costumes all the time, even if _____ may believe that it looks great, because on most days Austrians wear normal clothes.	neu	23	专四专八	26	Eng
S41	5	7	he	An Austrian doesn't have to wear traditional costumes all the time, even if _____ may believe that it looks great, because on most days Austrians wear normal clothes.	neu	24	专四专八	29	Eng
S42	5	7	he	An Austrian doesn't have to wear traditional costumes all the time, even if _____ may believe that it looks great, because on most days Austrians wear normal clothes.	neu	25	六级	28	non
S43	5	7	he	An Austrian doesn't have to wear traditional costumes all the time, even if _____ may believe that it looks great, because on most days Austrians wear normal clothes.	neu	23	专四专八	24	Eng
S44	5	7	he	An Austrian doesn't have to wear traditional costumes all the time, even if _____ may believe that it looks great, because on most days Austrians wear normal clothes.	neu	23	专四专八	33	Eng
S45	5	7	he	An Austrian doesn't have to wear traditional costumes all the time, even if _____ may believe that it looks great, because on most days Austrians wear normal clothes.	neu	22	专四专八	35	Eng
S46	3	7	he	An Austrian doesn't have to wear traditional costumes all the time, even if _____ may believe that it looks great, because on most days Austrians wear normal clothes.	neu	24	六级	32	non
S47	5	7	he	An Austrian doesn't have to wear traditional costumes all the time, even if _____ may believe that it looks great, because on most days Austrians wear normal clothes.	neu	23	专四专八	33	Eng
S48	5	7	he	An Austrian doesn't have to wear traditional costumes all the time, even if _____ may believe that it looks great, because on most days Austrians wear normal clothes.	neu	22	专四专八	35	Eng
S49	2	7	he	An Austrian doesn't have to wear traditional costumes all the time, even if _____ may believe that it looks great, because on most days Austrians wear normal clothes.	neu	24	六级	31	non
S50	5	7	he	An Austrian doesn't have to wear traditional costumes all the time, even if _____ may believe that it looks great, because on most days Austrians wear normal clothes.	neu	24	专四专八	33	Eng
S51	1	7	he	An Austrian doesn't have to wear traditional costumes all the time, even if _____ may believe that it looks great, because on most days Austrians wear normal clothes.	neu	24	六级	21	non
S52	3	7	he	An Austrian doesn't have to wear traditional costumes all the time, even if _____ may believe that it looks great, because on most days Austrians wear normal clothes.	neu	24	六级	31	non
S53	5	7	he	An Austrian doesn't have to wear traditional costumes all the time, even if _____ may believe that it looks great, because on most days Austrians wear normal clothes.	neu	23	六级	23	non
S54	5	7	he	An Austrian doesn't have to wear traditional costumes all the time, even if _____ may believe that it looks great, because on most days Austrians wear normal clothes.	neu	25	六级	24	non
S55	5	7	he	An Austrian doesn't have to wear traditional costumes all the time, even if _____ may believe that it looks great, because on most days Austrians wear normal clothes.	neu	24	专四专八	34	Eng
S1	3	7	she	An Austrian doesn't have to wear traditional costumes all the time, even if _____ may believe that it looks great, because on most days Austrians wear normal clothes.	neu	24	六级	29	non
S2	4	7	she	An Austrian doesn't have to wear traditional costumes all the time, even if _____ may believe that it looks great, because on most days Austrians wear normal clothes.	neu	24	六级	30	non
S3	3	7	she	An Austrian doesn't have to wear traditional costumes all the time, even if _____ may believe that it looks great, because on most days Austrians wear normal clothes.	neu	24	六级	27	non
S4	3	7	she	An Austrian doesn't have to wear traditional costumes all the time, even if _____ may believe that it looks great, because on most days Austrians wear normal clothes.	neu	25	六级	32	non
S5	3	7	she	An Austrian doesn't have to wear traditional costumes all the time, even if _____ may believe that it looks great, because on most days Austrians wear normal clothes.	neu	23	六级	29	non
S6	3	7	she	An Austrian doesn't have to wear traditional costumes all the time, even if _____ may believe that it looks great, because on most days Austrians wear normal clothes.	neu	24	六级	21	non
S7	5	7	she	An Austrian doesn't have to wear traditional costumes all the time, even if _____ may believe that it looks great, because on most days Austrians wear normal clothes.	neu	23	专四专八	37	Eng
S8	4	7	she	An Austrian doesn't have to wear traditional costumes all the time, even if _____ may believe that it looks great, because on most days Austrians wear normal clothes.	neu	23	专四专八	34	Eng
S9	4	7	she	An Austrian doesn't have to wear traditional costumes all the time, even if _____ may believe that it looks great, because on most days Austrians wear normal clothes.	neu	24	专四专八	36	Eng
S10	5	7	she	An Austrian doesn't have to wear traditional costumes all the time, even if _____ may believe that it looks great, because on most days Austrians wear normal clothes.	neu	24	专四专八	32	Eng
S11	2	7	she	An Austrian doesn't have to wear traditional costumes all the time, even if _____ may believe that it looks great, because on most days Austrians wear normal clothes.	neu	25	六级	25	non
S12	5	7	she	An Austrian doesn't have to wear traditional costumes all the time, even if _____ may believe that it looks great, because on most days Austrians wear normal clothes.	neu	23	专四专八	28	Eng
S13	4	7	she	An Austrian doesn't have to wear traditional costumes all the time, even if _____ may believe that it looks great, because on most days Austrians wear normal clothes.	neu	24	六级	26	non
S14	2	7	she	An Austrian doesn't have to wear traditional costumes all the time, even if _____ may believe that it looks great, because on most days Austrians wear normal clothes.	neu	24	六级	26	non
S15	5	7	she	An Austrian doesn't have to wear traditional costumes all the time, even if _____ may believe that it looks great, because on most days Austrians wear normal clothes.	neu	22	专四专八	36	Eng
S16	2	7	she	An Austrian doesn't have to wear traditional costumes all the time, even if _____ may believe that it looks great, because on most days Austrians wear normal clothes.	neu	25	六级	28	non
S17	1	7	she	An Austrian doesn't have to wear traditional costumes all the time, even if _____ may believe that it looks great, because on most days Austrians wear normal clothes.	neu	25	专四专八	33	Eng
S18	5	7	she	An Austrian doesn't have to wear traditional costumes all the time, even if _____ may believe that it looks great, because on most days Austrians wear normal clothes.	neu	25	六级	29	non
S19	4	7	she	An Austrian doesn't have to wear traditional costumes all the time, even if _____ may believe that it looks great, because on most days Austrians wear normal clothes.	neu	24	六级	19	non
S20	3	7	she	An Austrian doesn't have to wear traditional costumes all the time, even if _____ may believe that it looks great, because on most days Austrians wear normal clothes.	neu	24	专四专八	32	Eng
S21	5	7	she	An Austrian doesn't have to wear traditional costumes all the time, even if _____ may believe that it looks great, because on most days Austrians wear normal clothes.	neu	24	专四专八	37	Eng
S22	2	7	she	An Austrian doesn't have to wear traditional costumes all the time, even if _____ may believe that it looks great, because on most days Austrians wear normal clothes.	neu	23	六级	31	non
S23	5	7	she	An Austrian doesn't have to wear traditional costumes all the time, even if _____ may believe that it looks great, because on most days Austrians wear normal clothes.	neu	25	六级	31	non
S24	5	7	she	An Austrian doesn't have to wear traditional costumes all the time, even if _____ may believe that it looks great, because on most days Austrians wear normal clothes.	neu	23	专四专八	31	Eng
S25	5	7	she	An Austrian doesn't have to wear traditional costumes all the time, even if _____ may believe that it looks great, because on most days Austrians wear normal clothes.	neu	24	六级	26	non
S26	5	7	she	An Austrian doesn't have to wear traditional costumes all the time, even if _____ may believe that it looks great, because on most days Austrians wear normal clothes.	neu	22	六级	33	non
S27	5	7	she	An Austrian doesn't have to wear traditional costumes all the time, even if _____ may believe that it looks great, because on most days Austrians wear normal clothes.	neu	24	专四专八	34	Eng
S28	3	7	she	An Austrian doesn't have to wear traditional costumes all the time, even if _____ may believe that it looks great, because on most days Austrians wear normal clothes.	neu	24	专四专八	33	Eng
S29	4	7	she	An Austrian doesn't have to wear traditional costumes all the time, even if _____ may believe that it looks great, because on most days Austrians wear normal clothes.	neu	22	六级	33	non
S30	4	7	she	An Austrian doesn't have to wear traditional costumes all the time, even if _____ may believe that it looks great, because on most days Austrians wear normal clothes.	neu	23	六级	32	non
S31	3	7	she	An Austrian doesn't have to wear traditional costumes all the time, even if _____ may believe that it looks great, because on most days Austrians wear normal clothes.	neu	24	六级	30	non
S32	5	7	she	An Austrian doesn't have to wear traditional costumes all the time, even if _____ may believe that it looks great, because on most days Austrians wear normal clothes.	neu	22	六级	30	non
S33	2	7	she	An Austrian doesn't have to wear traditional costumes all the time, even if _____ may believe that it looks great, because on most days Austrians wear normal clothes.	neu	23	专四专八	32	Eng
S34	3	7	she	An Austrian doesn't have to wear traditional costumes all the time, even if _____ may believe that it looks great, because on most days Austrians wear normal clothes.	neu	24	专四专八	30	Eng
S35	5	7	she	An Austrian doesn't have to wear traditional costumes all the time, even if _____ may believe that it looks great, because on most days Austrians wear normal clothes.	neu	24	六级	32	non
S36	5	7	she	An Austrian doesn't have to wear traditional costumes all the time, even if _____ may believe that it looks great, because on most days Austrians wear normal clothes.	neu	24	专四专八	34	Eng
S37	4	7	she	An Austrian doesn't have to wear traditional costumes all the time, even if _____ may believe that it looks great, because on most days Austrians wear normal clothes.	neu	24	专四专八	35	Eng
S38	4	7	she	An Austrian doesn't have to wear traditional costumes all the time, even if _____ may believe that it looks great, because on most days Austrians wear normal clothes.	neu	25	专四专八	32	Eng
S39	5	7	she	An Austrian doesn't have to wear traditional costumes all the time, even if _____ may believe that it looks great, because on most days Austrians wear normal clothes.	neu	22	专四专八	32	Eng
S40	4	7	she	An Austrian doesn't have to wear traditional costumes all the time, even if _____ may believe that it looks great, because on most days Austrians wear normal clothes.	neu	23	专四专八	26	Eng
S41	5	7	she	An Austrian doesn't have to wear traditional costumes all the time, even if _____ may believe that it looks great, because on most days Austrians wear normal clothes.	neu	24	专四专八	29	Eng
S42	1	7	she	An Austrian doesn't have to wear traditional costumes all the time, even if _____ may believe that it looks great, because on most days Austrians wear normal clothes.	neu	25	六级	28	non
S43	4	7	she	An Austrian doesn't have to wear traditional costumes all the time, even if _____ may believe that it looks great, because on most days Austrians wear normal clothes.	neu	23	专四专八	24	Eng
S44	5	7	she	An Austrian doesn't have to wear traditional costumes all the time, even if _____ may believe that it looks great, because on most days Austrians wear normal clothes.	neu	23	专四专八	33	Eng
S45	3	7	she	An Austrian doesn't have to wear traditional costumes all the time, even if _____ may believe that it looks great, because on most days Austrians wear normal clothes.	neu	22	专四专八	35	Eng
S46	3	7	she	An Austrian doesn't have to wear traditional costumes all the time, even if _____ may believe that it looks great, because on most days Austrians wear normal clothes.	neu	24	六级	32	non
S47	5	7	she	An Austrian doesn't have to wear traditional costumes all the time, even if _____ may believe that it looks great, because on most days Austrians wear normal clothes.	neu	23	专四专八	33	Eng
S48	5	7	she	An Austrian doesn't have to wear traditional costumes all the time, even if _____ may believe that it looks great, because on most days Austrians wear normal clothes.	neu	22	专四专八	35	Eng
S49	3	7	she	An Austrian doesn't have to wear traditional costumes all the time, even if _____ may believe that it looks great, because on most days Austrians wear normal clothes.	neu	24	六级	31	non
S50	5	7	she	An Austrian doesn't have to wear traditional costumes all the time, even if _____ may believe that it looks great, because on most days Austrians wear normal clothes.	neu	24	专四专八	33	Eng
S51	1	7	she	An Austrian doesn't have to wear traditional costumes all the time, even if _____ may believe that it looks great, because on most days Austrians wear normal clothes.	neu	24	六级	21	non
S52	2	7	she	An Austrian doesn't have to wear traditional costumes all the time, even if _____ may believe that it looks great, because on most days Austrians wear normal clothes.	neu	24	六级	31	non
S53	5	7	she	An Austrian doesn't have to wear traditional costumes all the time, even if _____ may believe that it looks great, because on most days Austrians wear normal clothes.	neu	23	六级	23	non
S54	5	7	she	An Austrian doesn't have to wear traditional costumes all the time, even if _____ may believe that it looks great, because on most days Austrians wear normal clothes.	neu	25	六级	24	non
S55	5	7	she	An Austrian doesn't have to wear traditional costumes all the time, even if _____ may believe that it looks great, because on most days Austrians wear normal clothes.	neu	24	专四专八	34	Eng
S1	2	7	they	An Austrian doesn't have to wear traditional costumes all the time, even if _____ may believe that it looks great, because on most days Austrians wear normal clothes.	neu	24	六级	29	non
S2	2	7	they	An Austrian doesn't have to wear traditional costumes all the time, even if _____ may believe that it looks great, because on most days Austrians wear normal clothes.	neu	24	六级	30	non
S3	4	7	they	An Austrian doesn't have to wear traditional costumes all the time, even if _____ may believe that it looks great, because on most days Austrians wear normal clothes.	neu	24	六级	27	non
S4	2	7	they	An Austrian doesn't have to wear traditional costumes all the time, even if _____ may believe that it looks great, because on most days Austrians wear normal clothes.	neu	25	六级	32	non
S5	1	7	they	An Austrian doesn't have to wear traditional costumes all the time, even if _____ may believe that it looks great, because on most days Austrians wear normal clothes.	neu	23	六级	29	non
S6	3	7	they	An Austrian doesn't have to wear traditional costumes all the time, even if _____ may believe that it looks great, because on most days Austrians wear normal clothes.	neu	24	六级	21	non
S7	1	7	they	An Austrian doesn't have to wear traditional costumes all the time, even if _____ may believe that it looks great, because on most days Austrians wear normal clothes.	neu	23	专四专八	37	Eng
S8	1	7	they	An Austrian doesn't have to wear traditional costumes all the time, even if _____ may believe that it looks great, because on most days Austrians wear normal clothes.	neu	23	专四专八	34	Eng
S9	5	7	they	An Austrian doesn't have to wear traditional costumes all the time, even if _____ may believe that it looks great, because on most days Austrians wear normal clothes.	neu	24	专四专八	36	Eng
S10	1	7	they	An Austrian doesn't have to wear traditional costumes all the time, even if _____ may believe that it looks great, because on most days Austrians wear normal clothes.	neu	24	专四专八	32	Eng
S11	1	7	they	An Austrian doesn't have to wear traditional costumes all the time, even if _____ may believe that it looks great, because on most days Austrians wear normal clothes.	neu	25	六级	25	non
S12	1	7	they	An Austrian doesn't have to wear traditional costumes all the time, even if _____ may believe that it looks great, because on most days Austrians wear normal clothes.	neu	23	专四专八	28	Eng
S13	1	7	they	An Austrian doesn't have to wear traditional costumes all the time, even if _____ may believe that it looks great, because on most days Austrians wear normal clothes.	neu	24	六级	26	non
S14	1	7	they	An Austrian doesn't have to wear traditional costumes all the time, even if _____ may believe that it looks great, because on most days Austrians wear normal clothes.	neu	24	六级	26	non
S15	1	7	they	An Austrian doesn't have to wear traditional costumes all the time, even if _____ may believe that it looks great, because on most days Austrians wear normal clothes.	neu	22	专四专八	36	Eng
S16	1	7	they	An Austrian doesn't have to wear traditional costumes all the time, even if _____ may believe that it looks great, because on most days Austrians wear normal clothes.	neu	25	六级	28	non
S17	5	7	they	An Austrian doesn't have to wear traditional costumes all the time, even if _____ may believe that it looks great, because on most days Austrians wear normal clothes.	neu	25	专四专八	33	Eng
S18	5	7	they	An Austrian doesn't have to wear traditional costumes all the time, even if _____ may believe that it looks great, because on most days Austrians wear normal clothes.	neu	25	六级	29	non
S19	3	7	they	An Austrian doesn't have to wear traditional costumes all the time, even if _____ may believe that it looks great, because on most days Austrians wear normal clothes.	neu	24	六级	19	non
S20	5	7	they	An Austrian doesn't have to wear traditional costumes all the time, even if _____ may believe that it looks great, because on most days Austrians wear normal clothes.	neu	24	专四专八	32	Eng
S21	5	7	they	An Austrian doesn't have to wear traditional costumes all the time, even if _____ may believe that it looks great, because on most days Austrians wear normal clothes.	neu	24	专四专八	37	Eng
S22	4	7	they	An Austrian doesn't have to wear traditional costumes all the time, even if _____ may believe that it looks great, because on most days Austrians wear normal clothes.	neu	23	六级	31	non
S23	5	7	they	An Austrian doesn't have to wear traditional costumes all the time, even if _____ may believe that it looks great, because on most days Austrians wear normal clothes.	neu	25	六级	31	non
S24	4	7	they	An Austrian doesn't have to wear traditional costumes all the time, even if _____ may believe that it looks great, because on most days Austrians wear normal clothes.	neu	23	专四专八	31	Eng
S25	4	7	they	An Austrian doesn't have to wear traditional costumes all the time, even if _____ may believe that it looks great, because on most days Austrians wear normal clothes.	neu	24	六级	26	non
S26	5	7	they	An Austrian doesn't have to wear traditional costumes all the time, even if _____ may believe that it looks great, because on most days Austrians wear normal clothes.	neu	22	六级	33	non
S27	1	7	they	An Austrian doesn't have to wear traditional costumes all the time, even if _____ may believe that it looks great, because on most days Austrians wear normal clothes.	neu	24	专四专八	34	Eng
S28	1	7	they	An Austrian doesn't have to wear traditional costumes all the time, even if _____ may believe that it looks great, because on most days Austrians wear normal clothes.	neu	24	专四专八	33	Eng
S29	5	7	they	An Austrian doesn't have to wear traditional costumes all the time, even if _____ may believe that it looks great, because on most days Austrians wear normal clothes.	neu	22	六级	33	non
S30	5	7	they	An Austrian doesn't have to wear traditional costumes all the time, even if _____ may believe that it looks great, because on most days Austrians wear normal clothes.	neu	23	六级	32	non
S31	1	7	they	An Austrian doesn't have to wear traditional costumes all the time, even if _____ may believe that it looks great, because on most days Austrians wear normal clothes.	neu	24	六级	30	non
S32	5	7	they	An Austrian doesn't have to wear traditional costumes all the time, even if _____ may believe that it looks great, because on most days Austrians wear normal clothes.	neu	22	六级	30	non
S33	4	7	they	An Austrian doesn't have to wear traditional costumes all the time, even if _____ may believe that it looks great, because on most days Austrians wear normal clothes.	neu	23	专四专八	32	Eng
S34	4	7	they	An Austrian doesn't have to wear traditional costumes all the time, even if _____ may believe that it looks great, because on most days Austrians wear normal clothes.	neu	24	专四专八	30	Eng
S35	1	7	they	An Austrian doesn't have to wear traditional costumes all the time, even if _____ may believe that it looks great, because on most days Austrians wear normal clothes.	neu	24	六级	32	non
S36	1	7	they	An Austrian doesn't have to wear traditional costumes all the time, even if _____ may believe that it looks great, because on most days Austrians wear normal clothes.	neu	24	专四专八	34	Eng
S37	1	7	they	An Austrian doesn't have to wear traditional costumes all the time, even if _____ may believe that it looks great, because on most days Austrians wear normal clothes.	neu	24	专四专八	35	Eng
S38	1	7	they	An Austrian doesn't have to wear traditional costumes all the time, even if _____ may believe that it looks great, because on most days Austrians wear normal clothes.	neu	25	专四专八	32	Eng
S39	5	7	they	An Austrian doesn't have to wear traditional costumes all the time, even if _____ may believe that it looks great, because on most days Austrians wear normal clothes.	neu	22	专四专八	32	Eng
S40	4	7	they	An Austrian doesn't have to wear traditional costumes all the time, even if _____ may believe that it looks great, because on most days Austrians wear normal clothes.	neu	23	专四专八	26	Eng
S41	5	7	they	An Austrian doesn't have to wear traditional costumes all the time, even if _____ may believe that it looks great, because on most days Austrians wear normal clothes.	neu	24	专四专八	29	Eng
S42	1	7	they	An Austrian doesn't have to wear traditional costumes all the time, even if _____ may believe that it looks great, because on most days Austrians wear normal clothes.	neu	25	六级	28	non
S43	1	7	they	An Austrian doesn't have to wear traditional costumes all the time, even if _____ may believe that it looks great, because on most days Austrians wear normal clothes.	neu	23	专四专八	24	Eng
S44	5	7	they	An Austrian doesn't have to wear traditional costumes all the time, even if _____ may believe that it looks great, because on most days Austrians wear normal clothes.	neu	23	专四专八	33	Eng
S45	1	7	they	An Austrian doesn't have to wear traditional costumes all the time, even if _____ may believe that it looks great, because on most days Austrians wear normal clothes.	neu	22	专四专八	35	Eng
S46	1	7	they	An Austrian doesn't have to wear traditional costumes all the time, even if _____ may believe that it looks great, because on most days Austrians wear normal clothes.	neu	24	六级	32	non
S47	1	7	they	An Austrian doesn't have to wear traditional costumes all the time, even if _____ may believe that it looks great, because on most days Austrians wear normal clothes.	neu	23	专四专八	33	Eng
S48	5	7	they	An Austrian doesn't have to wear traditional costumes all the time, even if _____ may believe that it looks great, because on most days Austrians wear normal clothes.	neu	22	专四专八	35	Eng
S49	1	7	they	An Austrian doesn't have to wear traditional costumes all the time, even if _____ may believe that it looks great, because on most days Austrians wear normal clothes.	neu	24	六级	31	non
S50	1	7	they	An Austrian doesn't have to wear traditional costumes all the time, even if _____ may believe that it looks great, because on most days Austrians wear normal clothes.	neu	24	专四专八	33	Eng
S51	5	7	they	An Austrian doesn't have to wear traditional costumes all the time, even if _____ may believe that it looks great, because on most days Austrians wear normal clothes.	neu	24	六级	21	non
S52	4	7	they	An Austrian doesn't have to wear traditional costumes all the time, even if _____ may believe that it looks great, because on most days Austrians wear normal clothes.	neu	24	六级	31	non
S53	2	7	they	An Austrian doesn't have to wear traditional costumes all the time, even if _____ may believe that it looks great, because on most days Austrians wear normal clothes.	neu	23	六级	23	non
S54	3	7	they	An Austrian doesn't have to wear traditional costumes all the time, even if _____ may believe that it looks great, because on most days Austrians wear normal clothes.	neu	25	六级	24	non
S55	5	7	they	An Austrian doesn't have to wear traditional costumes all the time, even if _____ may believe that it looks great, because on most days Austrians wear normal clothes.	neu	24	专四专八	34	Eng
S1	4	8	he	A journalist has to report the truth, even if _____ may fear that some people won't like it, because it’s a journalist's duty to inform the public accurately.	neu	24	六级	29	non
S2	5	8	he	A journalist has to report the truth, even if _____ may fear that some people won't like it, because it’s a journalist's duty to inform the public accurately.	neu	24	六级	30	non
S3	5	8	he	A journalist has to report the truth, even if _____ may fear that some people won't like it, because it’s a journalist's duty to inform the public accurately.	neu	24	六级	27	non
S4	4	8	he	A journalist has to report the truth, even if _____ may fear that some people won't like it, because it’s a journalist's duty to inform the public accurately.	neu	25	六级	32	non
S5	5	8	he	A journalist has to report the truth, even if _____ may fear that some people won't like it, because it’s a journalist's duty to inform the public accurately.	neu	23	六级	29	non
S6	4	8	he	A journalist has to report the truth, even if _____ may fear that some people won't like it, because it’s a journalist's duty to inform the public accurately.	neu	24	六级	21	non
S7	5	8	he	A journalist has to report the truth, even if _____ may fear that some people won't like it, because it’s a journalist's duty to inform the public accurately.	neu	23	专四专八	37	Eng
S8	5	8	he	A journalist has to report the truth, even if _____ may fear that some people won't like it, because it’s a journalist's duty to inform the public accurately.	neu	23	专四专八	34	Eng
S9	4	8	he	A journalist has to report the truth, even if _____ may fear that some people won't like it, because it’s a journalist's duty to inform the public accurately.	neu	24	专四专八	36	Eng
S10	5	8	he	A journalist has to report the truth, even if _____ may fear that some people won't like it, because it’s a journalist's duty to inform the public accurately.	neu	24	专四专八	32	Eng
S11	5	8	he	A journalist has to report the truth, even if _____ may fear that some people won't like it, because it’s a journalist's duty to inform the public accurately.	neu	25	六级	25	non
S12	5	8	he	A journalist has to report the truth, even if _____ may fear that some people won't like it, because it’s a journalist's duty to inform the public accurately.	neu	23	专四专八	28	Eng
S13	4	8	he	A journalist has to report the truth, even if _____ may fear that some people won't like it, because it’s a journalist's duty to inform the public accurately.	neu	24	六级	26	non
S14	4	8	he	A journalist has to report the truth, even if _____ may fear that some people won't like it, because it’s a journalist's duty to inform the public accurately.	neu	24	六级	26	non
S15	5	8	he	A journalist has to report the truth, even if _____ may fear that some people won't like it, because it’s a journalist's duty to inform the public accurately.	neu	22	专四专八	36	Eng
S16	5	8	he	A journalist has to report the truth, even if _____ may fear that some people won't like it, because it’s a journalist's duty to inform the public accurately.	neu	25	六级	28	non
S17	1	8	he	A journalist has to report the truth, even if _____ may fear that some people won't like it, because it’s a journalist's duty to inform the public accurately.	neu	25	专四专八	33	Eng
S18	5	8	he	A journalist has to report the truth, even if _____ may fear that some people won't like it, because it’s a journalist's duty to inform the public accurately.	neu	25	六级	29	non
S19	5	8	he	A journalist has to report the truth, even if _____ may fear that some people won't like it, because it’s a journalist's duty to inform the public accurately.	neu	24	六级	19	non
S20	5	8	he	A journalist has to report the truth, even if _____ may fear that some people won't like it, because it’s a journalist's duty to inform the public accurately.	neu	24	专四专八	32	Eng
S21	5	8	he	A journalist has to report the truth, even if _____ may fear that some people won't like it, because it’s a journalist's duty to inform the public accurately.	neu	24	专四专八	37	Eng
S22	2	8	he	A journalist has to report the truth, even if _____ may fear that some people won't like it, because it’s a journalist's duty to inform the public accurately.	neu	23	六级	31	non
S23	5	8	he	A journalist has to report the truth, even if _____ may fear that some people won't like it, because it’s a journalist's duty to inform the public accurately.	neu	25	六级	31	non
S24	5	8	he	A journalist has to report the truth, even if _____ may fear that some people won't like it, because it’s a journalist's duty to inform the public accurately.	neu	23	专四专八	31	Eng
S25	5	8	he	A journalist has to report the truth, even if _____ may fear that some people won't like it, because it’s a journalist's duty to inform the public accurately.	neu	24	六级	26	non
S26	5	8	he	A journalist has to report the truth, even if _____ may fear that some people won't like it, because it’s a journalist's duty to inform the public accurately.	neu	22	六级	33	non
S27	5	8	he	A journalist has to report the truth, even if _____ may fear that some people won't like it, because it’s a journalist's duty to inform the public accurately.	neu	24	专四专八	34	Eng
S28	5	8	he	A journalist has to report the truth, even if _____ may fear that some people won't like it, because it’s a journalist's duty to inform the public accurately.	neu	24	专四专八	33	Eng
S29	5	8	he	A journalist has to report the truth, even if _____ may fear that some people won't like it, because it’s a journalist's duty to inform the public accurately.	neu	22	六级	33	non
S30	5	8	he	A journalist has to report the truth, even if _____ may fear that some people won't like it, because it’s a journalist's duty to inform the public accurately.	neu	23	六级	32	non
S31	5	8	he	A journalist has to report the truth, even if _____ may fear that some people won't like it, because it’s a journalist's duty to inform the public accurately.	neu	24	六级	30	non
S32	5	8	he	A journalist has to report the truth, even if _____ may fear that some people won't like it, because it’s a journalist's duty to inform the public accurately.	neu	22	六级	30	non
S33	5	8	he	A journalist has to report the truth, even if _____ may fear that some people won't like it, because it’s a journalist's duty to inform the public accurately.	neu	23	专四专八	32	Eng
S34	5	8	he	A journalist has to report the truth, even if _____ may fear that some people won't like it, because it’s a journalist's duty to inform the public accurately.	neu	24	专四专八	30	Eng
S35	4	8	he	A journalist has to report the truth, even if _____ may fear that some people won't like it, because it’s a journalist's duty to inform the public accurately.	neu	24	六级	32	non
S36	5	8	he	A journalist has to report the truth, even if _____ may fear that some people won't like it, because it’s a journalist's duty to inform the public accurately.	neu	24	专四专八	34	Eng
S37	5	8	he	A journalist has to report the truth, even if _____ may fear that some people won't like it, because it’s a journalist's duty to inform the public accurately.	neu	24	专四专八	35	Eng
S38	5	8	he	A journalist has to report the truth, even if _____ may fear that some people won't like it, because it’s a journalist's duty to inform the public accurately.	neu	25	专四专八	32	Eng
S39	5	8	he	A journalist has to report the truth, even if _____ may fear that some people won't like it, because it’s a journalist's duty to inform the public accurately.	neu	22	专四专八	32	Eng
S40	4	8	he	A journalist has to report the truth, even if _____ may fear that some people won't like it, because it’s a journalist's duty to inform the public accurately.	neu	23	专四专八	26	Eng
S41	5	8	he	A journalist has to report the truth, even if _____ may fear that some people won't like it, because it’s a journalist's duty to inform the public accurately.	neu	24	专四专八	29	Eng
S42	5	8	he	A journalist has to report the truth, even if _____ may fear that some people won't like it, because it’s a journalist's duty to inform the public accurately.	neu	25	六级	28	non
S43	5	8	he	A journalist has to report the truth, even if _____ may fear that some people won't like it, because it’s a journalist's duty to inform the public accurately.	neu	23	专四专八	24	Eng
S44	5	8	he	A journalist has to report the truth, even if _____ may fear that some people won't like it, because it’s a journalist's duty to inform the public accurately.	neu	23	专四专八	33	Eng
S45	5	8	he	A journalist has to report the truth, even if _____ may fear that some people won't like it, because it’s a journalist's duty to inform the public accurately.	neu	22	专四专八	35	Eng
S46	4	8	he	A journalist has to report the truth, even if _____ may fear that some people won't like it, because it’s a journalist's duty to inform the public accurately.	neu	24	六级	32	non
S47	5	8	he	A journalist has to report the truth, even if _____ may fear that some people won't like it, because it’s a journalist's duty to inform the public accurately.	neu	23	专四专八	33	Eng
S48	5	8	he	A journalist has to report the truth, even if _____ may fear that some people won't like it, because it’s a journalist's duty to inform the public accurately.	neu	22	专四专八	35	Eng
S49	4	8	he	A journalist has to report the truth, even if _____ may fear that some people won't like it, because it’s a journalist's duty to inform the public accurately.	neu	24	六级	31	non
S50	5	8	he	A journalist has to report the truth, even if _____ may fear that some people won't like it, because it’s a journalist's duty to inform the public accurately.	neu	24	专四专八	33	Eng
S51	1	8	he	A journalist has to report the truth, even if _____ may fear that some people won't like it, because it’s a journalist's duty to inform the public accurately.	neu	24	六级	21	non
S52	3	8	he	A journalist has to report the truth, even if _____ may fear that some people won't like it, because it’s a journalist's duty to inform the public accurately.	neu	24	六级	31	non
S53	5	8	he	A journalist has to report the truth, even if _____ may fear that some people won't like it, because it’s a journalist's duty to inform the public accurately.	neu	23	六级	23	non
S54	4	8	he	A journalist has to report the truth, even if _____ may fear that some people won't like it, because it’s a journalist's duty to inform the public accurately.	neu	25	六级	24	non
S55	5	8	he	A journalist has to report the truth, even if _____ may fear that some people won't like it, because it’s a journalist's duty to inform the public accurately.	neu	24	专四专八	34	Eng
S1	3	8	she	A journalist has to report the truth, even if _____ may fear that some people won't like it, because it’s a journalist's duty to inform the public accurately.	neu	24	六级	29	non
S2	3	8	she	A journalist has to report the truth, even if _____ may fear that some people won't like it, because it’s a journalist's duty to inform the public accurately.	neu	24	六级	30	non
S3	3	8	she	A journalist has to report the truth, even if _____ may fear that some people won't like it, because it’s a journalist's duty to inform the public accurately.	neu	24	六级	27	non
S4	4	8	she	A journalist has to report the truth, even if _____ may fear that some people won't like it, because it’s a journalist's duty to inform the public accurately.	neu	25	六级	32	non
S5	3	8	she	A journalist has to report the truth, even if _____ may fear that some people won't like it, because it’s a journalist's duty to inform the public accurately.	neu	23	六级	29	non
S6	3	8	she	A journalist has to report the truth, even if _____ may fear that some people won't like it, because it’s a journalist's duty to inform the public accurately.	neu	24	六级	21	non
S7	5	8	she	A journalist has to report the truth, even if _____ may fear that some people won't like it, because it’s a journalist's duty to inform the public accurately.	neu	23	专四专八	37	Eng
S8	4	8	she	A journalist has to report the truth, even if _____ may fear that some people won't like it, because it’s a journalist's duty to inform the public accurately.	neu	23	专四专八	34	Eng
S9	4	8	she	A journalist has to report the truth, even if _____ may fear that some people won't like it, because it’s a journalist's duty to inform the public accurately.	neu	24	专四专八	36	Eng
S10	5	8	she	A journalist has to report the truth, even if _____ may fear that some people won't like it, because it’s a journalist's duty to inform the public accurately.	neu	24	专四专八	32	Eng
S11	4	8	she	A journalist has to report the truth, even if _____ may fear that some people won't like it, because it’s a journalist's duty to inform the public accurately.	neu	25	六级	25	non
S12	5	8	she	A journalist has to report the truth, even if _____ may fear that some people won't like it, because it’s a journalist's duty to inform the public accurately.	neu	23	专四专八	28	Eng
S13	4	8	she	A journalist has to report the truth, even if _____ may fear that some people won't like it, because it’s a journalist's duty to inform the public accurately.	neu	24	六级	26	non
S14	4	8	she	A journalist has to report the truth, even if _____ may fear that some people won't like it, because it’s a journalist's duty to inform the public accurately.	neu	24	六级	26	non
S15	5	8	she	A journalist has to report the truth, even if _____ may fear that some people won't like it, because it’s a journalist's duty to inform the public accurately.	neu	22	专四专八	36	Eng
S16	2	8	she	A journalist has to report the truth, even if _____ may fear that some people won't like it, because it’s a journalist's duty to inform the public accurately.	neu	25	六级	28	non
S17	1	8	she	A journalist has to report the truth, even if _____ may fear that some people won't like it, because it’s a journalist's duty to inform the public accurately.	neu	25	专四专八	33	Eng
S18	4	8	she	A journalist has to report the truth, even if _____ may fear that some people won't like it, because it’s a journalist's duty to inform the public accurately.	neu	25	六级	29	non
S19	4	8	she	A journalist has to report the truth, even if _____ may fear that some people won't like it, because it’s a journalist's duty to inform the public accurately.	neu	24	六级	19	non
S20	3	8	she	A journalist has to report the truth, even if _____ may fear that some people won't like it, because it’s a journalist's duty to inform the public accurately.	neu	24	专四专八	32	Eng
S21	5	8	she	A journalist has to report the truth, even if _____ may fear that some people won't like it, because it’s a journalist's duty to inform the public accurately.	neu	24	专四专八	37	Eng
S22	3	8	she	A journalist has to report the truth, even if _____ may fear that some people won't like it, because it’s a journalist's duty to inform the public accurately.	neu	23	六级	31	non
S23	5	8	she	A journalist has to report the truth, even if _____ may fear that some people won't like it, because it’s a journalist's duty to inform the public accurately.	neu	25	六级	31	non
S24	5	8	she	A journalist has to report the truth, even if _____ may fear that some people won't like it, because it’s a journalist's duty to inform the public accurately.	neu	23	专四专八	31	Eng
S25	5	8	she	A journalist has to report the truth, even if _____ may fear that some people won't like it, because it’s a journalist's duty to inform the public accurately.	neu	24	六级	26	non
S26	5	8	she	A journalist has to report the truth, even if _____ may fear that some people won't like it, because it’s a journalist's duty to inform the public accurately.	neu	22	六级	33	non
S27	5	8	she	A journalist has to report the truth, even if _____ may fear that some people won't like it, because it’s a journalist's duty to inform the public accurately.	neu	24	专四专八	34	Eng
S28	3	8	she	A journalist has to report the truth, even if _____ may fear that some people won't like it, because it’s a journalist's duty to inform the public accurately.	neu	24	专四专八	33	Eng
S29	5	8	she	A journalist has to report the truth, even if _____ may fear that some people won't like it, because it’s a journalist's duty to inform the public accurately.	neu	22	六级	33	non
S30	4	8	she	A journalist has to report the truth, even if _____ may fear that some people won't like it, because it’s a journalist's duty to inform the public accurately.	neu	23	六级	32	non
S31	3	8	she	A journalist has to report the truth, even if _____ may fear that some people won't like it, because it’s a journalist's duty to inform the public accurately.	neu	24	六级	30	non
S32	5	8	she	A journalist has to report the truth, even if _____ may fear that some people won't like it, because it’s a journalist's duty to inform the public accurately.	neu	22	六级	30	non
S33	3	8	she	A journalist has to report the truth, even if _____ may fear that some people won't like it, because it’s a journalist's duty to inform the public accurately.	neu	23	专四专八	32	Eng
S34	1	8	she	A journalist has to report the truth, even if _____ may fear that some people won't like it, because it’s a journalist's duty to inform the public accurately.	neu	24	专四专八	30	Eng
S35	3	8	she	A journalist has to report the truth, even if _____ may fear that some people won't like it, because it’s a journalist's duty to inform the public accurately.	neu	24	六级	32	non
S36	5	8	she	A journalist has to report the truth, even if _____ may fear that some people won't like it, because it’s a journalist's duty to inform the public accurately.	neu	24	专四专八	34	Eng
S37	4	8	she	A journalist has to report the truth, even if _____ may fear that some people won't like it, because it’s a journalist's duty to inform the public accurately.	neu	24	专四专八	35	Eng
S38	5	8	she	A journalist has to report the truth, even if _____ may fear that some people won't like it, because it’s a journalist's duty to inform the public accurately.	neu	25	专四专八	32	Eng
S39	5	8	she	A journalist has to report the truth, even if _____ may fear that some people won't like it, because it’s a journalist's duty to inform the public accurately.	neu	22	专四专八	32	Eng
S40	4	8	she	A journalist has to report the truth, even if _____ may fear that some people won't like it, because it’s a journalist's duty to inform the public accurately.	neu	23	专四专八	26	Eng
S41	5	8	she	A journalist has to report the truth, even if _____ may fear that some people won't like it, because it’s a journalist's duty to inform the public accurately.	neu	24	专四专八	29	Eng
S42	1	8	she	A journalist has to report the truth, even if _____ may fear that some people won't like it, because it’s a journalist's duty to inform the public accurately.	neu	25	六级	28	non
S43	4	8	she	A journalist has to report the truth, even if _____ may fear that some people won't like it, because it’s a journalist's duty to inform the public accurately.	neu	23	专四专八	24	Eng
S44	5	8	she	A journalist has to report the truth, even if _____ may fear that some people won't like it, because it’s a journalist's duty to inform the public accurately.	neu	23	专四专八	33	Eng
S45	3	8	she	A journalist has to report the truth, even if _____ may fear that some people won't like it, because it’s a journalist's duty to inform the public accurately.	neu	22	专四专八	35	Eng
S46	4	8	she	A journalist has to report the truth, even if _____ may fear that some people won't like it, because it’s a journalist's duty to inform the public accurately.	neu	24	六级	32	non
S47	5	8	she	A journalist has to report the truth, even if _____ may fear that some people won't like it, because it’s a journalist's duty to inform the public accurately.	neu	23	专四专八	33	Eng
S48	5	8	she	A journalist has to report the truth, even if _____ may fear that some people won't like it, because it’s a journalist's duty to inform the public accurately.	neu	22	专四专八	35	Eng
S49	3	8	she	A journalist has to report the truth, even if _____ may fear that some people won't like it, because it’s a journalist's duty to inform the public accurately.	neu	24	六级	31	non
S50	4	8	she	A journalist has to report the truth, even if _____ may fear that some people won't like it, because it’s a journalist's duty to inform the public accurately.	neu	24	专四专八	33	Eng
S51	5	8	she	A journalist has to report the truth, even if _____ may fear that some people won't like it, because it’s a journalist's duty to inform the public accurately.	neu	24	六级	21	non
S52	2	8	she	A journalist has to report the truth, even if _____ may fear that some people won't like it, because it’s a journalist's duty to inform the public accurately.	neu	24	六级	31	non
S53	5	8	she	A journalist has to report the truth, even if _____ may fear that some people won't like it, because it’s a journalist's duty to inform the public accurately.	neu	23	六级	23	non
S54	4	8	she	A journalist has to report the truth, even if _____ may fear that some people won't like it, because it’s a journalist's duty to inform the public accurately.	neu	25	六级	24	non
S55	5	8	she	A journalist has to report the truth, even if _____ may fear that some people won't like it, because it’s a journalist's duty to inform the public accurately.	neu	24	专四专八	34	Eng
S1	2	8	they	A journalist has to report the truth, even if _____ may fear that some people won't like it, because it’s a journalist's duty to inform the public accurately.	neu	24	六级	29	non
S2	2	8	they	A journalist has to report the truth, even if _____ may fear that some people won't like it, because it’s a journalist's duty to inform the public accurately.	neu	24	六级	30	non
S3	4	8	they	A journalist has to report the truth, even if _____ may fear that some people won't like it, because it’s a journalist's duty to inform the public accurately.	neu	24	六级	27	non
S4	2	8	they	A journalist has to report the truth, even if _____ may fear that some people won't like it, because it’s a journalist's duty to inform the public accurately.	neu	25	六级	32	non
S5	1	8	they	A journalist has to report the truth, even if _____ may fear that some people won't like it, because it’s a journalist's duty to inform the public accurately.	neu	23	六级	29	non
S6	3	8	they	A journalist has to report the truth, even if _____ may fear that some people won't like it, because it’s a journalist's duty to inform the public accurately.	neu	24	六级	21	non
S7	1	8	they	A journalist has to report the truth, even if _____ may fear that some people won't like it, because it’s a journalist's duty to inform the public accurately.	neu	23	专四专八	37	Eng
S8	1	8	they	A journalist has to report the truth, even if _____ may fear that some people won't like it, because it’s a journalist's duty to inform the public accurately.	neu	23	专四专八	34	Eng
S9	5	8	they	A journalist has to report the truth, even if _____ may fear that some people won't like it, because it’s a journalist's duty to inform the public accurately.	neu	24	专四专八	36	Eng
S10	1	8	they	A journalist has to report the truth, even if _____ may fear that some people won't like it, because it’s a journalist's duty to inform the public accurately.	neu	24	专四专八	32	Eng
S11	1	8	they	A journalist has to report the truth, even if _____ may fear that some people won't like it, because it’s a journalist's duty to inform the public accurately.	neu	25	六级	25	non
S12	1	8	they	A journalist has to report the truth, even if _____ may fear that some people won't like it, because it’s a journalist's duty to inform the public accurately.	neu	23	专四专八	28	Eng
S13	1	8	they	A journalist has to report the truth, even if _____ may fear that some people won't like it, because it’s a journalist's duty to inform the public accurately.	neu	24	六级	26	non
S14	1	8	they	A journalist has to report the truth, even if _____ may fear that some people won't like it, because it’s a journalist's duty to inform the public accurately.	neu	24	六级	26	non
S15	1	8	they	A journalist has to report the truth, even if _____ may fear that some people won't like it, because it’s a journalist's duty to inform the public accurately.	neu	22	专四专八	36	Eng
S16	1	8	they	A journalist has to report the truth, even if _____ may fear that some people won't like it, because it’s a journalist's duty to inform the public accurately.	neu	25	六级	28	non
S17	5	8	they	A journalist has to report the truth, even if _____ may fear that some people won't like it, because it’s a journalist's duty to inform the public accurately.	neu	25	专四专八	33	Eng
S18	2	8	they	A journalist has to report the truth, even if _____ may fear that some people won't like it, because it’s a journalist's duty to inform the public accurately.	neu	25	六级	29	non
S19	3	8	they	A journalist has to report the truth, even if _____ may fear that some people won't like it, because it’s a journalist's duty to inform the public accurately.	neu	24	六级	19	non
S20	1	8	they	A journalist has to report the truth, even if _____ may fear that some people won't like it, because it’s a journalist's duty to inform the public accurately.	neu	24	专四专八	32	Eng
S21	1	8	they	A journalist has to report the truth, even if _____ may fear that some people won't like it, because it’s a journalist's duty to inform the public accurately.	neu	24	专四专八	37	Eng
S22	3	8	they	A journalist has to report the truth, even if _____ may fear that some people won't like it, because it’s a journalist's duty to inform the public accurately.	neu	23	六级	31	non
S23	3	8	they	A journalist has to report the truth, even if _____ may fear that some people won't like it, because it’s a journalist's duty to inform the public accurately.	neu	25	六级	31	non
S24	4	8	they	A journalist has to report the truth, even if _____ may fear that some people won't like it, because it’s a journalist's duty to inform the public accurately.	neu	23	专四专八	31	Eng
S25	4	8	they	A journalist has to report the truth, even if _____ may fear that some people won't like it, because it’s a journalist's duty to inform the public accurately.	neu	24	六级	26	non
S26	5	8	they	A journalist has to report the truth, even if _____ may fear that some people won't like it, because it’s a journalist's duty to inform the public accurately.	neu	22	六级	33	non
S27	1	8	they	A journalist has to report the truth, even if _____ may fear that some people won't like it, because it’s a journalist's duty to inform the public accurately.	neu	24	专四专八	34	Eng
S28	1	8	they	A journalist has to report the truth, even if _____ may fear that some people won't like it, because it’s a journalist's duty to inform the public accurately.	neu	24	专四专八	33	Eng
S29	5	8	they	A journalist has to report the truth, even if _____ may fear that some people won't like it, because it’s a journalist's duty to inform the public accurately.	neu	22	六级	33	non
S30	5	8	they	A journalist has to report the truth, even if _____ may fear that some people won't like it, because it’s a journalist's duty to inform the public accurately.	neu	23	六级	32	non
S31	1	8	they	A journalist has to report the truth, even if _____ may fear that some people won't like it, because it’s a journalist's duty to inform the public accurately.	neu	24	六级	30	non
S32	5	8	they	A journalist has to report the truth, even if _____ may fear that some people won't like it, because it’s a journalist's duty to inform the public accurately.	neu	22	六级	30	non
S33	4	8	they	A journalist has to report the truth, even if _____ may fear that some people won't like it, because it’s a journalist's duty to inform the public accurately.	neu	23	专四专八	32	Eng
S34	5	8	they	A journalist has to report the truth, even if _____ may fear that some people won't like it, because it’s a journalist's duty to inform the public accurately.	neu	24	专四专八	30	Eng
S35	1	8	they	A journalist has to report the truth, even if _____ may fear that some people won't like it, because it’s a journalist's duty to inform the public accurately.	neu	24	六级	32	non
S36	1	8	they	A journalist has to report the truth, even if _____ may fear that some people won't like it, because it’s a journalist's duty to inform the public accurately.	neu	24	专四专八	34	Eng
S37	1	8	they	A journalist has to report the truth, even if _____ may fear that some people won't like it, because it’s a journalist's duty to inform the public accurately.	neu	24	专四专八	35	Eng
S38	1	8	they	A journalist has to report the truth, even if _____ may fear that some people won't like it, because it’s a journalist's duty to inform the public accurately.	neu	25	专四专八	32	Eng
S39	5	8	they	A journalist has to report the truth, even if _____ may fear that some people won't like it, because it’s a journalist's duty to inform the public accurately.	neu	22	专四专八	32	Eng
S40	4	8	they	A journalist has to report the truth, even if _____ may fear that some people won't like it, because it’s a journalist's duty to inform the public accurately.	neu	23	专四专八	26	Eng
S41	5	8	they	A journalist has to report the truth, even if _____ may fear that some people won't like it, because it’s a journalist's duty to inform the public accurately.	neu	24	专四专八	29	Eng
S42	1	8	they	A journalist has to report the truth, even if _____ may fear that some people won't like it, because it’s a journalist's duty to inform the public accurately.	neu	25	六级	28	non
S43	1	8	they	A journalist has to report the truth, even if _____ may fear that some people won't like it, because it’s a journalist's duty to inform the public accurately.	neu	23	专四专八	24	Eng
S44	5	8	they	A journalist has to report the truth, even if _____ may fear that some people won't like it, because it’s a journalist's duty to inform the public accurately.	neu	23	专四专八	33	Eng
S45	1	8	they	A journalist has to report the truth, even if _____ may fear that some people won't like it, because it’s a journalist's duty to inform the public accurately.	neu	22	专四专八	35	Eng
S46	1	8	they	A journalist has to report the truth, even if _____ may fear that some people won't like it, because it’s a journalist's duty to inform the public accurately.	neu	24	六级	32	non
S47	1	8	they	A journalist has to report the truth, even if _____ may fear that some people won't like it, because it’s a journalist's duty to inform the public accurately.	neu	23	专四专八	33	Eng
S48	5	8	they	A journalist has to report the truth, even if _____ may fear that some people won't like it, because it’s a journalist's duty to inform the public accurately.	neu	22	专四专八	35	Eng
S49	1	8	they	A journalist has to report the truth, even if _____ may fear that some people won't like it, because it’s a journalist's duty to inform the public accurately.	neu	24	六级	31	non
S50	1	8	they	A journalist has to report the truth, even if _____ may fear that some people won't like it, because it’s a journalist's duty to inform the public accurately.	neu	24	专四专八	33	Eng
S51	1	8	they	A journalist has to report the truth, even if _____ may fear that some people won't like it, because it’s a journalist's duty to inform the public accurately.	neu	24	六级	21	non
S52	4	8	they	A journalist has to report the truth, even if _____ may fear that some people won't like it, because it’s a journalist's duty to inform the public accurately.	neu	24	六级	31	non
S53	2	8	they	A journalist has to report the truth, even if _____ may fear that some people won't like it, because it’s a journalist's duty to inform the public accurately.	neu	23	六级	23	non
S54	5	8	they	A journalist has to report the truth, even if _____ may fear that some people won't like it, because it’s a journalist's duty to inform the public accurately.	neu	25	六级	24	non
S55	5	8	they	A journalist has to report the truth, even if _____ may fear that some people won't like it, because it’s a journalist's duty to inform the public accurately.	neu	24	专四专八	34	Eng
S1	4	9	he	Someone must feed the cat, even if _____ might not like the cat, because the cat will die if no one feeds it.	indef	24	六级	29	non
S2	5	9	he	Someone must feed the cat, even if _____ might not like the cat, because the cat will die if no one feeds it.	indef	24	六级	30	non
S3	5	9	he	Someone must feed the cat, even if _____ might not like the cat, because the cat will die if no one feeds it.	indef	24	六级	27	non
S4	3	9	he	Someone must feed the cat, even if _____ might not like the cat, because the cat will die if no one feeds it.	indef	25	六级	32	non
S5	5	9	he	Someone must feed the cat, even if _____ might not like the cat, because the cat will die if no one feeds it.	indef	23	六级	29	non
S6	4	9	he	Someone must feed the cat, even if _____ might not like the cat, because the cat will die if no one feeds it.	indef	24	六级	21	non
S7	5	9	he	Someone must feed the cat, even if _____ might not like the cat, because the cat will die if no one feeds it.	indef	23	专四专八	37	Eng
S8	5	9	he	Someone must feed the cat, even if _____ might not like the cat, because the cat will die if no one feeds it.	indef	23	专四专八	34	Eng
S9	4	9	he	Someone must feed the cat, even if _____ might not like the cat, because the cat will die if no one feeds it.	indef	24	专四专八	36	Eng
S10	5	9	he	Someone must feed the cat, even if _____ might not like the cat, because the cat will die if no one feeds it.	indef	24	专四专八	32	Eng
S11	5	9	he	Someone must feed the cat, even if _____ might not like the cat, because the cat will die if no one feeds it.	indef	25	六级	25	non
S12	5	9	he	Someone must feed the cat, even if _____ might not like the cat, because the cat will die if no one feeds it.	indef	23	专四专八	28	Eng
S13	4	9	he	Someone must feed the cat, even if _____ might not like the cat, because the cat will die if no one feeds it.	indef	24	六级	26	non
S14	4	9	he	Someone must feed the cat, even if _____ might not like the cat, because the cat will die if no one feeds it.	indef	24	六级	26	non
S15	5	9	he	Someone must feed the cat, even if _____ might not like the cat, because the cat will die if no one feeds it.	indef	22	专四专八	36	Eng
S16	5	9	he	Someone must feed the cat, even if _____ might not like the cat, because the cat will die if no one feeds it.	indef	25	六级	28	non
S17	5	9	he	Someone must feed the cat, even if _____ might not like the cat, because the cat will die if no one feeds it.	indef	25	专四专八	33	Eng
S18	5	9	he	Someone must feed the cat, even if _____ might not like the cat, because the cat will die if no one feeds it.	indef	25	六级	29	non
S19	5	9	he	Someone must feed the cat, even if _____ might not like the cat, because the cat will die if no one feeds it.	indef	24	六级	19	non
S20	4	9	he	Someone must feed the cat, even if _____ might not like the cat, because the cat will die if no one feeds it.	indef	24	专四专八	32	Eng
S21	4	9	he	Someone must feed the cat, even if _____ might not like the cat, because the cat will die if no one feeds it.	indef	24	专四专八	37	Eng
S22	5	9	he	Someone must feed the cat, even if _____ might not like the cat, because the cat will die if no one feeds it.	indef	23	六级	31	non
S23	4	9	he	Someone must feed the cat, even if _____ might not like the cat, because the cat will die if no one feeds it.	indef	25	六级	31	non
S24	5	9	he	Someone must feed the cat, even if _____ might not like the cat, because the cat will die if no one feeds it.	indef	23	专四专八	31	Eng
S25	5	9	he	Someone must feed the cat, even if _____ might not like the cat, because the cat will die if no one feeds it.	indef	24	六级	26	non
S26	5	9	he	Someone must feed the cat, even if _____ might not like the cat, because the cat will die if no one feeds it.	indef	22	六级	33	non
S27	5	9	he	Someone must feed the cat, even if _____ might not like the cat, because the cat will die if no one feeds it.	indef	24	专四专八	34	Eng
S28	5	9	he	Someone must feed the cat, even if _____ might not like the cat, because the cat will die if no one feeds it.	indef	24	专四专八	33	Eng
S29	5	9	he	Someone must feed the cat, even if _____ might not like the cat, because the cat will die if no one feeds it.	indef	22	六级	33	non
S30	3	9	he	Someone must feed the cat, even if _____ might not like the cat, because the cat will die if no one feeds it.	indef	23	六级	32	non
S31	5	9	he	Someone must feed the cat, even if _____ might not like the cat, because the cat will die if no one feeds it.	indef	24	六级	30	non
S32	5	9	he	Someone must feed the cat, even if _____ might not like the cat, because the cat will die if no one feeds it.	indef	22	六级	30	non
S33	5	9	he	Someone must feed the cat, even if _____ might not like the cat, because the cat will die if no one feeds it.	indef	23	专四专八	32	Eng
S34	5	9	he	Someone must feed the cat, even if _____ might not like the cat, because the cat will die if no one feeds it.	indef	24	专四专八	30	Eng
S35	4	9	he	Someone must feed the cat, even if _____ might not like the cat, because the cat will die if no one feeds it.	indef	24	六级	32	non
S36	2	9	he	Someone must feed the cat, even if _____ might not like the cat, because the cat will die if no one feeds it.	indef	24	专四专八	34	Eng
S37	5	9	he	Someone must feed the cat, even if _____ might not like the cat, because the cat will die if no one feeds it.	indef	24	专四专八	35	Eng
S38	5	9	he	Someone must feed the cat, even if _____ might not like the cat, because the cat will die if no one feeds it.	indef	25	专四专八	32	Eng
S39	5	9	he	Someone must feed the cat, even if _____ might not like the cat, because the cat will die if no one feeds it.	indef	22	专四专八	32	Eng
S40	5	9	he	Someone must feed the cat, even if _____ might not like the cat, because the cat will die if no one feeds it.	indef	23	专四专八	26	Eng
S41	5	9	he	Someone must feed the cat, even if _____ might not like the cat, because the cat will die if no one feeds it.	indef	24	专四专八	29	Eng
S42	5	9	he	Someone must feed the cat, even if _____ might not like the cat, because the cat will die if no one feeds it.	indef	25	六级	28	non
S43	5	9	he	Someone must feed the cat, even if _____ might not like the cat, because the cat will die if no one feeds it.	indef	23	专四专八	24	Eng
S44	5	9	he	Someone must feed the cat, even if _____ might not like the cat, because the cat will die if no one feeds it.	indef	23	专四专八	33	Eng
S45	5	9	he	Someone must feed the cat, even if _____ might not like the cat, because the cat will die if no one feeds it.	indef	22	专四专八	35	Eng
S46	4	9	he	Someone must feed the cat, even if _____ might not like the cat, because the cat will die if no one feeds it.	indef	24	六级	32	non
S47	5	9	he	Someone must feed the cat, even if _____ might not like the cat, because the cat will die if no one feeds it.	indef	23	专四专八	33	Eng
S48	5	9	he	Someone must feed the cat, even if _____ might not like the cat, because the cat will die if no one feeds it.	indef	22	专四专八	35	Eng
S49	2	9	he	Someone must feed the cat, even if _____ might not like the cat, because the cat will die if no one feeds it.	indef	24	六级	31	non
S50	5	9	he	Someone must feed the cat, even if _____ might not like the cat, because the cat will die if no one feeds it.	indef	24	专四专八	33	Eng
S51	5	9	he	Someone must feed the cat, even if _____ might not like the cat, because the cat will die if no one feeds it.	indef	24	六级	21	non
S52	3	9	he	Someone must feed the cat, even if _____ might not like the cat, because the cat will die if no one feeds it.	indef	24	六级	31	non
S53	4	9	he	Someone must feed the cat, even if _____ might not like the cat, because the cat will die if no one feeds it.	indef	23	六级	23	non
S54	5	9	he	Someone must feed the cat, even if _____ might not like the cat, because the cat will die if no one feeds it.	indef	25	六级	24	non
S55	5	9	he	Someone must feed the cat, even if _____ might not like the cat, because the cat will die if no one feeds it.	indef	24	专四专八	34	Eng
S1	3	9	she	Someone must feed the cat, even if _____ might not like the cat, because the cat will die if no one feeds it.	indef	24	六级	29	non
S2	5	9	she	Someone must feed the cat, even if _____ might not like the cat, because the cat will die if no one feeds it.	indef	24	六级	30	non
S3	2	9	she	Someone must feed the cat, even if _____ might not like the cat, because the cat will die if no one feeds it.	indef	24	六级	27	non
S4	4	9	she	Someone must feed the cat, even if _____ might not like the cat, because the cat will die if no one feeds it.	indef	25	六级	32	non
S5	3	9	she	Someone must feed the cat, even if _____ might not like the cat, because the cat will die if no one feeds it.	indef	23	六级	29	non
S6	3	9	she	Someone must feed the cat, even if _____ might not like the cat, because the cat will die if no one feeds it.	indef	24	六级	21	non
S7	5	9	she	Someone must feed the cat, even if _____ might not like the cat, because the cat will die if no one feeds it.	indef	23	专四专八	37	Eng
S8	4	9	she	Someone must feed the cat, even if _____ might not like the cat, because the cat will die if no one feeds it.	indef	23	专四专八	34	Eng
S9	4	9	she	Someone must feed the cat, even if _____ might not like the cat, because the cat will die if no one feeds it.	indef	24	专四专八	36	Eng
S10	5	9	she	Someone must feed the cat, even if _____ might not like the cat, because the cat will die if no one feeds it.	indef	24	专四专八	32	Eng
S11	4	9	she	Someone must feed the cat, even if _____ might not like the cat, because the cat will die if no one feeds it.	indef	25	六级	25	non
S12	5	9	she	Someone must feed the cat, even if _____ might not like the cat, because the cat will die if no one feeds it.	indef	23	专四专八	28	Eng
S13	4	9	she	Someone must feed the cat, even if _____ might not like the cat, because the cat will die if no one feeds it.	indef	24	六级	26	non
S14	4	9	she	Someone must feed the cat, even if _____ might not like the cat, because the cat will die if no one feeds it.	indef	24	六级	26	non
S15	5	9	she	Someone must feed the cat, even if _____ might not like the cat, because the cat will die if no one feeds it.	indef	22	专四专八	36	Eng
S16	4	9	she	Someone must feed the cat, even if _____ might not like the cat, because the cat will die if no one feeds it.	indef	25	六级	28	non
S17	5	9	she	Someone must feed the cat, even if _____ might not like the cat, because the cat will die if no one feeds it.	indef	25	专四专八	33	Eng
S18	5	9	she	Someone must feed the cat, even if _____ might not like the cat, because the cat will die if no one feeds it.	indef	25	六级	29	non
S19	4	9	she	Someone must feed the cat, even if _____ might not like the cat, because the cat will die if no one feeds it.	indef	24	六级	19	non
S20	2	9	she	Someone must feed the cat, even if _____ might not like the cat, because the cat will die if no one feeds it.	indef	24	专四专八	32	Eng
S21	4	9	she	Someone must feed the cat, even if _____ might not like the cat, because the cat will die if no one feeds it.	indef	24	专四专八	37	Eng
S22	4	9	she	Someone must feed the cat, even if _____ might not like the cat, because the cat will die if no one feeds it.	indef	23	六级	31	non
S23	4	9	she	Someone must feed the cat, even if _____ might not like the cat, because the cat will die if no one feeds it.	indef	25	六级	31	non
S24	5	9	she	Someone must feed the cat, even if _____ might not like the cat, because the cat will die if no one feeds it.	indef	23	专四专八	31	Eng
S25	5	9	she	Someone must feed the cat, even if _____ might not like the cat, because the cat will die if no one feeds it.	indef	24	六级	26	non
S26	5	9	she	Someone must feed the cat, even if _____ might not like the cat, because the cat will die if no one feeds it.	indef	22	六级	33	non
S27	5	9	she	Someone must feed the cat, even if _____ might not like the cat, because the cat will die if no one feeds it.	indef	24	专四专八	34	Eng
S28	3	9	she	Someone must feed the cat, even if _____ might not like the cat, because the cat will die if no one feeds it.	indef	24	专四专八	33	Eng
S29	5	9	she	Someone must feed the cat, even if _____ might not like the cat, because the cat will die if no one feeds it.	indef	22	六级	33	non
S30	3	9	she	Someone must feed the cat, even if _____ might not like the cat, because the cat will die if no one feeds it.	indef	23	六级	32	non
S31	3	9	she	Someone must feed the cat, even if _____ might not like the cat, because the cat will die if no one feeds it.	indef	24	六级	30	non
S32	5	9	she	Someone must feed the cat, even if _____ might not like the cat, because the cat will die if no one feeds it.	indef	22	六级	30	non
S33	3	9	she	Someone must feed the cat, even if _____ might not like the cat, because the cat will die if no one feeds it.	indef	23	专四专八	32	Eng
S34	5	9	she	Someone must feed the cat, even if _____ might not like the cat, because the cat will die if no one feeds it.	indef	24	专四专八	30	Eng
S35	5	9	she	Someone must feed the cat, even if _____ might not like the cat, because the cat will die if no one feeds it.	indef	24	六级	32	non
S36	2	9	she	Someone must feed the cat, even if _____ might not like the cat, because the cat will die if no one feeds it.	indef	24	专四专八	34	Eng
S37	4	9	she	Someone must feed the cat, even if _____ might not like the cat, because the cat will die if no one feeds it.	indef	24	专四专八	35	Eng
S38	5	9	she	Someone must feed the cat, even if _____ might not like the cat, because the cat will die if no one feeds it.	indef	25	专四专八	32	Eng
S39	5	9	she	Someone must feed the cat, even if _____ might not like the cat, because the cat will die if no one feeds it.	indef	22	专四专八	32	Eng
S40	5	9	she	Someone must feed the cat, even if _____ might not like the cat, because the cat will die if no one feeds it.	indef	23	专四专八	26	Eng
S41	5	9	she	Someone must feed the cat, even if _____ might not like the cat, because the cat will die if no one feeds it.	indef	24	专四专八	29	Eng
S42	1	9	she	Someone must feed the cat, even if _____ might not like the cat, because the cat will die if no one feeds it.	indef	25	六级	28	non
S43	4	9	she	Someone must feed the cat, even if _____ might not like the cat, because the cat will die if no one feeds it.	indef	23	专四专八	24	Eng
S44	5	9	she	Someone must feed the cat, even if _____ might not like the cat, because the cat will die if no one feeds it.	indef	23	专四专八	33	Eng
S45	5	9	she	Someone must feed the cat, even if _____ might not like the cat, because the cat will die if no one feeds it.	indef	22	专四专八	35	Eng
S46	2	9	she	Someone must feed the cat, even if _____ might not like the cat, because the cat will die if no one feeds it.	indef	24	六级	32	non
S47	5	9	she	Someone must feed the cat, even if _____ might not like the cat, because the cat will die if no one feeds it.	indef	23	专四专八	33	Eng
S48	5	9	she	Someone must feed the cat, even if _____ might not like the cat, because the cat will die if no one feeds it.	indef	22	专四专八	35	Eng
S49	4	9	she	Someone must feed the cat, even if _____ might not like the cat, because the cat will die if no one feeds it.	indef	24	六级	31	non
S50	4	9	she	Someone must feed the cat, even if _____ might not like the cat, because the cat will die if no one feeds it.	indef	24	专四专八	33	Eng
S51	5	9	she	Someone must feed the cat, even if _____ might not like the cat, because the cat will die if no one feeds it.	indef	24	六级	21	non
S52	2	9	she	Someone must feed the cat, even if _____ might not like the cat, because the cat will die if no one feeds it.	indef	24	六级	31	non
S53	5	9	she	Someone must feed the cat, even if _____ might not like the cat, because the cat will die if no one feeds it.	indef	23	六级	23	non
S54	5	9	she	Someone must feed the cat, even if _____ might not like the cat, because the cat will die if no one feeds it.	indef	25	六级	24	non
S55	5	9	she	Someone must feed the cat, even if _____ might not like the cat, because the cat will die if no one feeds it.	indef	24	专四专八	34	Eng
S1	1	9	they	Someone must feed the cat, even if _____ might not like the cat, because the cat will die if no one feeds it.	indef	24	六级	29	non
S2	2	9	they	Someone must feed the cat, even if _____ might not like the cat, because the cat will die if no one feeds it.	indef	24	六级	30	non
S3	4	9	they	Someone must feed the cat, even if _____ might not like the cat, because the cat will die if no one feeds it.	indef	24	六级	27	non
S4	2	9	they	Someone must feed the cat, even if _____ might not like the cat, because the cat will die if no one feeds it.	indef	25	六级	32	non
S5	1	9	they	Someone must feed the cat, even if _____ might not like the cat, because the cat will die if no one feeds it.	indef	23	六级	29	non
S6	3	9	they	Someone must feed the cat, even if _____ might not like the cat, because the cat will die if no one feeds it.	indef	24	六级	21	non
S7	1	9	they	Someone must feed the cat, even if _____ might not like the cat, because the cat will die if no one feeds it.	indef	23	专四专八	37	Eng
S8	1	9	they	Someone must feed the cat, even if _____ might not like the cat, because the cat will die if no one feeds it.	indef	23	专四专八	34	Eng
S9	5	9	they	Someone must feed the cat, even if _____ might not like the cat, because the cat will die if no one feeds it.	indef	24	专四专八	36	Eng
S10	3	9	they	Someone must feed the cat, even if _____ might not like the cat, because the cat will die if no one feeds it.	indef	24	专四专八	32	Eng
S11	1	9	they	Someone must feed the cat, even if _____ might not like the cat, because the cat will die if no one feeds it.	indef	25	六级	25	non
S12	1	9	they	Someone must feed the cat, even if _____ might not like the cat, because the cat will die if no one feeds it.	indef	23	专四专八	28	Eng
S13	2	9	they	Someone must feed the cat, even if _____ might not like the cat, because the cat will die if no one feeds it.	indef	24	六级	26	non
S14	1	9	they	Someone must feed the cat, even if _____ might not like the cat, because the cat will die if no one feeds it.	indef	24	六级	26	non
S15	1	9	they	Someone must feed the cat, even if _____ might not like the cat, because the cat will die if no one feeds it.	indef	22	专四专八	36	Eng
S16	1	9	they	Someone must feed the cat, even if _____ might not like the cat, because the cat will die if no one feeds it.	indef	25	六级	28	non
S17	1	9	they	Someone must feed the cat, even if _____ might not like the cat, because the cat will die if no one feeds it.	indef	25	专四专八	33	Eng
S18	1	9	they	Someone must feed the cat, even if _____ might not like the cat, because the cat will die if no one feeds it.	indef	25	六级	29	non
S19	3	9	they	Someone must feed the cat, even if _____ might not like the cat, because the cat will die if no one feeds it.	indef	24	六级	19	non
S20	1	9	they	Someone must feed the cat, even if _____ might not like the cat, because the cat will die if no one feeds it.	indef	24	专四专八	32	Eng
S21	5	9	they	Someone must feed the cat, even if _____ might not like the cat, because the cat will die if no one feeds it.	indef	24	专四专八	37	Eng
S22	4	9	they	Someone must feed the cat, even if _____ might not like the cat, because the cat will die if no one feeds it.	indef	23	六级	31	non
S23	5	9	they	Someone must feed the cat, even if _____ might not like the cat, because the cat will die if no one feeds it.	indef	25	六级	31	non
S24	4	9	they	Someone must feed the cat, even if _____ might not like the cat, because the cat will die if no one feeds it.	indef	23	专四专八	31	Eng
S25	4	9	they	Someone must feed the cat, even if _____ might not like the cat, because the cat will die if no one feeds it.	indef	24	六级	26	non
S26	5	9	they	Someone must feed the cat, even if _____ might not like the cat, because the cat will die if no one feeds it.	indef	22	六级	33	non
S27	3	9	they	Someone must feed the cat, even if _____ might not like the cat, because the cat will die if no one feeds it.	indef	24	专四专八	34	Eng
S28	2	9	they	Someone must feed the cat, even if _____ might not like the cat, because the cat will die if no one feeds it.	indef	24	专四专八	33	Eng
S29	5	9	they	Someone must feed the cat, even if _____ might not like the cat, because the cat will die if no one feeds it.	indef	22	六级	33	non
S30	4	9	they	Someone must feed the cat, even if _____ might not like the cat, because the cat will die if no one feeds it.	indef	23	六级	32	non
S31	1	9	they	Someone must feed the cat, even if _____ might not like the cat, because the cat will die if no one feeds it.	indef	24	六级	30	non
S32	5	9	they	Someone must feed the cat, even if _____ might not like the cat, because the cat will die if no one feeds it.	indef	22	六级	30	non
S33	4	9	they	Someone must feed the cat, even if _____ might not like the cat, because the cat will die if no one feeds it.	indef	23	专四专八	32	Eng
S34	1	9	they	Someone must feed the cat, even if _____ might not like the cat, because the cat will die if no one feeds it.	indef	24	专四专八	30	Eng
S35	1	9	they	Someone must feed the cat, even if _____ might not like the cat, because the cat will die if no one feeds it.	indef	24	六级	32	non
S36	5	9	they	Someone must feed the cat, even if _____ might not like the cat, because the cat will die if no one feeds it.	indef	24	专四专八	34	Eng
S37	1	9	they	Someone must feed the cat, even if _____ might not like the cat, because the cat will die if no one feeds it.	indef	24	专四专八	35	Eng
S38	1	9	they	Someone must feed the cat, even if _____ might not like the cat, because the cat will die if no one feeds it.	indef	25	专四专八	32	Eng
S39	5	9	they	Someone must feed the cat, even if _____ might not like the cat, because the cat will die if no one feeds it.	indef	22	专四专八	32	Eng
S40	4	9	they	Someone must feed the cat, even if _____ might not like the cat, because the cat will die if no one feeds it.	indef	23	专四专八	26	Eng
S41	5	9	they	Someone must feed the cat, even if _____ might not like the cat, because the cat will die if no one feeds it.	indef	24	专四专八	29	Eng
S42	1	9	they	Someone must feed the cat, even if _____ might not like the cat, because the cat will die if no one feeds it.	indef	25	六级	28	non
S43	1	9	they	Someone must feed the cat, even if _____ might not like the cat, because the cat will die if no one feeds it.	indef	23	专四专八	24	Eng
S44	2	9	they	Someone must feed the cat, even if _____ might not like the cat, because the cat will die if no one feeds it.	indef	23	专四专八	33	Eng
S45	1	9	they	Someone must feed the cat, even if _____ might not like the cat, because the cat will die if no one feeds it.	indef	22	专四专八	35	Eng
S46	2	9	they	Someone must feed the cat, even if _____ might not like the cat, because the cat will die if no one feeds it.	indef	24	六级	32	non
S47	5	9	they	Someone must feed the cat, even if _____ might not like the cat, because the cat will die if no one feeds it.	indef	23	专四专八	33	Eng
S48	5	9	they	Someone must feed the cat, even if _____ might not like the cat, because the cat will die if no one feeds it.	indef	22	专四专八	35	Eng
S49	2	9	they	Someone must feed the cat, even if _____ might not like the cat, because the cat will die if no one feeds it.	indef	24	六级	31	non
S50	5	9	they	Someone must feed the cat, even if _____ might not like the cat, because the cat will die if no one feeds it.	indef	24	专四专八	33	Eng
S51	1	9	they	Someone must feed the cat, even if _____ might not like the cat, because the cat will die if no one feeds it.	indef	24	六级	21	non
S52	4	9	they	Someone must feed the cat, even if _____ might not like the cat, because the cat will die if no one feeds it.	indef	24	六级	31	non
S53	2	9	they	Someone must feed the cat, even if _____ might not like the cat, because the cat will die if no one feeds it.	indef	23	六级	23	non
S54	5	9	they	Someone must feed the cat, even if _____ might not like the cat, because the cat will die if no one feeds it.	indef	25	六级	24	non
S55	5	9	they	Someone must feed the cat, even if _____ might not like the cat, because the cat will die if no one feeds it.	indef	24	专四专八	34	Eng
S1	5	10	he	An athlete must know skills to win, even if _____ may not win every time, because having an ambition is human nature.	neu	24	六级	29	non
S2	4	10	he	An athlete must know skills to win, even if _____ may not win every time, because having an ambition is human nature.	neu	24	六级	30	non
S3	5	10	he	An athlete must know skills to win, even if _____ may not win every time, because having an ambition is human nature.	neu	24	六级	27	non
S4	4	10	he	An athlete must know skills to win, even if _____ may not win every time, because having an ambition is human nature.	neu	25	六级	32	non
S5	5	10	he	An athlete must know skills to win, even if _____ may not win every time, because having an ambition is human nature.	neu	23	六级	29	non
S6	4	10	he	An athlete must know skills to win, even if _____ may not win every time, because having an ambition is human nature.	neu	24	六级	21	non
S7	5	10	he	An athlete must know skills to win, even if _____ may not win every time, because having an ambition is human nature.	neu	23	专四专八	37	Eng
S8	5	10	he	An athlete must know skills to win, even if _____ may not win every time, because having an ambition is human nature.	neu	23	专四专八	34	Eng
S9	4	10	he	An athlete must know skills to win, even if _____ may not win every time, because having an ambition is human nature.	neu	24	专四专八	36	Eng
S10	5	10	he	An athlete must know skills to win, even if _____ may not win every time, because having an ambition is human nature.	neu	24	专四专八	32	Eng
S11	5	10	he	An athlete must know skills to win, even if _____ may not win every time, because having an ambition is human nature.	neu	25	六级	25	non
S12	5	10	he	An athlete must know skills to win, even if _____ may not win every time, because having an ambition is human nature.	neu	23	专四专八	28	Eng
S13	4	10	he	An athlete must know skills to win, even if _____ may not win every time, because having an ambition is human nature.	neu	24	六级	26	non
S14	5	10	he	An athlete must know skills to win, even if _____ may not win every time, because having an ambition is human nature.	neu	24	六级	26	non
S15	5	10	he	An athlete must know skills to win, even if _____ may not win every time, because having an ambition is human nature.	neu	22	专四专八	36	Eng
S16	5	10	he	An athlete must know skills to win, even if _____ may not win every time, because having an ambition is human nature.	neu	25	六级	28	non
S17	1	10	he	An athlete must know skills to win, even if _____ may not win every time, because having an ambition is human nature.	neu	25	专四专八	33	Eng
S18	5	10	he	An athlete must know skills to win, even if _____ may not win every time, because having an ambition is human nature.	neu	25	六级	29	non
S19	5	10	he	An athlete must know skills to win, even if _____ may not win every time, because having an ambition is human nature.	neu	24	六级	19	non
S20	5	10	he	An athlete must know skills to win, even if _____ may not win every time, because having an ambition is human nature.	neu	24	专四专八	32	Eng
S21	5	10	he	An athlete must know skills to win, even if _____ may not win every time, because having an ambition is human nature.	neu	24	专四专八	37	Eng
S22	5	10	he	An athlete must know skills to win, even if _____ may not win every time, because having an ambition is human nature.	neu	23	六级	31	non
S23	5	10	he	An athlete must know skills to win, even if _____ may not win every time, because having an ambition is human nature.	neu	25	六级	31	non
S24	5	10	he	An athlete must know skills to win, even if _____ may not win every time, because having an ambition is human nature.	neu	23	专四专八	31	Eng
S25	5	10	he	An athlete must know skills to win, even if _____ may not win every time, because having an ambition is human nature.	neu	24	六级	26	non
S26	5	10	he	An athlete must know skills to win, even if _____ may not win every time, because having an ambition is human nature.	neu	22	六级	33	non
S27	5	10	he	An athlete must know skills to win, even if _____ may not win every time, because having an ambition is human nature.	neu	24	专四专八	34	Eng
S28	5	10	he	An athlete must know skills to win, even if _____ may not win every time, because having an ambition is human nature.	neu	24	专四专八	33	Eng
S29	5	10	he	An athlete must know skills to win, even if _____ may not win every time, because having an ambition is human nature.	neu	22	六级	33	non
S30	4	10	he	An athlete must know skills to win, even if _____ may not win every time, because having an ambition is human nature.	neu	23	六级	32	non
S31	5	10	he	An athlete must know skills to win, even if _____ may not win every time, because having an ambition is human nature.	neu	24	六级	30	non
S32	5	10	he	An athlete must know skills to win, even if _____ may not win every time, because having an ambition is human nature.	neu	22	六级	30	non
S33	5	10	he	An athlete must know skills to win, even if _____ may not win every time, because having an ambition is human nature.	neu	23	专四专八	32	Eng
S34	5	10	he	An athlete must know skills to win, even if _____ may not win every time, because having an ambition is human nature.	neu	24	专四专八	30	Eng
S35	3	10	he	An athlete must know skills to win, even if _____ may not win every time, because having an ambition is human nature.	neu	24	六级	32	non
S36	5	10	he	An athlete must know skills to win, even if _____ may not win every time, because having an ambition is human nature.	neu	24	专四专八	34	Eng
S37	5	10	he	An athlete must know skills to win, even if _____ may not win every time, because having an ambition is human nature.	neu	24	专四专八	35	Eng
S38	5	10	he	An athlete must know skills to win, even if _____ may not win every time, because having an ambition is human nature.	neu	25	专四专八	32	Eng
S39	5	10	he	An athlete must know skills to win, even if _____ may not win every time, because having an ambition is human nature.	neu	22	专四专八	32	Eng
S40	5	10	he	An athlete must know skills to win, even if _____ may not win every time, because having an ambition is human nature.	neu	23	专四专八	26	Eng
S41	5	10	he	An athlete must know skills to win, even if _____ may not win every time, because having an ambition is human nature.	neu	24	专四专八	29	Eng
S42	5	10	he	An athlete must know skills to win, even if _____ may not win every time, because having an ambition is human nature.	neu	25	六级	28	non
S43	5	10	he	An athlete must know skills to win, even if _____ may not win every time, because having an ambition is human nature.	neu	23	专四专八	24	Eng
S44	5	10	he	An athlete must know skills to win, even if _____ may not win every time, because having an ambition is human nature.	neu	23	专四专八	33	Eng
S45	5	10	he	An athlete must know skills to win, even if _____ may not win every time, because having an ambition is human nature.	neu	22	专四专八	35	Eng
S46	4	10	he	An athlete must know skills to win, even if _____ may not win every time, because having an ambition is human nature.	neu	24	六级	32	non
S47	5	10	he	An athlete must know skills to win, even if _____ may not win every time, because having an ambition is human nature.	neu	23	专四专八	33	Eng
S48	5	10	he	An athlete must know skills to win, even if _____ may not win every time, because having an ambition is human nature.	neu	22	专四专八	35	Eng
S49	3	10	he	An athlete must know skills to win, even if _____ may not win every time, because having an ambition is human nature.	neu	24	六级	31	non
S50	5	10	he	An athlete must know skills to win, even if _____ may not win every time, because having an ambition is human nature.	neu	24	专四专八	33	Eng
S51	5	10	he	An athlete must know skills to win, even if _____ may not win every time, because having an ambition is human nature.	neu	24	六级	21	non
S52	4	10	he	An athlete must know skills to win, even if _____ may not win every time, because having an ambition is human nature.	neu	24	六级	31	non
S53	5	10	he	An athlete must know skills to win, even if _____ may not win every time, because having an ambition is human nature.	neu	23	六级	23	non
S54	4	10	he	An athlete must know skills to win, even if _____ may not win every time, because having an ambition is human nature.	neu	25	六级	24	non
S55	5	10	he	An athlete must know skills to win, even if _____ may not win every time, because having an ambition is human nature.	neu	24	专四专八	34	Eng
S1	3	10	she	An athlete must know skills to win, even if _____ may not win every time, because having an ambition is human nature.	neu	24	六级	29	non
S2	4	10	she	An athlete must know skills to win, even if _____ may not win every time, because having an ambition is human nature.	neu	24	六级	30	non
S3	3	10	she	An athlete must know skills to win, even if _____ may not win every time, because having an ambition is human nature.	neu	24	六级	27	non
S4	3	10	she	An athlete must know skills to win, even if _____ may not win every time, because having an ambition is human nature.	neu	25	六级	32	non
S5	3	10	she	An athlete must know skills to win, even if _____ may not win every time, because having an ambition is human nature.	neu	23	六级	29	non
S6	4	10	she	An athlete must know skills to win, even if _____ may not win every time, because having an ambition is human nature.	neu	24	六级	21	non
S7	5	10	she	An athlete must know skills to win, even if _____ may not win every time, because having an ambition is human nature.	neu	23	专四专八	37	Eng
S8	4	10	she	An athlete must know skills to win, even if _____ may not win every time, because having an ambition is human nature.	neu	23	专四专八	34	Eng
S9	3	10	she	An athlete must know skills to win, even if _____ may not win every time, because having an ambition is human nature.	neu	24	专四专八	36	Eng
S10	5	10	she	An athlete must know skills to win, even if _____ may not win every time, because having an ambition is human nature.	neu	24	专四专八	32	Eng
S11	3	10	she	An athlete must know skills to win, even if _____ may not win every time, because having an ambition is human nature.	neu	25	六级	25	non
S12	4	10	she	An athlete must know skills to win, even if _____ may not win every time, because having an ambition is human nature.	neu	23	专四专八	28	Eng
S13	4	10	she	An athlete must know skills to win, even if _____ may not win every time, because having an ambition is human nature.	neu	24	六级	26	non
S14	4	10	she	An athlete must know skills to win, even if _____ may not win every time, because having an ambition is human nature.	neu	24	六级	26	non
S15	5	10	she	An athlete must know skills to win, even if _____ may not win every time, because having an ambition is human nature.	neu	22	专四专八	36	Eng
S16	2	10	she	An athlete must know skills to win, even if _____ may not win every time, because having an ambition is human nature.	neu	25	六级	28	non
S17	1	10	she	An athlete must know skills to win, even if _____ may not win every time, because having an ambition is human nature.	neu	25	专四专八	33	Eng
S18	4	10	she	An athlete must know skills to win, even if _____ may not win every time, because having an ambition is human nature.	neu	25	六级	29	non
S19	4	10	she	An athlete must know skills to win, even if _____ may not win every time, because having an ambition is human nature.	neu	24	六级	19	non
S20	3	10	she	An athlete must know skills to win, even if _____ may not win every time, because having an ambition is human nature.	neu	24	专四专八	32	Eng
S21	5	10	she	An athlete must know skills to win, even if _____ may not win every time, because having an ambition is human nature.	neu	24	专四专八	37	Eng
S22	3	10	she	An athlete must know skills to win, even if _____ may not win every time, because having an ambition is human nature.	neu	23	六级	31	non
S23	5	10	she	An athlete must know skills to win, even if _____ may not win every time, because having an ambition is human nature.	neu	25	六级	31	non
S24	5	10	she	An athlete must know skills to win, even if _____ may not win every time, because having an ambition is human nature.	neu	23	专四专八	31	Eng
S25	5	10	she	An athlete must know skills to win, even if _____ may not win every time, because having an ambition is human nature.	neu	24	六级	26	non
S26	5	10	she	An athlete must know skills to win, even if _____ may not win every time, because having an ambition is human nature.	neu	22	六级	33	non
S27	5	10	she	An athlete must know skills to win, even if _____ may not win every time, because having an ambition is human nature.	neu	24	专四专八	34	Eng
S28	3	10	she	An athlete must know skills to win, even if _____ may not win every time, because having an ambition is human nature.	neu	24	专四专八	33	Eng
S29	5	10	she	An athlete must know skills to win, even if _____ may not win every time, because having an ambition is human nature.	neu	22	六级	33	non
S30	3	10	she	An athlete must know skills to win, even if _____ may not win every time, because having an ambition is human nature.	neu	23	六级	32	non
S31	3	10	she	An athlete must know skills to win, even if _____ may not win every time, because having an ambition is human nature.	neu	24	六级	30	non
S32	5	10	she	An athlete must know skills to win, even if _____ may not win every time, because having an ambition is human nature.	neu	22	六级	30	non
S33	3	10	she	An athlete must know skills to win, even if _____ may not win every time, because having an ambition is human nature.	neu	23	专四专八	32	Eng
S34	5	10	she	An athlete must know skills to win, even if _____ may not win every time, because having an ambition is human nature.	neu	24	专四专八	30	Eng
S35	3	10	she	An athlete must know skills to win, even if _____ may not win every time, because having an ambition is human nature.	neu	24	六级	32	non
S36	5	10	she	An athlete must know skills to win, even if _____ may not win every time, because having an ambition is human nature.	neu	24	专四专八	34	Eng
S37	4	10	she	An athlete must know skills to win, even if _____ may not win every time, because having an ambition is human nature.	neu	24	专四专八	35	Eng
S38	5	10	she	An athlete must know skills to win, even if _____ may not win every time, because having an ambition is human nature.	neu	25	专四专八	32	Eng
S39	4	10	she	An athlete must know skills to win, even if _____ may not win every time, because having an ambition is human nature.	neu	22	专四专八	32	Eng
S40	5	10	she	An athlete must know skills to win, even if _____ may not win every time, because having an ambition is human nature.	neu	23	专四专八	26	Eng
S41	5	10	she	An athlete must know skills to win, even if _____ may not win every time, because having an ambition is human nature.	neu	24	专四专八	29	Eng
S42	1	10	she	An athlete must know skills to win, even if _____ may not win every time, because having an ambition is human nature.	neu	25	六级	28	non
S43	3	10	she	An athlete must know skills to win, even if _____ may not win every time, because having an ambition is human nature.	neu	23	专四专八	24	Eng
S44	5	10	she	An athlete must know skills to win, even if _____ may not win every time, because having an ambition is human nature.	neu	23	专四专八	33	Eng
S45	5	10	she	An athlete must know skills to win, even if _____ may not win every time, because having an ambition is human nature.	neu	22	专四专八	35	Eng
S46	4	10	she	An athlete must know skills to win, even if _____ may not win every time, because having an ambition is human nature.	neu	24	六级	32	non
S47	5	10	she	An athlete must know skills to win, even if _____ may not win every time, because having an ambition is human nature.	neu	23	专四专八	33	Eng
S48	5	10	she	An athlete must know skills to win, even if _____ may not win every time, because having an ambition is human nature.	neu	22	专四专八	35	Eng
S49	2	10	she	An athlete must know skills to win, even if _____ may not win every time, because having an ambition is human nature.	neu	24	六级	31	non
S50	5	10	she	An athlete must know skills to win, even if _____ may not win every time, because having an ambition is human nature.	neu	24	专四专八	33	Eng
S51	1	10	she	An athlete must know skills to win, even if _____ may not win every time, because having an ambition is human nature.	neu	24	六级	21	non
S52	2	10	she	An athlete must know skills to win, even if _____ may not win every time, because having an ambition is human nature.	neu	24	六级	31	non
S53	4	10	she	An athlete must know skills to win, even if _____ may not win every time, because having an ambition is human nature.	neu	23	六级	23	non
S54	4	10	she	An athlete must know skills to win, even if _____ may not win every time, because having an ambition is human nature.	neu	25	六级	24	non
S55	1	10	she	An athlete must know skills to win, even if _____ may not win every time, because having an ambition is human nature.	neu	24	专四专八	34	Eng
S1	2	10	they	An athlete must know skills to win, even if _____ may not win every time, because having an ambition is human nature.	neu	24	六级	29	non
S2	4	10	they	An athlete must know skills to win, even if _____ may not win every time, because having an ambition is human nature.	neu	24	六级	30	non
S3	4	10	they	An athlete must know skills to win, even if _____ may not win every time, because having an ambition is human nature.	neu	24	六级	27	non
S4	2	10	they	An athlete must know skills to win, even if _____ may not win every time, because having an ambition is human nature.	neu	25	六级	32	non
S5	1	10	they	An athlete must know skills to win, even if _____ may not win every time, because having an ambition is human nature.	neu	23	六级	29	non
S6	3	10	they	An athlete must know skills to win, even if _____ may not win every time, because having an ambition is human nature.	neu	24	六级	21	non
S7	1	10	they	An athlete must know skills to win, even if _____ may not win every time, because having an ambition is human nature.	neu	23	专四专八	37	Eng
S8	1	10	they	An athlete must know skills to win, even if _____ may not win every time, because having an ambition is human nature.	neu	23	专四专八	34	Eng
S9	5	10	they	An athlete must know skills to win, even if _____ may not win every time, because having an ambition is human nature.	neu	24	专四专八	36	Eng
S10	1	10	they	An athlete must know skills to win, even if _____ may not win every time, because having an ambition is human nature.	neu	24	专四专八	32	Eng
S11	1	10	they	An athlete must know skills to win, even if _____ may not win every time, because having an ambition is human nature.	neu	25	六级	25	non
S12	1	10	they	An athlete must know skills to win, even if _____ may not win every time, because having an ambition is human nature.	neu	23	专四专八	28	Eng
S13	1	10	they	An athlete must know skills to win, even if _____ may not win every time, because having an ambition is human nature.	neu	24	六级	26	non
S14	1	10	they	An athlete must know skills to win, even if _____ may not win every time, because having an ambition is human nature.	neu	24	六级	26	non
S15	1	10	they	An athlete must know skills to win, even if _____ may not win every time, because having an ambition is human nature.	neu	22	专四专八	36	Eng
S16	1	10	they	An athlete must know skills to win, even if _____ may not win every time, because having an ambition is human nature.	neu	25	六级	28	non
S17	5	10	they	An athlete must know skills to win, even if _____ may not win every time, because having an ambition is human nature.	neu	25	专四专八	33	Eng
S18	1	10	they	An athlete must know skills to win, even if _____ may not win every time, because having an ambition is human nature.	neu	25	六级	29	non
S19	3	10	they	An athlete must know skills to win, even if _____ may not win every time, because having an ambition is human nature.	neu	24	六级	19	non
S20	5	10	they	An athlete must know skills to win, even if _____ may not win every time, because having an ambition is human nature.	neu	24	专四专八	32	Eng
S21	3	10	they	An athlete must know skills to win, even if _____ may not win every time, because having an ambition is human nature.	neu	24	专四专八	37	Eng
S22	3	10	they	An athlete must know skills to win, even if _____ may not win every time, because having an ambition is human nature.	neu	23	六级	31	non
S23	3	10	they	An athlete must know skills to win, even if _____ may not win every time, because having an ambition is human nature.	neu	25	六级	31	non
S24	4	10	they	An athlete must know skills to win, even if _____ may not win every time, because having an ambition is human nature.	neu	23	专四专八	31	Eng
S25	4	10	they	An athlete must know skills to win, even if _____ may not win every time, because having an ambition is human nature.	neu	24	六级	26	non
S26	5	10	they	An athlete must know skills to win, even if _____ may not win every time, because having an ambition is human nature.	neu	22	六级	33	non
S27	2	10	they	An athlete must know skills to win, even if _____ may not win every time, because having an ambition is human nature.	neu	24	专四专八	34	Eng
S28	1	10	they	An athlete must know skills to win, even if _____ may not win every time, because having an ambition is human nature.	neu	24	专四专八	33	Eng
S29	5	10	they	An athlete must know skills to win, even if _____ may not win every time, because having an ambition is human nature.	neu	22	六级	33	non
S30	4	10	they	An athlete must know skills to win, even if _____ may not win every time, because having an ambition is human nature.	neu	23	六级	32	non
S31	1	10	they	An athlete must know skills to win, even if _____ may not win every time, because having an ambition is human nature.	neu	24	六级	30	non
S32	5	10	they	An athlete must know skills to win, even if _____ may not win every time, because having an ambition is human nature.	neu	22	六级	30	non
S33	4	10	they	An athlete must know skills to win, even if _____ may not win every time, because having an ambition is human nature.	neu	23	专四专八	32	Eng
S34	5	10	they	An athlete must know skills to win, even if _____ may not win every time, because having an ambition is human nature.	neu	24	专四专八	30	Eng
S35	1	10	they	An athlete must know skills to win, even if _____ may not win every time, because having an ambition is human nature.	neu	24	六级	32	non
S36	1	10	they	An athlete must know skills to win, even if _____ may not win every time, because having an ambition is human nature.	neu	24	专四专八	34	Eng
S37	1	10	they	An athlete must know skills to win, even if _____ may not win every time, because having an ambition is human nature.	neu	24	专四专八	35	Eng
S38	1	10	they	An athlete must know skills to win, even if _____ may not win every time, because having an ambition is human nature.	neu	25	专四专八	32	Eng
S39	5	10	they	An athlete must know skills to win, even if _____ may not win every time, because having an ambition is human nature.	neu	22	专四专八	32	Eng
S40	4	10	they	An athlete must know skills to win, even if _____ may not win every time, because having an ambition is human nature.	neu	23	专四专八	26	Eng
S41	5	10	they	An athlete must know skills to win, even if _____ may not win every time, because having an ambition is human nature.	neu	24	专四专八	29	Eng
S42	1	10	they	An athlete must know skills to win, even if _____ may not win every time, because having an ambition is human nature.	neu	25	六级	28	non
S43	1	10	they	An athlete must know skills to win, even if _____ may not win every time, because having an ambition is human nature.	neu	23	专四专八	24	Eng
S44	5	10	they	An athlete must know skills to win, even if _____ may not win every time, because having an ambition is human nature.	neu	23	专四专八	33	Eng
S45	1	10	they	An athlete must know skills to win, even if _____ may not win every time, because having an ambition is human nature.	neu	22	专四专八	35	Eng
S46	2	10	they	An athlete must know skills to win, even if _____ may not win every time, because having an ambition is human nature.	neu	24	六级	32	non
S47	1	10	they	An athlete must know skills to win, even if _____ may not win every time, because having an ambition is human nature.	neu	23	专四专八	33	Eng
S48	5	10	they	An athlete must know skills to win, even if _____ may not win every time, because having an ambition is human nature.	neu	22	专四专八	35	Eng
S49	1	10	they	An athlete must know skills to win, even if _____ may not win every time, because having an ambition is human nature.	neu	24	六级	31	non
S50	5	10	they	An athlete must know skills to win, even if _____ may not win every time, because having an ambition is human nature.	neu	24	专四专八	33	Eng
S51	1	10	they	An athlete must know skills to win, even if _____ may not win every time, because having an ambition is human nature.	neu	24	六级	21	non
S52	4	10	they	An athlete must know skills to win, even if _____ may not win every time, because having an ambition is human nature.	neu	24	六级	31	non
S53	2	10	they	An athlete must know skills to win, even if _____ may not win every time, because having an ambition is human nature.	neu	23	六级	23	non
S54	5	10	they	An athlete must know skills to win, even if _____ may not win every time, because having an ambition is human nature.	neu	25	六级	24	non
S55	5	10	they	An athlete must know skills to win, even if _____ may not win every time, because having an ambition is human nature.	neu	24	专四专八	34	Eng
S1	4	11	he	Everyone should use resources responsibly, even if _____ may not believe in man-made global warming, because our resources are finite.	indef	24	六级	29	non
S2	4	11	he	Everyone should use resources responsibly, even if _____ may not believe in man-made global warming, because our resources are finite.	indef	24	六级	30	non
S3	5	11	he	Everyone should use resources responsibly, even if _____ may not believe in man-made global warming, because our resources are finite.	indef	24	六级	27	non
S4	4	11	he	Everyone should use resources responsibly, even if _____ may not believe in man-made global warming, because our resources are finite.	indef	25	六级	32	non
S5	3	11	he	Everyone should use resources responsibly, even if _____ may not believe in man-made global warming, because our resources are finite.	indef	23	六级	29	non
S6	4	11	he	Everyone should use resources responsibly, even if _____ may not believe in man-made global warming, because our resources are finite.	indef	24	六级	21	non
S7	5	11	he	Everyone should use resources responsibly, even if _____ may not believe in man-made global warming, because our resources are finite.	indef	23	专四专八	37	Eng
S8	5	11	he	Everyone should use resources responsibly, even if _____ may not believe in man-made global warming, because our resources are finite.	indef	23	专四专八	34	Eng
S9	4	11	he	Everyone should use resources responsibly, even if _____ may not believe in man-made global warming, because our resources are finite.	indef	24	专四专八	36	Eng
S10	5	11	he	Everyone should use resources responsibly, even if _____ may not believe in man-made global warming, because our resources are finite.	indef	24	专四专八	32	Eng
S11	5	11	he	Everyone should use resources responsibly, even if _____ may not believe in man-made global warming, because our resources are finite.	indef	25	六级	25	non
S12	5	11	he	Everyone should use resources responsibly, even if _____ may not believe in man-made global warming, because our resources are finite.	indef	23	专四专八	28	Eng
S13	4	11	he	Everyone should use resources responsibly, even if _____ may not believe in man-made global warming, because our resources are finite.	indef	24	六级	26	non
S14	5	11	he	Everyone should use resources responsibly, even if _____ may not believe in man-made global warming, because our resources are finite.	indef	24	六级	26	non
S15	5	11	he	Everyone should use resources responsibly, even if _____ may not believe in man-made global warming, because our resources are finite.	indef	22	专四专八	36	Eng
S16	5	11	he	Everyone should use resources responsibly, even if _____ may not believe in man-made global warming, because our resources are finite.	indef	25	六级	28	non
S17	1	11	he	Everyone should use resources responsibly, even if _____ may not believe in man-made global warming, because our resources are finite.	indef	25	专四专八	33	Eng
S18	4	11	he	Everyone should use resources responsibly, even if _____ may not believe in man-made global warming, because our resources are finite.	indef	25	六级	29	non
S19	5	11	he	Everyone should use resources responsibly, even if _____ may not believe in man-made global warming, because our resources are finite.	indef	24	六级	19	non
S20	5	11	he	Everyone should use resources responsibly, even if _____ may not believe in man-made global warming, because our resources are finite.	indef	24	专四专八	32	Eng
S21	4	11	he	Everyone should use resources responsibly, even if _____ may not believe in man-made global warming, because our resources are finite.	indef	24	专四专八	37	Eng
S22	3	11	he	Everyone should use resources responsibly, even if _____ may not believe in man-made global warming, because our resources are finite.	indef	23	六级	31	non
S23	5	11	he	Everyone should use resources responsibly, even if _____ may not believe in man-made global warming, because our resources are finite.	indef	25	六级	31	non
S24	5	11	he	Everyone should use resources responsibly, even if _____ may not believe in man-made global warming, because our resources are finite.	indef	23	专四专八	31	Eng
S25	5	11	he	Everyone should use resources responsibly, even if _____ may not believe in man-made global warming, because our resources are finite.	indef	24	六级	26	non
S26	5	11	he	Everyone should use resources responsibly, even if _____ may not believe in man-made global warming, because our resources are finite.	indef	22	六级	33	non
S27	5	11	he	Everyone should use resources responsibly, even if _____ may not believe in man-made global warming, because our resources are finite.	indef	24	专四专八	34	Eng
S28	5	11	he	Everyone should use resources responsibly, even if _____ may not believe in man-made global warming, because our resources are finite.	indef	24	专四专八	33	Eng
S29	5	11	he	Everyone should use resources responsibly, even if _____ may not believe in man-made global warming, because our resources are finite.	indef	22	六级	33	non
S30	2	11	he	Everyone should use resources responsibly, even if _____ may not believe in man-made global warming, because our resources are finite.	indef	23	六级	32	non
S31	5	11	he	Everyone should use resources responsibly, even if _____ may not believe in man-made global warming, because our resources are finite.	indef	24	六级	30	non
S32	5	11	he	Everyone should use resources responsibly, even if _____ may not believe in man-made global warming, because our resources are finite.	indef	22	六级	30	non
S33	5	11	he	Everyone should use resources responsibly, even if _____ may not believe in man-made global warming, because our resources are finite.	indef	23	专四专八	32	Eng
S34	5	11	he	Everyone should use resources responsibly, even if _____ may not believe in man-made global warming, because our resources are finite.	indef	24	专四专八	30	Eng
S35	5	11	he	Everyone should use resources responsibly, even if _____ may not believe in man-made global warming, because our resources are finite.	indef	24	六级	32	non
S36	2	11	he	Everyone should use resources responsibly, even if _____ may not believe in man-made global warming, because our resources are finite.	indef	24	专四专八	34	Eng
S37	5	11	he	Everyone should use resources responsibly, even if _____ may not believe in man-made global warming, because our resources are finite.	indef	24	专四专八	35	Eng
S38	5	11	he	Everyone should use resources responsibly, even if _____ may not believe in man-made global warming, because our resources are finite.	indef	25	专四专八	32	Eng
S39	5	11	he	Everyone should use resources responsibly, even if _____ may not believe in man-made global warming, because our resources are finite.	indef	22	专四专八	32	Eng
S40	5	11	he	Everyone should use resources responsibly, even if _____ may not believe in man-made global warming, because our resources are finite.	indef	23	专四专八	26	Eng
S41	5	11	he	Everyone should use resources responsibly, even if _____ may not believe in man-made global warming, because our resources are finite.	indef	24	专四专八	29	Eng
S42	5	11	he	Everyone should use resources responsibly, even if _____ may not believe in man-made global warming, because our resources are finite.	indef	25	六级	28	non
S43	5	11	he	Everyone should use resources responsibly, even if _____ may not believe in man-made global warming, because our resources are finite.	indef	23	专四专八	24	Eng
S44	5	11	he	Everyone should use resources responsibly, even if _____ may not believe in man-made global warming, because our resources are finite.	indef	23	专四专八	33	Eng
S45	5	11	he	Everyone should use resources responsibly, even if _____ may not believe in man-made global warming, because our resources are finite.	indef	22	专四专八	35	Eng
S46	4	11	he	Everyone should use resources responsibly, even if _____ may not believe in man-made global warming, because our resources are finite.	indef	24	六级	32	non
S47	5	11	he	Everyone should use resources responsibly, even if _____ may not believe in man-made global warming, because our resources are finite.	indef	23	专四专八	33	Eng
S48	5	11	he	Everyone should use resources responsibly, even if _____ may not believe in man-made global warming, because our resources are finite.	indef	22	专四专八	35	Eng
S49	3	11	he	Everyone should use resources responsibly, even if _____ may not believe in man-made global warming, because our resources are finite.	indef	24	六级	31	non
S50	5	11	he	Everyone should use resources responsibly, even if _____ may not believe in man-made global warming, because our resources are finite.	indef	24	专四专八	33	Eng
S51	1	11	he	Everyone should use resources responsibly, even if _____ may not believe in man-made global warming, because our resources are finite.	indef	24	六级	21	non
S52	3	11	he	Everyone should use resources responsibly, even if _____ may not believe in man-made global warming, because our resources are finite.	indef	24	六级	31	non
S53	5	11	he	Everyone should use resources responsibly, even if _____ may not believe in man-made global warming, because our resources are finite.	indef	23	六级	23	non
S54	4	11	he	Everyone should use resources responsibly, even if _____ may not believe in man-made global warming, because our resources are finite.	indef	25	六级	24	non
S55	5	11	he	Everyone should use resources responsibly, even if _____ may not believe in man-made global warming, because our resources are finite.	indef	24	专四专八	34	Eng
S1	3	11	she	Everyone should use resources responsibly, even if _____ may not believe in man-made global warming, because our resources are finite.	indef	24	六级	29	non
S2	3	11	she	Everyone should use resources responsibly, even if _____ may not believe in man-made global warming, because our resources are finite.	indef	24	六级	30	non
S3	3	11	she	Everyone should use resources responsibly, even if _____ may not believe in man-made global warming, because our resources are finite.	indef	24	六级	27	non
S4	4	11	she	Everyone should use resources responsibly, even if _____ may not believe in man-made global warming, because our resources are finite.	indef	25	六级	32	non
S5	3	11	she	Everyone should use resources responsibly, even if _____ may not believe in man-made global warming, because our resources are finite.	indef	23	六级	29	non
S6	4	11	she	Everyone should use resources responsibly, even if _____ may not believe in man-made global warming, because our resources are finite.	indef	24	六级	21	non
S7	5	11	she	Everyone should use resources responsibly, even if _____ may not believe in man-made global warming, because our resources are finite.	indef	23	专四专八	37	Eng
S8	4	11	she	Everyone should use resources responsibly, even if _____ may not believe in man-made global warming, because our resources are finite.	indef	23	专四专八	34	Eng
S9	4	11	she	Everyone should use resources responsibly, even if _____ may not believe in man-made global warming, because our resources are finite.	indef	24	专四专八	36	Eng
S10	5	11	she	Everyone should use resources responsibly, even if _____ may not believe in man-made global warming, because our resources are finite.	indef	24	专四专八	32	Eng
S11	2	11	she	Everyone should use resources responsibly, even if _____ may not believe in man-made global warming, because our resources are finite.	indef	25	六级	25	non
S12	4	11	she	Everyone should use resources responsibly, even if _____ may not believe in man-made global warming, because our resources are finite.	indef	23	专四专八	28	Eng
S13	4	11	she	Everyone should use resources responsibly, even if _____ may not believe in man-made global warming, because our resources are finite.	indef	24	六级	26	non
S14	5	11	she	Everyone should use resources responsibly, even if _____ may not believe in man-made global warming, because our resources are finite.	indef	24	六级	26	non
S15	4	11	she	Everyone should use resources responsibly, even if _____ may not believe in man-made global warming, because our resources are finite.	indef	22	专四专八	36	Eng
S16	2	11	she	Everyone should use resources responsibly, even if _____ may not believe in man-made global warming, because our resources are finite.	indef	25	六级	28	non
S17	1	11	she	Everyone should use resources responsibly, even if _____ may not believe in man-made global warming, because our resources are finite.	indef	25	专四专八	33	Eng
S18	3	11	she	Everyone should use resources responsibly, even if _____ may not believe in man-made global warming, because our resources are finite.	indef	25	六级	29	non
S19	4	11	she	Everyone should use resources responsibly, even if _____ may not believe in man-made global warming, because our resources are finite.	indef	24	六级	19	non
S20	5	11	she	Everyone should use resources responsibly, even if _____ may not believe in man-made global warming, because our resources are finite.	indef	24	专四专八	32	Eng
S21	4	11	she	Everyone should use resources responsibly, even if _____ may not believe in man-made global warming, because our resources are finite.	indef	24	专四专八	37	Eng
S22	4	11	she	Everyone should use resources responsibly, even if _____ may not believe in man-made global warming, because our resources are finite.	indef	23	六级	31	non
S23	5	11	she	Everyone should use resources responsibly, even if _____ may not believe in man-made global warming, because our resources are finite.	indef	25	六级	31	non
S24	5	11	she	Everyone should use resources responsibly, even if _____ may not believe in man-made global warming, because our resources are finite.	indef	23	专四专八	31	Eng
S25	5	11	she	Everyone should use resources responsibly, even if _____ may not believe in man-made global warming, because our resources are finite.	indef	24	六级	26	non
S26	5	11	she	Everyone should use resources responsibly, even if _____ may not believe in man-made global warming, because our resources are finite.	indef	22	六级	33	non
S27	5	11	she	Everyone should use resources responsibly, even if _____ may not believe in man-made global warming, because our resources are finite.	indef	24	专四专八	34	Eng
S28	3	11	she	Everyone should use resources responsibly, even if _____ may not believe in man-made global warming, because our resources are finite.	indef	24	专四专八	33	Eng
S29	5	11	she	Everyone should use resources responsibly, even if _____ may not believe in man-made global warming, because our resources are finite.	indef	22	六级	33	non
S30	2	11	she	Everyone should use resources responsibly, even if _____ may not believe in man-made global warming, because our resources are finite.	indef	23	六级	32	non
S31	3	11	she	Everyone should use resources responsibly, even if _____ may not believe in man-made global warming, because our resources are finite.	indef	24	六级	30	non
S32	5	11	she	Everyone should use resources responsibly, even if _____ may not believe in man-made global warming, because our resources are finite.	indef	22	六级	30	non
S33	3	11	she	Everyone should use resources responsibly, even if _____ may not believe in man-made global warming, because our resources are finite.	indef	23	专四专八	32	Eng
S34	3	11	she	Everyone should use resources responsibly, even if _____ may not believe in man-made global warming, because our resources are finite.	indef	24	专四专八	30	Eng
S35	5	11	she	Everyone should use resources responsibly, even if _____ may not believe in man-made global warming, because our resources are finite.	indef	24	六级	32	non
S36	2	11	she	Everyone should use resources responsibly, even if _____ may not believe in man-made global warming, because our resources are finite.	indef	24	专四专八	34	Eng
S37	2	11	she	Everyone should use resources responsibly, even if _____ may not believe in man-made global warming, because our resources are finite.	indef	24	专四专八	35	Eng
S38	5	11	she	Everyone should use resources responsibly, even if _____ may not believe in man-made global warming, because our resources are finite.	indef	25	专四专八	32	Eng
S39	5	11	she	Everyone should use resources responsibly, even if _____ may not believe in man-made global warming, because our resources are finite.	indef	22	专四专八	32	Eng
S40	5	11	she	Everyone should use resources responsibly, even if _____ may not believe in man-made global warming, because our resources are finite.	indef	23	专四专八	26	Eng
S41	5	11	she	Everyone should use resources responsibly, even if _____ may not believe in man-made global warming, because our resources are finite.	indef	24	专四专八	29	Eng
S42	1	11	she	Everyone should use resources responsibly, even if _____ may not believe in man-made global warming, because our resources are finite.	indef	25	六级	28	non
S43	3	11	she	Everyone should use resources responsibly, even if _____ may not believe in man-made global warming, because our resources are finite.	indef	23	专四专八	24	Eng
S44	5	11	she	Everyone should use resources responsibly, even if _____ may not believe in man-made global warming, because our resources are finite.	indef	23	专四专八	33	Eng
S45	5	11	she	Everyone should use resources responsibly, even if _____ may not believe in man-made global warming, because our resources are finite.	indef	22	专四专八	35	Eng
S46	3	11	she	Everyone should use resources responsibly, even if _____ may not believe in man-made global warming, because our resources are finite.	indef	24	六级	32	non
S47	5	11	she	Everyone should use resources responsibly, even if _____ may not believe in man-made global warming, because our resources are finite.	indef	23	专四专八	33	Eng
S48	5	11	she	Everyone should use resources responsibly, even if _____ may not believe in man-made global warming, because our resources are finite.	indef	22	专四专八	35	Eng
S49	4	11	she	Everyone should use resources responsibly, even if _____ may not believe in man-made global warming, because our resources are finite.	indef	24	六级	31	non
S50	4	11	she	Everyone should use resources responsibly, even if _____ may not believe in man-made global warming, because our resources are finite.	indef	24	专四专八	33	Eng
S51	1	11	she	Everyone should use resources responsibly, even if _____ may not believe in man-made global warming, because our resources are finite.	indef	24	六级	21	non
S52	2	11	she	Everyone should use resources responsibly, even if _____ may not believe in man-made global warming, because our resources are finite.	indef	24	六级	31	non
S53	5	11	she	Everyone should use resources responsibly, even if _____ may not believe in man-made global warming, because our resources are finite.	indef	23	六级	23	non
S54	4	11	she	Everyone should use resources responsibly, even if _____ may not believe in man-made global warming, because our resources are finite.	indef	25	六级	24	non
S55	3	11	she	Everyone should use resources responsibly, even if _____ may not believe in man-made global warming, because our resources are finite.	indef	24	专四专八	34	Eng
S1	2	11	they	Everyone should use resources responsibly, even if _____ may not believe in man-made global warming, because our resources are finite.	indef	24	六级	29	non
S2	5	11	they	Everyone should use resources responsibly, even if _____ may not believe in man-made global warming, because our resources are finite.	indef	24	六级	30	non
S3	4	11	they	Everyone should use resources responsibly, even if _____ may not believe in man-made global warming, because our resources are finite.	indef	24	六级	27	non
S4	2	11	they	Everyone should use resources responsibly, even if _____ may not believe in man-made global warming, because our resources are finite.	indef	25	六级	32	non
S5	3	11	they	Everyone should use resources responsibly, even if _____ may not believe in man-made global warming, because our resources are finite.	indef	23	六级	29	non
S6	3	11	they	Everyone should use resources responsibly, even if _____ may not believe in man-made global warming, because our resources are finite.	indef	24	六级	21	non
S7	1	11	they	Everyone should use resources responsibly, even if _____ may not believe in man-made global warming, because our resources are finite.	indef	23	专四专八	37	Eng
S8	4	11	they	Everyone should use resources responsibly, even if _____ may not believe in man-made global warming, because our resources are finite.	indef	23	专四专八	34	Eng
S9	5	11	they	Everyone should use resources responsibly, even if _____ may not believe in man-made global warming, because our resources are finite.	indef	24	专四专八	36	Eng
S10	3	11	they	Everyone should use resources responsibly, even if _____ may not believe in man-made global warming, because our resources are finite.	indef	24	专四专八	32	Eng
S11	1	11	they	Everyone should use resources responsibly, even if _____ may not believe in man-made global warming, because our resources are finite.	indef	25	六级	25	non
S12	1	11	they	Everyone should use resources responsibly, even if _____ may not believe in man-made global warming, because our resources are finite.	indef	23	专四专八	28	Eng
S13	1	11	they	Everyone should use resources responsibly, even if _____ may not believe in man-made global warming, because our resources are finite.	indef	24	六级	26	non
S14	1	11	they	Everyone should use resources responsibly, even if _____ may not believe in man-made global warming, because our resources are finite.	indef	24	六级	26	non
S15	1	11	they	Everyone should use resources responsibly, even if _____ may not believe in man-made global warming, because our resources are finite.	indef	22	专四专八	36	Eng
S16	1	11	they	Everyone should use resources responsibly, even if _____ may not believe in man-made global warming, because our resources are finite.	indef	25	六级	28	non
S17	5	11	they	Everyone should use resources responsibly, even if _____ may not believe in man-made global warming, because our resources are finite.	indef	25	专四专八	33	Eng
S18	5	11	they	Everyone should use resources responsibly, even if _____ may not believe in man-made global warming, because our resources are finite.	indef	25	六级	29	non
S19	3	11	they	Everyone should use resources responsibly, even if _____ may not believe in man-made global warming, because our resources are finite.	indef	24	六级	19	non
S20	5	11	they	Everyone should use resources responsibly, even if _____ may not believe in man-made global warming, because our resources are finite.	indef	24	专四专八	32	Eng
S21	5	11	they	Everyone should use resources responsibly, even if _____ may not believe in man-made global warming, because our resources are finite.	indef	24	专四专八	37	Eng
S22	3	11	they	Everyone should use resources responsibly, even if _____ may not believe in man-made global warming, because our resources are finite.	indef	23	六级	31	non
S23	5	11	they	Everyone should use resources responsibly, even if _____ may not believe in man-made global warming, because our resources are finite.	indef	25	六级	31	non
S24	4	11	they	Everyone should use resources responsibly, even if _____ may not believe in man-made global warming, because our resources are finite.	indef	23	专四专八	31	Eng
S25	4	11	they	Everyone should use resources responsibly, even if _____ may not believe in man-made global warming, because our resources are finite.	indef	24	六级	26	non
S26	5	11	they	Everyone should use resources responsibly, even if _____ may not believe in man-made global warming, because our resources are finite.	indef	22	六级	33	non
S27	1	11	they	Everyone should use resources responsibly, even if _____ may not believe in man-made global warming, because our resources are finite.	indef	24	专四专八	34	Eng
S28	4	11	they	Everyone should use resources responsibly, even if _____ may not believe in man-made global warming, because our resources are finite.	indef	24	专四专八	33	Eng
S29	5	11	they	Everyone should use resources responsibly, even if _____ may not believe in man-made global warming, because our resources are finite.	indef	22	六级	33	non
S30	5	11	they	Everyone should use resources responsibly, even if _____ may not believe in man-made global warming, because our resources are finite.	indef	23	六级	32	non
S31	1	11	they	Everyone should use resources responsibly, even if _____ may not believe in man-made global warming, because our resources are finite.	indef	24	六级	30	non
S32	5	11	they	Everyone should use resources responsibly, even if _____ may not believe in man-made global warming, because our resources are finite.	indef	22	六级	30	non
S33	4	11	they	Everyone should use resources responsibly, even if _____ may not believe in man-made global warming, because our resources are finite.	indef	23	专四专八	32	Eng
S34	5	11	they	Everyone should use resources responsibly, even if _____ may not believe in man-made global warming, because our resources are finite.	indef	24	专四专八	30	Eng
S35	1	11	they	Everyone should use resources responsibly, even if _____ may not believe in man-made global warming, because our resources are finite.	indef	24	六级	32	non
S36	5	11	they	Everyone should use resources responsibly, even if _____ may not believe in man-made global warming, because our resources are finite.	indef	24	专四专八	34	Eng
S37	1	11	they	Everyone should use resources responsibly, even if _____ may not believe in man-made global warming, because our resources are finite.	indef	24	专四专八	35	Eng
S38	4	11	they	Everyone should use resources responsibly, even if _____ may not believe in man-made global warming, because our resources are finite.	indef	25	专四专八	32	Eng
S39	5	11	they	Everyone should use resources responsibly, even if _____ may not believe in man-made global warming, because our resources are finite.	indef	22	专四专八	32	Eng
S40	4	11	they	Everyone should use resources responsibly, even if _____ may not believe in man-made global warming, because our resources are finite.	indef	23	专四专八	26	Eng
S41	5	11	they	Everyone should use resources responsibly, even if _____ may not believe in man-made global warming, because our resources are finite.	indef	24	专四专八	29	Eng
S42	1	11	they	Everyone should use resources responsibly, even if _____ may not believe in man-made global warming, because our resources are finite.	indef	25	六级	28	non
S43	1	11	they	Everyone should use resources responsibly, even if _____ may not believe in man-made global warming, because our resources are finite.	indef	23	专四专八	24	Eng
S44	3	11	they	Everyone should use resources responsibly, even if _____ may not believe in man-made global warming, because our resources are finite.	indef	23	专四专八	33	Eng
S45	1	11	they	Everyone should use resources responsibly, even if _____ may not believe in man-made global warming, because our resources are finite.	indef	22	专四专八	35	Eng
S46	3	11	they	Everyone should use resources responsibly, even if _____ may not believe in man-made global warming, because our resources are finite.	indef	24	六级	32	non
S47	1	11	they	Everyone should use resources responsibly, even if _____ may not believe in man-made global warming, because our resources are finite.	indef	23	专四专八	33	Eng
S48	5	11	they	Everyone should use resources responsibly, even if _____ may not believe in man-made global warming, because our resources are finite.	indef	22	专四专八	35	Eng
S49	1	11	they	Everyone should use resources responsibly, even if _____ may not believe in man-made global warming, because our resources are finite.	indef	24	六级	31	non
S50	3	11	they	Everyone should use resources responsibly, even if _____ may not believe in man-made global warming, because our resources are finite.	indef	24	专四专八	33	Eng
S51	5	11	they	Everyone should use resources responsibly, even if _____ may not believe in man-made global warming, because our resources are finite.	indef	24	六级	21	non
S52	4	11	they	Everyone should use resources responsibly, even if _____ may not believe in man-made global warming, because our resources are finite.	indef	24	六级	31	non
S53	2	11	they	Everyone should use resources responsibly, even if _____ may not believe in man-made global warming, because our resources are finite.	indef	23	六级	23	non
S54	5	11	they	Everyone should use resources responsibly, even if _____ may not believe in man-made global warming, because our resources are finite.	indef	25	六级	24	non
S55	5	11	they	Everyone should use resources responsibly, even if _____ may not believe in man-made global warming, because our resources are finite.	indef	24	专四专八	34	Eng
S1	4	12	he	An artist should have an additional job, even if _____ may be a talented artist, because being an artist doesn't indefvide one with a regular income all the time.	neu	24	六级	29	non
S2	5	12	he	An artist should have an additional job, even if _____ may be a talented artist, because being an artist doesn't indefvide one with a regular income all the time.	neu	24	六级	30	non
S3	5	12	he	An artist should have an additional job, even if _____ may be a talented artist, because being an artist doesn't indefvide one with a regular income all the time.	neu	24	六级	27	non
S4	4	12	he	An artist should have an additional job, even if _____ may be a talented artist, because being an artist doesn't indefvide one with a regular income all the time.	neu	25	六级	32	non
S5	5	12	he	An artist should have an additional job, even if _____ may be a talented artist, because being an artist doesn't indefvide one with a regular income all the time.	neu	23	六级	29	non
S6	4	12	he	An artist should have an additional job, even if _____ may be a talented artist, because being an artist doesn't indefvide one with a regular income all the time.	neu	24	六级	21	non
S7	5	12	he	An artist should have an additional job, even if _____ may be a talented artist, because being an artist doesn't indefvide one with a regular income all the time.	neu	23	专四专八	37	Eng
S8	5	12	he	An artist should have an additional job, even if _____ may be a talented artist, because being an artist doesn't indefvide one with a regular income all the time.	neu	23	专四专八	34	Eng
S9	4	12	he	An artist should have an additional job, even if _____ may be a talented artist, because being an artist doesn't indefvide one with a regular income all the time.	neu	24	专四专八	36	Eng
S10	5	12	he	An artist should have an additional job, even if _____ may be a talented artist, because being an artist doesn't indefvide one with a regular income all the time.	neu	24	专四专八	32	Eng
S11	5	12	he	An artist should have an additional job, even if _____ may be a talented artist, because being an artist doesn't indefvide one with a regular income all the time.	neu	25	六级	25	non
S12	5	12	he	An artist should have an additional job, even if _____ may be a talented artist, because being an artist doesn't indefvide one with a regular income all the time.	neu	23	专四专八	28	Eng
S13	5	12	he	An artist should have an additional job, even if _____ may be a talented artist, because being an artist doesn't indefvide one with a regular income all the time.	neu	24	六级	26	non
S14	5	12	he	An artist should have an additional job, even if _____ may be a talented artist, because being an artist doesn't indefvide one with a regular income all the time.	neu	24	六级	26	non
S15	5	12	he	An artist should have an additional job, even if _____ may be a talented artist, because being an artist doesn't indefvide one with a regular income all the time.	neu	22	专四专八	36	Eng
S16	5	12	he	An artist should have an additional job, even if _____ may be a talented artist, because being an artist doesn't indefvide one with a regular income all the time.	neu	25	六级	28	non
S17	5	12	he	An artist should have an additional job, even if _____ may be a talented artist, because being an artist doesn't indefvide one with a regular income all the time.	neu	25	专四专八	33	Eng
S18	5	12	he	An artist should have an additional job, even if _____ may be a talented artist, because being an artist doesn't indefvide one with a regular income all the time.	neu	25	六级	29	non
S19	5	12	he	An artist should have an additional job, even if _____ may be a talented artist, because being an artist doesn't indefvide one with a regular income all the time.	neu	24	六级	19	non
S20	3	12	he	An artist should have an additional job, even if _____ may be a talented artist, because being an artist doesn't indefvide one with a regular income all the time.	neu	24	专四专八	32	Eng
S21	5	12	he	An artist should have an additional job, even if _____ may be a talented artist, because being an artist doesn't indefvide one with a regular income all the time.	neu	24	专四专八	37	Eng
S22	2	12	he	An artist should have an additional job, even if _____ may be a talented artist, because being an artist doesn't indefvide one with a regular income all the time.	neu	23	六级	31	non
S23	5	12	he	An artist should have an additional job, even if _____ may be a talented artist, because being an artist doesn't indefvide one with a regular income all the time.	neu	25	六级	31	non
S24	5	12	he	An artist should have an additional job, even if _____ may be a talented artist, because being an artist doesn't indefvide one with a regular income all the time.	neu	23	专四专八	31	Eng
S25	5	12	he	An artist should have an additional job, even if _____ may be a talented artist, because being an artist doesn't indefvide one with a regular income all the time.	neu	24	六级	26	non
S26	5	12	he	An artist should have an additional job, even if _____ may be a talented artist, because being an artist doesn't indefvide one with a regular income all the time.	neu	22	六级	33	non
S27	5	12	he	An artist should have an additional job, even if _____ may be a talented artist, because being an artist doesn't indefvide one with a regular income all the time.	neu	24	专四专八	34	Eng
S28	5	12	he	An artist should have an additional job, even if _____ may be a talented artist, because being an artist doesn't indefvide one with a regular income all the time.	neu	24	专四专八	33	Eng
S29	5	12	he	An artist should have an additional job, even if _____ may be a talented artist, because being an artist doesn't indefvide one with a regular income all the time.	neu	22	六级	33	non
S30	5	12	he	An artist should have an additional job, even if _____ may be a talented artist, because being an artist doesn't indefvide one with a regular income all the time.	neu	23	六级	32	non
S31	5	12	he	An artist should have an additional job, even if _____ may be a talented artist, because being an artist doesn't indefvide one with a regular income all the time.	neu	24	六级	30	non
S32	5	12	he	An artist should have an additional job, even if _____ may be a talented artist, because being an artist doesn't indefvide one with a regular income all the time.	neu	22	六级	30	non
S33	5	12	he	An artist should have an additional job, even if _____ may be a talented artist, because being an artist doesn't indefvide one with a regular income all the time.	neu	23	专四专八	32	Eng
S34	5	12	he	An artist should have an additional job, even if _____ may be a talented artist, because being an artist doesn't indefvide one with a regular income all the time.	neu	24	专四专八	30	Eng
S35	5	12	he	An artist should have an additional job, even if _____ may be a talented artist, because being an artist doesn't indefvide one with a regular income all the time.	neu	24	六级	32	non
S36	5	12	he	An artist should have an additional job, even if _____ may be a talented artist, because being an artist doesn't indefvide one with a regular income all the time.	neu	24	专四专八	34	Eng
S37	5	12	he	An artist should have an additional job, even if _____ may be a talented artist, because being an artist doesn't indefvide one with a regular income all the time.	neu	24	专四专八	35	Eng
S38	5	12	he	An artist should have an additional job, even if _____ may be a talented artist, because being an artist doesn't indefvide one with a regular income all the time.	neu	25	专四专八	32	Eng
S39	5	12	he	An artist should have an additional job, even if _____ may be a talented artist, because being an artist doesn't indefvide one with a regular income all the time.	neu	22	专四专八	32	Eng
S40	4	12	he	An artist should have an additional job, even if _____ may be a talented artist, because being an artist doesn't indefvide one with a regular income all the time.	neu	23	专四专八	26	Eng
S41	5	12	he	An artist should have an additional job, even if _____ may be a talented artist, because being an artist doesn't indefvide one with a regular income all the time.	neu	24	专四专八	29	Eng
S42	5	12	he	An artist should have an additional job, even if _____ may be a talented artist, because being an artist doesn't indefvide one with a regular income all the time.	neu	25	六级	28	non
S43	5	12	he	An artist should have an additional job, even if _____ may be a talented artist, because being an artist doesn't indefvide one with a regular income all the time.	neu	23	专四专八	24	Eng
S44	5	12	he	An artist should have an additional job, even if _____ may be a talented artist, because being an artist doesn't indefvide one with a regular income all the time.	neu	23	专四专八	33	Eng
S45	5	12	he	An artist should have an additional job, even if _____ may be a talented artist, because being an artist doesn't indefvide one with a regular income all the time.	neu	22	专四专八	35	Eng
S46	4	12	he	An artist should have an additional job, even if _____ may be a talented artist, because being an artist doesn't indefvide one with a regular income all the time.	neu	24	六级	32	non
S47	5	12	he	An artist should have an additional job, even if _____ may be a talented artist, because being an artist doesn't indefvide one with a regular income all the time.	neu	23	专四专八	33	Eng
S48	5	12	he	An artist should have an additional job, even if _____ may be a talented artist, because being an artist doesn't indefvide one with a regular income all the time.	neu	22	专四专八	35	Eng
S49	2	12	he	An artist should have an additional job, even if _____ may be a talented artist, because being an artist doesn't indefvide one with a regular income all the time.	neu	24	六级	31	non
S50	5	12	he	An artist should have an additional job, even if _____ may be a talented artist, because being an artist doesn't indefvide one with a regular income all the time.	neu	24	专四专八	33	Eng
S51	5	12	he	An artist should have an additional job, even if _____ may be a talented artist, because being an artist doesn't indefvide one with a regular income all the time.	neu	24	六级	21	non
S52	3	12	he	An artist should have an additional job, even if _____ may be a talented artist, because being an artist doesn't indefvide one with a regular income all the time.	neu	24	六级	31	non
S53	5	12	he	An artist should have an additional job, even if _____ may be a talented artist, because being an artist doesn't indefvide one with a regular income all the time.	neu	23	六级	23	non
S54	5	12	he	An artist should have an additional job, even if _____ may be a talented artist, because being an artist doesn't indefvide one with a regular income all the time.	neu	25	六级	24	non
S55	5	12	he	An artist should have an additional job, even if _____ may be a talented artist, because being an artist doesn't indefvide one with a regular income all the time.	neu	24	专四专八	34	Eng
S1	3	12	she	An artist should have an additional job, even if _____ may be a talented artist, because being an artist doesn't indefvide one with a regular income all the time.	neu	24	六级	29	non
S2	5	12	she	An artist should have an additional job, even if _____ may be a talented artist, because being an artist doesn't indefvide one with a regular income all the time.	neu	24	六级	30	non
S3	4	12	she	An artist should have an additional job, even if _____ may be a talented artist, because being an artist doesn't indefvide one with a regular income all the time.	neu	24	六级	27	non
S4	4	12	she	An artist should have an additional job, even if _____ may be a talented artist, because being an artist doesn't indefvide one with a regular income all the time.	neu	25	六级	32	non
S5	3	12	she	An artist should have an additional job, even if _____ may be a talented artist, because being an artist doesn't indefvide one with a regular income all the time.	neu	23	六级	29	non
S6	3	12	she	An artist should have an additional job, even if _____ may be a talented artist, because being an artist doesn't indefvide one with a regular income all the time.	neu	24	六级	21	non
S7	5	12	she	An artist should have an additional job, even if _____ may be a talented artist, because being an artist doesn't indefvide one with a regular income all the time.	neu	23	专四专八	37	Eng
S8	4	12	she	An artist should have an additional job, even if _____ may be a talented artist, because being an artist doesn't indefvide one with a regular income all the time.	neu	23	专四专八	34	Eng
S9	4	12	she	An artist should have an additional job, even if _____ may be a talented artist, because being an artist doesn't indefvide one with a regular income all the time.	neu	24	专四专八	36	Eng
S10	5	12	she	An artist should have an additional job, even if _____ may be a talented artist, because being an artist doesn't indefvide one with a regular income all the time.	neu	24	专四专八	32	Eng
S11	4	12	she	An artist should have an additional job, even if _____ may be a talented artist, because being an artist doesn't indefvide one with a regular income all the time.	neu	25	六级	25	non
S12	5	12	she	An artist should have an additional job, even if _____ may be a talented artist, because being an artist doesn't indefvide one with a regular income all the time.	neu	23	专四专八	28	Eng
S13	5	12	she	An artist should have an additional job, even if _____ may be a talented artist, because being an artist doesn't indefvide one with a regular income all the time.	neu	24	六级	26	non
S14	4	12	she	An artist should have an additional job, even if _____ may be a talented artist, because being an artist doesn't indefvide one with a regular income all the time.	neu	24	六级	26	non
S15	5	12	she	An artist should have an additional job, even if _____ may be a talented artist, because being an artist doesn't indefvide one with a regular income all the time.	neu	22	专四专八	36	Eng
S16	3	12	she	An artist should have an additional job, even if _____ may be a talented artist, because being an artist doesn't indefvide one with a regular income all the time.	neu	25	六级	28	non
S17	5	12	she	An artist should have an additional job, even if _____ may be a talented artist, because being an artist doesn't indefvide one with a regular income all the time.	neu	25	专四专八	33	Eng
S18	5	12	she	An artist should have an additional job, even if _____ may be a talented artist, because being an artist doesn't indefvide one with a regular income all the time.	neu	25	六级	29	non
S19	4	12	she	An artist should have an additional job, even if _____ may be a talented artist, because being an artist doesn't indefvide one with a regular income all the time.	neu	24	六级	19	non
S20	5	12	she	An artist should have an additional job, even if _____ may be a talented artist, because being an artist doesn't indefvide one with a regular income all the time.	neu	24	专四专八	32	Eng
S21	5	12	she	An artist should have an additional job, even if _____ may be a talented artist, because being an artist doesn't indefvide one with a regular income all the time.	neu	24	专四专八	37	Eng
S22	2	12	she	An artist should have an additional job, even if _____ may be a talented artist, because being an artist doesn't indefvide one with a regular income all the time.	neu	23	六级	31	non
S23	5	12	she	An artist should have an additional job, even if _____ may be a talented artist, because being an artist doesn't indefvide one with a regular income all the time.	neu	25	六级	31	non
S24	5	12	she	An artist should have an additional job, even if _____ may be a talented artist, because being an artist doesn't indefvide one with a regular income all the time.	neu	23	专四专八	31	Eng
S25	5	12	she	An artist should have an additional job, even if _____ may be a talented artist, because being an artist doesn't indefvide one with a regular income all the time.	neu	24	六级	26	non
S26	5	12	she	An artist should have an additional job, even if _____ may be a talented artist, because being an artist doesn't indefvide one with a regular income all the time.	neu	22	六级	33	non
S27	5	12	she	An artist should have an additional job, even if _____ may be a talented artist, because being an artist doesn't indefvide one with a regular income all the time.	neu	24	专四专八	34	Eng
S28	3	12	she	An artist should have an additional job, even if _____ may be a talented artist, because being an artist doesn't indefvide one with a regular income all the time.	neu	24	专四专八	33	Eng
S29	5	12	she	An artist should have an additional job, even if _____ may be a talented artist, because being an artist doesn't indefvide one with a regular income all the time.	neu	22	六级	33	non
S30	5	12	she	An artist should have an additional job, even if _____ may be a talented artist, because being an artist doesn't indefvide one with a regular income all the time.	neu	23	六级	32	non
S31	3	12	she	An artist should have an additional job, even if _____ may be a talented artist, because being an artist doesn't indefvide one with a regular income all the time.	neu	24	六级	30	non
S32	5	12	she	An artist should have an additional job, even if _____ may be a talented artist, because being an artist doesn't indefvide one with a regular income all the time.	neu	22	六级	30	non
S33	4	12	she	An artist should have an additional job, even if _____ may be a talented artist, because being an artist doesn't indefvide one with a regular income all the time.	neu	23	专四专八	32	Eng
S34	5	12	she	An artist should have an additional job, even if _____ may be a talented artist, because being an artist doesn't indefvide one with a regular income all the time.	neu	24	专四专八	30	Eng
S35	5	12	she	An artist should have an additional job, even if _____ may be a talented artist, because being an artist doesn't indefvide one with a regular income all the time.	neu	24	六级	32	non
S36	5	12	she	An artist should have an additional job, even if _____ may be a talented artist, because being an artist doesn't indefvide one with a regular income all the time.	neu	24	专四专八	34	Eng
S37	4	12	she	An artist should have an additional job, even if _____ may be a talented artist, because being an artist doesn't indefvide one with a regular income all the time.	neu	24	专四专八	35	Eng
S38	5	12	she	An artist should have an additional job, even if _____ may be a talented artist, because being an artist doesn't indefvide one with a regular income all the time.	neu	25	专四专八	32	Eng
S39	5	12	she	An artist should have an additional job, even if _____ may be a talented artist, because being an artist doesn't indefvide one with a regular income all the time.	neu	22	专四专八	32	Eng
S40	4	12	she	An artist should have an additional job, even if _____ may be a talented artist, because being an artist doesn't indefvide one with a regular income all the time.	neu	23	专四专八	26	Eng
S41	5	12	she	An artist should have an additional job, even if _____ may be a talented artist, because being an artist doesn't indefvide one with a regular income all the time.	neu	24	专四专八	29	Eng
S42	1	12	she	An artist should have an additional job, even if _____ may be a talented artist, because being an artist doesn't indefvide one with a regular income all the time.	neu	25	六级	28	non
S43	4	12	she	An artist should have an additional job, even if _____ may be a talented artist, because being an artist doesn't indefvide one with a regular income all the time.	neu	23	专四专八	24	Eng
S44	5	12	she	An artist should have an additional job, even if _____ may be a talented artist, because being an artist doesn't indefvide one with a regular income all the time.	neu	23	专四专八	33	Eng
S45	5	12	she	An artist should have an additional job, even if _____ may be a talented artist, because being an artist doesn't indefvide one with a regular income all the time.	neu	22	专四专八	35	Eng
S46	4	12	she	An artist should have an additional job, even if _____ may be a talented artist, because being an artist doesn't indefvide one with a regular income all the time.	neu	24	六级	32	non
S47	5	12	she	An artist should have an additional job, even if _____ may be a talented artist, because being an artist doesn't indefvide one with a regular income all the time.	neu	23	专四专八	33	Eng
S48	5	12	she	An artist should have an additional job, even if _____ may be a talented artist, because being an artist doesn't indefvide one with a regular income all the time.	neu	22	专四专八	35	Eng
S49	4	12	she	An artist should have an additional job, even if _____ may be a talented artist, because being an artist doesn't indefvide one with a regular income all the time.	neu	24	六级	31	non
S50	5	12	she	An artist should have an additional job, even if _____ may be a talented artist, because being an artist doesn't indefvide one with a regular income all the time.	neu	24	专四专八	33	Eng
S51	1	12	she	An artist should have an additional job, even if _____ may be a talented artist, because being an artist doesn't indefvide one with a regular income all the time.	neu	24	六级	21	non
S52	2	12	she	An artist should have an additional job, even if _____ may be a talented artist, because being an artist doesn't indefvide one with a regular income all the time.	neu	24	六级	31	non
S53	5	12	she	An artist should have an additional job, even if _____ may be a talented artist, because being an artist doesn't indefvide one with a regular income all the time.	neu	23	六级	23	non
S54	5	12	she	An artist should have an additional job, even if _____ may be a talented artist, because being an artist doesn't indefvide one with a regular income all the time.	neu	25	六级	24	non
S55	5	12	she	An artist should have an additional job, even if _____ may be a talented artist, because being an artist doesn't indefvide one with a regular income all the time.	neu	24	专四专八	34	Eng
S1	2	12	they	An artist should have an additional job, even if _____ may be a talented artist, because being an artist doesn't indefvide one with a regular income all the time.	neu	24	六级	29	non
S2	2	12	they	An artist should have an additional job, even if _____ may be a talented artist, because being an artist doesn't indefvide one with a regular income all the time.	neu	24	六级	30	non
S3	4	12	they	An artist should have an additional job, even if _____ may be a talented artist, because being an artist doesn't indefvide one with a regular income all the time.	neu	24	六级	27	non
S4	2	12	they	An artist should have an additional job, even if _____ may be a talented artist, because being an artist doesn't indefvide one with a regular income all the time.	neu	25	六级	32	non
S5	1	12	they	An artist should have an additional job, even if _____ may be a talented artist, because being an artist doesn't indefvide one with a regular income all the time.	neu	23	六级	29	non
S6	3	12	they	An artist should have an additional job, even if _____ may be a talented artist, because being an artist doesn't indefvide one with a regular income all the time.	neu	24	六级	21	non
S7	1	12	they	An artist should have an additional job, even if _____ may be a talented artist, because being an artist doesn't indefvide one with a regular income all the time.	neu	23	专四专八	37	Eng
S8	1	12	they	An artist should have an additional job, even if _____ may be a talented artist, because being an artist doesn't indefvide one with a regular income all the time.	neu	23	专四专八	34	Eng
S9	5	12	they	An artist should have an additional job, even if _____ may be a talented artist, because being an artist doesn't indefvide one with a regular income all the time.	neu	24	专四专八	36	Eng
S10	1	12	they	An artist should have an additional job, even if _____ may be a talented artist, because being an artist doesn't indefvide one with a regular income all the time.	neu	24	专四专八	32	Eng
S11	1	12	they	An artist should have an additional job, even if _____ may be a talented artist, because being an artist doesn't indefvide one with a regular income all the time.	neu	25	六级	25	non
S12	1	12	they	An artist should have an additional job, even if _____ may be a talented artist, because being an artist doesn't indefvide one with a regular income all the time.	neu	23	专四专八	28	Eng
S13	1	12	they	An artist should have an additional job, even if _____ may be a talented artist, because being an artist doesn't indefvide one with a regular income all the time.	neu	24	六级	26	non
S14	1	12	they	An artist should have an additional job, even if _____ may be a talented artist, because being an artist doesn't indefvide one with a regular income all the time.	neu	24	六级	26	non
S15	1	12	they	An artist should have an additional job, even if _____ may be a talented artist, because being an artist doesn't indefvide one with a regular income all the time.	neu	22	专四专八	36	Eng
S16	1	12	they	An artist should have an additional job, even if _____ may be a talented artist, because being an artist doesn't indefvide one with a regular income all the time.	neu	25	六级	28	non
S17	5	12	they	An artist should have an additional job, even if _____ may be a talented artist, because being an artist doesn't indefvide one with a regular income all the time.	neu	25	专四专八	33	Eng
S18	1	12	they	An artist should have an additional job, even if _____ may be a talented artist, because being an artist doesn't indefvide one with a regular income all the time.	neu	25	六级	29	non
S19	3	12	they	An artist should have an additional job, even if _____ may be a talented artist, because being an artist doesn't indefvide one with a regular income all the time.	neu	24	六级	19	non
S20	1	12	they	An artist should have an additional job, even if _____ may be a talented artist, because being an artist doesn't indefvide one with a regular income all the time.	neu	24	专四专八	32	Eng
S21	1	12	they	An artist should have an additional job, even if _____ may be a talented artist, because being an artist doesn't indefvide one with a regular income all the time.	neu	24	专四专八	37	Eng
S22	5	12	they	An artist should have an additional job, even if _____ may be a talented artist, because being an artist doesn't indefvide one with a regular income all the time.	neu	23	六级	31	non
S23	3	12	they	An artist should have an additional job, even if _____ may be a talented artist, because being an artist doesn't indefvide one with a regular income all the time.	neu	25	六级	31	non
S24	4	12	they	An artist should have an additional job, even if _____ may be a talented artist, because being an artist doesn't indefvide one with a regular income all the time.	neu	23	专四专八	31	Eng
S25	4	12	they	An artist should have an additional job, even if _____ may be a talented artist, because being an artist doesn't indefvide one with a regular income all the time.	neu	24	六级	26	non
S26	5	12	they	An artist should have an additional job, even if _____ may be a talented artist, because being an artist doesn't indefvide one with a regular income all the time.	neu	22	六级	33	non
S27	2	12	they	An artist should have an additional job, even if _____ may be a talented artist, because being an artist doesn't indefvide one with a regular income all the time.	neu	24	专四专八	34	Eng
S28	1	12	they	An artist should have an additional job, even if _____ may be a talented artist, because being an artist doesn't indefvide one with a regular income all the time.	neu	24	专四专八	33	Eng
S29	5	12	they	An artist should have an additional job, even if _____ may be a talented artist, because being an artist doesn't indefvide one with a regular income all the time.	neu	22	六级	33	non
S30	1	12	they	An artist should have an additional job, even if _____ may be a talented artist, because being an artist doesn't indefvide one with a regular income all the time.	neu	23	六级	32	non
S31	1	12	they	An artist should have an additional job, even if _____ may be a talented artist, because being an artist doesn't indefvide one with a regular income all the time.	neu	24	六级	30	non
S32	5	12	they	An artist should have an additional job, even if _____ may be a talented artist, because being an artist doesn't indefvide one with a regular income all the time.	neu	22	六级	30	non
S33	4	12	they	An artist should have an additional job, even if _____ may be a talented artist, because being an artist doesn't indefvide one with a regular income all the time.	neu	23	专四专八	32	Eng
S34	1	12	they	An artist should have an additional job, even if _____ may be a talented artist, because being an artist doesn't indefvide one with a regular income all the time.	neu	24	专四专八	30	Eng
S35	1	12	they	An artist should have an additional job, even if _____ may be a talented artist, because being an artist doesn't indefvide one with a regular income all the time.	neu	24	六级	32	non
S36	1	12	they	An artist should have an additional job, even if _____ may be a talented artist, because being an artist doesn't indefvide one with a regular income all the time.	neu	24	专四专八	34	Eng
S37	1	12	they	An artist should have an additional job, even if _____ may be a talented artist, because being an artist doesn't indefvide one with a regular income all the time.	neu	24	专四专八	35	Eng
S38	1	12	they	An artist should have an additional job, even if _____ may be a talented artist, because being an artist doesn't indefvide one with a regular income all the time.	neu	25	专四专八	32	Eng
S39	5	12	they	An artist should have an additional job, even if _____ may be a talented artist, because being an artist doesn't indefvide one with a regular income all the time.	neu	22	专四专八	32	Eng
S40	4	12	they	An artist should have an additional job, even if _____ may be a talented artist, because being an artist doesn't indefvide one with a regular income all the time.	neu	23	专四专八	26	Eng
S41	5	12	they	An artist should have an additional job, even if _____ may be a talented artist, because being an artist doesn't indefvide one with a regular income all the time.	neu	24	专四专八	29	Eng
S42	1	12	they	An artist should have an additional job, even if _____ may be a talented artist, because being an artist doesn't indefvide one with a regular income all the time.	neu	25	六级	28	non
S43	1	12	they	An artist should have an additional job, even if _____ may be a talented artist, because being an artist doesn't indefvide one with a regular income all the time.	neu	23	专四专八	24	Eng
S44	2	12	they	An artist should have an additional job, even if _____ may be a talented artist, because being an artist doesn't indefvide one with a regular income all the time.	neu	23	专四专八	33	Eng
S45	1	12	they	An artist should have an additional job, even if _____ may be a talented artist, because being an artist doesn't indefvide one with a regular income all the time.	neu	22	专四专八	35	Eng
S46	2	12	they	An artist should have an additional job, even if _____ may be a talented artist, because being an artist doesn't indefvide one with a regular income all the time.	neu	24	六级	32	non
S47	1	12	they	An artist should have an additional job, even if _____ may be a talented artist, because being an artist doesn't indefvide one with a regular income all the time.	neu	23	专四专八	33	Eng
S48	5	12	they	An artist should have an additional job, even if _____ may be a talented artist, because being an artist doesn't indefvide one with a regular income all the time.	neu	22	专四专八	35	Eng
S49	1	12	they	An artist should have an additional job, even if _____ may be a talented artist, because being an artist doesn't indefvide one with a regular income all the time.	neu	24	六级	31	non
S50	1	12	they	An artist should have an additional job, even if _____ may be a talented artist, because being an artist doesn't indefvide one with a regular income all the time.	neu	24	专四专八	33	Eng
S51	1	12	they	An artist should have an additional job, even if _____ may be a talented artist, because being an artist doesn't indefvide one with a regular income all the time.	neu	24	六级	21	non
S52	4	12	they	An artist should have an additional job, even if _____ may be a talented artist, because being an artist doesn't indefvide one with a regular income all the time.	neu	24	六级	31	non
S53	5	12	they	An artist should have an additional job, even if _____ may be a talented artist, because being an artist doesn't indefvide one with a regular income all the time.	neu	23	六级	23	non
S54	4	12	they	An artist should have an additional job, even if _____ may be a talented artist, because being an artist doesn't indefvide one with a regular income all the time.	neu	25	六级	24	non
S55	5	12	they	An artist should have an additional job, even if _____ may be a talented artist, because being an artist doesn't indefvide one with a regular income all the time.	neu	24	专四专八	34	Eng
S1	4	13	he	A pre-school teacher has to remain calm at all times, even if _____ may be stressed, because stress affects children positively.	fem	24	六级	29	non
S2	4	13	he	A pre-school teacher has to remain calm at all times, even if _____ may be stressed, because stress affects children positively.	fem	24	六级	30	non
S3	5	13	he	A pre-school teacher has to remain calm at all times, even if _____ may be stressed, because stress affects children positively.	fem	24	六级	27	non
S4	2	13	he	A pre-school teacher has to remain calm at all times, even if _____ may be stressed, because stress affects children positively.	fem	25	六级	32	non
S5	5	13	he	A pre-school teacher has to remain calm at all times, even if _____ may be stressed, because stress affects children positively.	fem	23	六级	29	non
S6	4	13	he	A pre-school teacher has to remain calm at all times, even if _____ may be stressed, because stress affects children positively.	fem	24	六级	21	non
S7	4	13	he	A pre-school teacher has to remain calm at all times, even if _____ may be stressed, because stress affects children positively.	fem	23	专四专八	37	Eng
S8	5	13	he	A pre-school teacher has to remain calm at all times, even if _____ may be stressed, because stress affects children positively.	fem	23	专四专八	34	Eng
S9	3	13	he	A pre-school teacher has to remain calm at all times, even if _____ may be stressed, because stress affects children positively.	fem	24	专四专八	36	Eng
S10	5	13	he	A pre-school teacher has to remain calm at all times, even if _____ may be stressed, because stress affects children positively.	fem	24	专四专八	32	Eng
S11	5	13	he	A pre-school teacher has to remain calm at all times, even if _____ may be stressed, because stress affects children positively.	fem	25	六级	25	non
S12	5	13	he	A pre-school teacher has to remain calm at all times, even if _____ may be stressed, because stress affects children positively.	fem	23	专四专八	28	Eng
S13	5	13	he	A pre-school teacher has to remain calm at all times, even if _____ may be stressed, because stress affects children positively.	fem	24	六级	26	non
S14	2	13	he	A pre-school teacher has to remain calm at all times, even if _____ may be stressed, because stress affects children positively.	fem	24	六级	26	non
S15	5	13	he	A pre-school teacher has to remain calm at all times, even if _____ may be stressed, because stress affects children positively.	fem	22	专四专八	36	Eng
S16	5	13	he	A pre-school teacher has to remain calm at all times, even if _____ may be stressed, because stress affects children positively.	fem	25	六级	28	non
S17	3	13	he	A pre-school teacher has to remain calm at all times, even if _____ may be stressed, because stress affects children positively.	fem	25	专四专八	33	Eng
S18	5	13	he	A pre-school teacher has to remain calm at all times, even if _____ may be stressed, because stress affects children positively.	fem	25	六级	29	non
S19	5	13	he	A pre-school teacher has to remain calm at all times, even if _____ may be stressed, because stress affects children positively.	fem	24	六级	19	non
[truncated: 11,321 more rows]
