# Supplementary material for: Acceptance and Online Interpretation of “Gender-Neutral Pronouns”: Performance Asymmetry by Chinese English as a Foreign Language Learners
Source: Front Psychol. 2022 Mar 2;12:765777. doi: 10.3389/fpsyg.2021.765777 (PMC8925987; doi:10.3389/fpsyg.2021.765777)
Supplement: Supplementary file 2 [file Data_Sheet_2.xlsx]

## Sheet: ENdata
subj	Antecedent	Pronoun	ACC	prior_RT	Critical_region	Post_critical	Region3	Window1	Window2	Window3	Window4	Window5	Window6	Window7	Window8	Window9	Window10	Window11	Window12	Window13	Window14	Window15	Window16	Window17	Window18	Window19	Window20	Window21	Window22	Window23	Window24	Window25	Window26	Window27	Window28	Window29	Window30	Window31	Window32	Window33	Window34	Window35	Window36	Window37	Window38	group
1	neu	he	0	1008	553	682	834	A kid	can	learn	a	lot,	x	x	x	x	x	x	even if	he	may	not	have	the	highest	IQ,	v	v	v	v	v	because	the	ability	to	learn	is	useless.	z	z	z	z	z	z	z	native
1	mas	they	1	1632	261	315	344	A pilot	must	not	fly	when	tired,	x	x	x	x	x	even if	they	may	delay	the	flight	by	not	flying,	v	v	v	v	because	safety	is	the	most	important	thing	for	flight.	z	z	z	z	z	native
1	pro	she	1	405	385	316	221	Everyone	can	complete	this	assignment	on	time,	x	x	x	x	even if	she	may	have	many	other	things	to	do,	v	v	v	v	because	this	assignment	is	very	easy.	z	z	z	z	z	z	z	z	native
1	fem	he	1	409	411	806	367	A guide	must	know	a	lot	about	history,	x	x	x	x	even if	he	may	only	need	to	tell	stories	of	some	places	of	interest,	because	some	tourists	may	ask	more	about	history.	z	z	z	z	z	z	native
1	fem	they	1	801	400	459	85	A librarian	must	know	how	to	read,	x	x	x	x	x	even if	they	may	not	read	many	books,	v	v	v	v	v	v	because	readers	are	nice.	z	z	z	z	z	z	z	z	z	z	native
1	pro	she	1	404	326	306	285	Anyone	who	wants	to	be	a	teacher	must	go	to	university,	even if	she	may	just	want	to	be	a	pre-school	teacher,	v	v	v	because	there	is	not	a	lot	to	learn	before	being	able	to	teach	effectively.	native
1	neu	they	1	859	662	343	35	A journalist	has	to	report	the	truth,	x	x	x	x	x	even if	they	may	fear	that	some	people	won't	like	it,	v	v	v	because	it’s	a	journalist's	duty	to	inform	the	public	accurately.	z	z	z	z	native
1	mas	he	1	1066	611	813	261	A fire fighter	must	be	very	careful,	x	x	x	x	x	x	even if	he	may	be	on	a	training	mission,	v	v	v	v	v	because	otherwise	it	will	be	dangerous	during	rescues.	z	z	z	z	z	z	native
1	pro	she	1	409	330	317	189	Someone	must	empty	the	bin	now,	x	x	x	x	x	even if	she	may	have	emptied	it	yesterday,	v	v	v	v	v	v	because	it	is	empty	again.	z	z	z	z	z	z	z	z	z	native
1	neu	she	1	842	809	785	393	A pensioner	should	be	allowed	to	work,	x	x	x	x	x	even if	she	may	not	need	the	money,	v	v	v	v	v	v	because	some	pensioners	like	shouting.	z	z	z	z	z	z	z	z	z	native
1	mas	they	1	485	293	329	263	A truck driver	must	take	a	break	every	four	hours,	x	x	x	even if	they	may	not	be	tired,	v	v	v	v	v	v	v	because	driving	for	long	periods	of	time	without	a	break	is	not	dangerous.	z	native
1	mas	she	1	1331	484	962	306	A mechanic	must	know	a	lot	about	machines,	x	x	x	x	even if	she	may	only	work	with	other	machinery,	v	v	v	v	v	because	lots	of	machines	are	very	beautiful.	z	z	z	z	z	z	z	native
1	mas	they	1	569	322	356	324	A criminal	must	not	be	set	free,	x	x	x	x	x	even if	they	may	feel	remorse	about	the	crime,	v	v	v	v	v	because	criminals	are	a	threat	to	the	public.	z	z	z	z	z	z	native
1	pro	she	1	599	290	242	129	Everyone	should	use	resources	responsibly,	x	x	x	x	x	x	even if	she	may	not	believe	in	man-made	global	warming,	v	v	v	v	because	our	resources	are	finite.	z	z	z	z	z	z	z	z	z	native
1	fem	they	1	902	512	608	968	A model	has	to	be	in	good	shape,	x	x	x	x	even if	they	may	not	want	to	be	a	fitness	model,	v	v	v	because	lots	of	fish	are	swimming	in	the	sea.	z	z	z	z	z	native
1	fem	she	1	745	287	922	167	A housekeeper	has	to	clean	the	toilet,	x	x	x	x	x	even if	she	may	find	it	disgusting,	v	v	v	v	v	v	v	because	that's	the	housekeeper's	duty.	z	z	z	z	z	z	z	z	z	native
1	fem	they	1	522	400	371	326	A primary school teacher	must	like	music,	x	x	x	x	x	x	x	even if	they	may	not	be	a	great	musician,	v	v	v	v	v	because	children	can	learn	nothing	from	music.	z	z	z	z	z	z	z	native
1	neu	they	1	543	430	285	239	An artist	should	have	an	additional	job,	x	x	x	x	x	even if	they	may	be	a	talented	artist,	v	v	v	v	v	v	because	being	an	artist	doesn't	provide	one	with	a	regular	income	all	the	time.	native
1	mas	he	1	523	297	410	407	A computer programmer	should	have	studied	computer	science,	x	x	x	x	x	even if	he	may	already	know	a	lot	about	programming,	v	v	v	v	because	a	scientist	is	nice.	z	z	z	z	z	z	z	z	z	native
1	fem	they	1	462	334	423	781	A day care worker	must	be	very	understanding,	x	x	x	x	x	x	even if	they	may	be	annoyed	by	a	child,	v	v	v	v	v	because	children	cannot	always	control	their	behaviour.	z	z	z	z	z	z	z	native
1	fem	she	1	406	269	1162	565	A secretary	must	have	good	computer	skills,	x	x	x	x	x	even if	she	may	only	need	type	on	a	computer,	v	v	v	v	because	fast	typing	doesn't	require	typing	skills.	z	z	z	z	z	z	z	native
1	mas	she	1	431	339	558	404	A farmer	must	be	able	to	deal	with	planting,	x	x	x	even if	she	may	find	it	hard,	v	v	v	v	v	v	v	because	growing	plants	is	one	of	a	farmer's	major	jobs.	z	z	z	z	native
1	neu	they	1	425	487	700	161	A pharmacist	must	know	how	drugs	work,	x	x	x	x	x	even if	they	may	not	prescribe	drugs,	v	v	v	v	v	v	v	because	a	pharmacist	has	to	explain	patients	how	to	use	drugs.	z	z	z	native
1	fem	she	1	1093	388	517	331	A kindergarten teacher	must	know	developmental	psychology,	x	x	x	x	x	x	even if	she	may	not	be	interested	in	it,	v	v	v	v	v	because	working	with	children	doesn't	require	any	skills.	z	z	z	z	z	z	native
1	neu	she	1	337	338	331	241	A hairdresser	cannot	just	cut	a	customer's	hair	very	short,	x	x	even if	she	may	think	that	it	would	suit	the	customer,	v	v	v	because	it’s	the	customer's	decision.	z	z	z	z	z	z	z	z	z	native
1	neu	he	1	346	258	166	365	A researcher	should	not	hate	teaching,	x	x	x	x	x	x	even if	he	may	be	primarily	interested	in	doing	research,	v	v	v	v	because	a	large	part	of	the	researcher's	job	consists	of	teaching	students.	z	z	native
1	fem	he	1	689	615	848	623	A nanny	should	not	be	working	when	sick,	x	x	x	x	even if	he	may	want	to,	v	v	v	v	v	v	v	v	because	the	nanny	could	not	go	abroad	otherwise.	z	z	z	z	z	z	native
1	mas	she	1	539	1453	237	308	A construction worker	may	not	drink	alcohol	when	working,	x	x	x	x	even if	she	may	have	nearly	finished	the	work	for	the	day,	v	v	because	working	while	drunk	is	very	dangerous.	z	z	z	z	z	z	z	native
1	fem	he	1	310	445	456	570	A translator	has	to	know	quite	a	lot	about	the	target	language,	even if	he	may	speak	the	language	perfectly,	v	v	v	v	v	v	because	it	is	not	easy	to	translate	different	languages.	z	z	z	z	z	native
1	neu	he	1	347	261	169	355	A clerk	should	create	value	for	the	company,	x	x	x	x	even if	he	may	enjoy	the	holiday,	v	v	v	v	v	v	v	because	travelling	is	relaxing.	z	z	z	z	z	z	z	z	z	z	native
1	mas	she	1	350	313	433	129	A military officer	must	be	able	to	handle	a	gun	correctly,	x	x	even if	she	may	not	want	to	use	it,	v	v	v	v	v	because	the	officer	might	encounter	a	situation	where	using	a	gun	is	necessary.	z	native
1	mas	he	1	380	288	1057	168	An electrician	must	be	careful	at	all	times,	x	x	x	x	even if	he	may	be	just	performing	a	routine	job,	v	v	v	v	because	handling	electricity	is	not	dangerous.	z	z	z	z	z	z	z	z	native
1	neu	she	1	580	506	361	491	A teenager	can	be	very	annoying,	x	x	x	x	x	x	even if	she	may	not	behave	annoyingly	on	purpose,	v	v	v	v	v	because	a	teenager's	hormones	can	cause	mood	swings.	z	z	z	z	z	z	native
1	neu	they	1	689	397	315	426	A child	must	follow	teachers'	instructions,	x	x	x	x	x	x	even if	they	may	not	want	to,	v	v	v	v	v	v	v	because	parents	don't	like	children.	z	z	z	z	z	z	z	z	z	native
1	pro	he	1	396	266	411	546	Everyone	must	hand	in	the	exam	now,	x	x	x	x	even if	he	may	not	have	finished	it,	v	v	v	v	v	v	because	the	swimming	pool	is	cold.	z	z	z	z	z	z	z	z	native
1	pro	she	1	572	269	316	231	Everyone	should	look	after	the	environment,	x	x	x	x	x	even if	she	may	not	believe	in	global	warming,	v	v	v	v	v	because	excessive	human	activities	may	damage	the	environment.	z	z	z	z	z	z	native
1	pro	he	1	370	361	335	564	Anyone	can	learn	how	to	play	an	instrument,	x	x	x	even if	he	may	not	have	the	best	sense	of	rhythm,	v	v	v	because	watching	TV	can	be	trained.	z	z	z	z	z	z	z	z	native
1	pro	he	1	341	277	269	331	Somebody	must	have	taken	the	key,	x	x	x	x	x	even if	he	may	not	have	intended	to	take	it,	v	v	v	v	because	it	can	be	found	everywhere.	z	z	z	z	z	z	z	z	native
1	neu	she	1	1748	477	407	568	An adult	should	have	an	understanding	of	politics,	x	x	x	x	even if	she	may	not	want	to	be	a	politician,	v	v	v	v	because	vote	doesn't	need	political	knowledge.	z	z	z	z	z	z	z	z	native
1	mas	they	1	394	284	234	311	A sailor	must	know	how	to	swim,	x	x	x	x	x	even if	they	may	not	know	how	to	steer	the	ship,	v	v	v	because	it	is	not	easy	to	be	a	helm.	z	z	z	z	z	native
1	fem	she	1	371	324	357	262	A midwife	must	feel	comfortable	to	see	blood,	x	x	x	x	even if	she	may	mainly	work	in	the	after	care	of	a	baby,	v	because	midwifes	don't	like	skiing.	z	z	z	z	z	z	z	z	z	native
1	fem	they	1	336	336	373	484	A baby-sitter	must	not	look	after	baby	when	sick,	x	x	x	even if	they	may	receive	only	reduced	pay,	v	v	v	v	v	v	because	the	baby-sitter	could	infect	babies.	z	z	z	z	z	z	z	z	native
1	mas	they	1	293	256	237	143	A car mechanic	must	know	a	lot	about	various	types	of	cars,	x	even if	they	may	usually	repair	the	same	type	of	car,	v	v	v	because	knowledge	is	completely	useless.	z	z	z	z	z	z	z	z	z	native
1	pro	they	1	546	162	252	131	Anybody	can	learn	how	to	be	a	handstand,	x	x	x	even if	they	may	not	be	very	fit	for	this	role,	v	v	v	because	being	a	handstand	only	requires	regular	practice.	z	z	z	z	z	z	native
1	mas	she	1	375	350	290	227	A carpenter	must	know	about	different	types	of	wood,	x	x	x	even if	she	may	think	it	is	not	important,	v	v	v	v	v	because	wood	looks	funny.	z	z	z	z	z	z	z	z	z	z	native
1	fem	he	1	335	638	574	279	A childcare worker	should	know	how	to	draw,	x	x	x	x	x	even if	he	may	not	be	good	at	drawing,	v	v	v	v	v	because	children	love	drawing.	z	z	z	z	z	z	z	z	z	z	native
1	pro	he	1	426	338	302	496	Anyone	should	be	able	to	go	to	school,	x	x	x	even if	he	may	live	in	a	remote	rural	area,	v	v	v	v	because	going	to	school	is	a	waste	of	time.	z	z	z	z	z	native
1	mas	he	1	316	202	326	303	A police officer	has	many	responsibilities,	x	x	x	x	x	x	x	even if	he	may	not	be	in	a	very	high	position,	v	v	v	because	being	a	police	officer	is	the	funniest	job	in	the	world.	z	z	native
1	fem	she	1	374	240	314	406	A secondary-school teacher	must	have	a	good	general	education,	x	x	x	x	even if	she	may	only	teach,	v	v	v	v	v	v	v	v	because	pupils	may	ask	the	teacher	questions.	z	z	z	z	z	z	z	native
1	neu	they	1	310	327	328	246	An elderly person	can	still	ride	a	bike,	x	x	x	x	x	even if	they	may	already	be	over	90,	v	v	v	v	v	v	because	being	old	doesn't	necessarily	mean	that	one	can't	ride.	z	z	z	z	native
1	neu	he	1	338	646	286	334	A student	must	work	very	hard,	x	x	x	x	x	x	even if	he	may	not	want	to	be	the	best,	v	v	v	v	because	a	student	needs	to	pass	course	exams.	z	z	z	z	z	z	native
1	mas	he	1	279	228	349	424	An astronaut	must	be	able	to	concentrate	when	tired,	x	x	x	even if	he	may	find	it	not	easy	to	realize,	v	v	v	v	because	flying	into	outer	space	doesn't	require	working	very	long	hours.	z	z	z	native
1	pro	they	1	282	222	268	196	Anybody	can	enjoy	sports,	x	x	x	x	x	x	x	even if	they	may	not	be	very	fit,	v	v	v	v	v	v	because	enjoying	sports	only	requires	eating	a	lot.	z	z	z	z	z	z	native
1	pro	they	1	345	161	288	158	Someone	must	feed	the	cat,	x	x	x	x	x	x	even if	they	might	not	like	the	cat,	v	v	v	v	v	v	because	the	cat	will	die	if	no	one	feeds	it.	z	z	z	z	native
1	neu	he	1	290	240	10	325	An Austrian	doesn't	have	to	wear	traditional	costumes	all	the	time,	x	even if	he	may	believe	that	it	looks	great,	v	v	v	v	v	because	on	most	days	Austrians	wear	normal	clothes.	z	z	z	z	z	z	native
1	fem	he	1	220	413	284	462	A pre-school teacher	has	to	remain	calm	at	all	times,	x	x	x	even if	he	may	be	stressed,	v	v	v	v	v	v	v	v	because	stress	affects	children	positively.	z	z	z	z	z	z	z	z	z	native
1	pro	they	0	400	224	250	218	Anyone	can	be	successful,	x	x	x	x	x	x	x	even if	they	may	not	have	the	best	education,	v	v	v	v	v	because	anything	is	possible	if	one	works	hard	enough.	z	z	z	z	z	native
1	neu	she	1	568	598	615	450	An athlete	must	know	skills	to	win,	x	x	x	x	x	even if	she	may	not	win	every	time,	v	v	v	v	v	v	because	having	an	ambition	is	human	nature.	z	z	z	z	z	z	z	native
1	pro	they	1	348	222	275	167	One	must	tell	the	truth,	x	x	x	x	x	x	even if	they	may	hurt	someone's	feelings,	v	v	v	v	v	v	v	because	telling	the	truth	is	usually	the	right	choice.	z	z	z	z	z	native
1	pro	he	1	336	214	248	715	Anybody	who	wants	to	get	a	good	grade	must	study	hard,	even if	he	might	be	happy	with	an	average	grade,	v	v	v	v	because	the	exam	is	just	for	fun.	z	z	z	z	z	z	z	native
2	pro	they	1	409	320	247	188	Everyone	should	look	after	the	environment,	x	x	x	x	x	even if	they	may	not	believe	in	global	warming,	v	v	v	v	v	because	excessive	human	activities	may	damage	the	environment.	z	z	z	z	z	z	native
2	pro	they	0	801	371	252	865	Everyone	should	use	resources	responsibly,	x	x	x	x	x	x	even if	they	may	not	believe	in	man-made	global	warming,	v	v	v	v	because	our	resources	are	finite.	z	z	z	z	z	z	z	z	z	native
2	neu	they	0	902	575	630	702	A teenager	can	be	very	annoying,	x	x	x	x	x	x	even if	they	may	not	behave	annoyingly	on	purpose,	v	v	v	v	v	because	a	teenager's	hormones	can	cause	mood	swings.	z	z	z	z	z	z	native
2	pro	she	1	745	287	312	216	Somebody	must	have	taken	the	key,	x	x	x	x	x	even if	she	may	not	have	intended	to	take	it,	v	v	v	v	because	it	can	be	found	everywhere.	z	z	z	z	z	z	z	z	native
2	neu	they	1	522	455	323	508	An adult	should	have	an	understanding	of	politics,	x	x	x	x	even if	they	may	not	want	to	be	a	politician,	v	v	v	v	because	vote	doesn't	need	political	knowledge.	z	z	z	z	z	z	z	z	native
2	pro	they	0	462	598	239	308	Someone	must	empty	the	bin	now,	x	x	x	x	x	even if	they	may	have	emptied	it	yesterday,	v	v	v	v	v	v	because	it	is	empty	again.	z	z	z	z	z	z	z	z	z	native
2	neu	he	0	406	289	1122	3534	An artist	should	have	an	additional	job,	x	x	x	x	x	even if	he	may	be	a	talented	artist,	v	v	v	v	v	v	because	being	an	artist	doesn't	provide	one	with	a	regular	income	all	the	time.	native
2	neu	he	1	1093	388	297	420	A journalist	has	to	report	the	truth,	x	x	x	x	x	even if	he	may	fear	that	some	people	won't	like	it,	v	v	v	because	it’s	a	journalist's	duty	to	inform	the	public	accurately.	z	z	z	z	native
2	mas	they	1	689	442	708	215	A construction worker	may	not	drink	alcohol	when	working,	x	x	x	x	even if	they	may	have	nearly	finished	the	work	for	the	day,	v	v	because	working	while	drunk	is	very	dangerous.	z	z	z	z	z	z	z	native
2	neu	she	1	310	460	406	636	A clerk	should	create	value	for	the	company,	x	x	x	x	even if	she	may	enjoy	the	holiday,	v	v	v	v	v	v	v	because	travelling	is	relaxing.	z	z	z	z	z	z	z	z	z	z	native
2	fem	she	1	371	324	357	442	A translator	has	to	know	quite	a	lot	about	the	target	language,	even if	she	may	speak	the	language	perfectly,	v	v	v	v	v	v	because	it	is	not	easy	to	translate	different	languages.	z	z	z	z	z	native
2	mas	he	1	336	323	448	96	A sailor	must	know	how	to	swim,	x	x	x	x	x	even if	he	may	not	know	how	to	steer	the	ship,	v	v	v	because	it	is	not	easy	to	be	a	helm.	z	z	z	z	z	native
2	neu	they	1	335	364	461	268	An athlete	must	know	skills	to	win,	x	x	x	x	x	even if	they	may	not	win	every	time,	v	v	v	v	v	v	because	having	an	ambition	is	human	nature.	z	z	z	z	z	z	z	native
2	pro	she	0	374	260	308	250	Anyone	should	be	able	to	go	to	school,	x	x	x	even if	she	may	live	in	a	remote	rural	area,	v	v	v	v	because	going	to	school	is	a	waste	of	time.	z	z	z	z	z	native
2	fem	he	0	220	701	234	198	A baby-sitter	must	not	look	after	baby	when	sick,	x	x	x	even if	he	may	receive	only	reduced	pay,	v	v	v	v	v	v	because	the	baby-sitter	could	infect	babies.	z	z	z	z	z	z	z	z	native
2	fem	she	1	1632	291	415	536	A pre-school teacher	has	to	remain	calm	at	all	times,	x	x	x	even if	she	may	be	stressed,	v	v	v	v	v	v	v	v	because	stress	affects	children	positively.	z	z	z	z	z	z	z	z	z	native
2	fem	they	1	1066	316	738	395	A midwife	must	feel	comfortable	to	see	blood,	x	x	x	x	even if	they	may	mainly	work	in	the	after	care	of	a	baby,	v	because	midwifes	don't	like	skiing.	z	z	z	z	z	z	z	z	z	native
2	mas	she	0	485	343	379	278	An astronaut	must	be	able	to	concentrate	when	tired,	x	x	x	even if	she	may	find	it	not	easy	to	realize,	v	v	v	v	because	flying	into	outer	space	doesn't	require	working	very	long	hours.	z	z	z	native
2	pro	he	1	1331	471	323	307	Anybody	can	learn	how	to	be	a	handstand,	x	x	x	even if	he	may	not	be	very	fit	for	this	role,	v	v	v	because	being	a	handstand	only	requires	regular	practice.	z	z	z	z	z	z	native
2	pro	she	1	569	352	325	215	Anybody	who	wants	to	get	a	good	grade	must	study	hard,	even if	she	might	be	happy	with	an	average	grade,	v	v	v	v	because	the	exam	is	just	for	fun.	z	z	z	z	z	z	z	native
2	mas	she	1	523	347	260	163	A computer programmer	should	have	studied	computer	science,	x	x	x	x	x	even if	she	may	already	know	a	lot	about	programming,	v	v	v	v	because	a	scientist	is	nice.	z	z	z	z	z	z	z	z	z	native
2	neu	they	1	431	389	585	276	A hairdresser	cannot	just	cut	a	customer's	hair	very	short,	x	x	even if	they	may	think	that	it	would	suit	the	customer,	v	v	v	because	it’s	the	customer's	decision.	z	z	z	z	z	z	z	z	z	native
2	neu	he	1	539	1433	117	358	A child	must	follow	teachers'	instructions,	x	x	x	x	x	x	even if	he	may	not	want	to,	v	v	v	v	v	v	v	because	parents	don't	like	children.	z	z	z	z	z	z	z	z	z	native
2	neu	she	1	350	393	523	481	A student	must	work	very	hard,	x	x	x	x	x	x	even if	she	may	not	want	to	be	the	best,	v	v	v	v	because	a	student	needs	to	pass	course	exams.	z	z	z	z	z	z	native
2	neu	they	1	380	388	934	310	A pensioner	should	be	allowed	to	work,	x	x	x	x	x	even if	they	may	not	need	the	money,	v	v	v	v	v	v	because	some	pensioners	like	shouting.	z	z	z	z	z	z	z	z	z	native
2	mas	she	1	394	334	234	429	A fire fighter	must	be	very	careful,	x	x	x	x	x	x	even if	she	may	be	on	a	training	mission,	v	v	v	v	v	because	otherwise	it	will	be	dangerous	during	rescues.	z	z	z	z	z	z	native
2	pro	he	1	293	293	373	341	One	must	tell	the	truth,	x	x	x	x	x	x	even if	he	may	hurt	someone's	feelings,	v	v	v	v	v	v	v	because	telling	the	truth	is	usually	the	right	choice.	z	z	z	z	z	native
2	neu	he	1	375	330	170	337	A pharmacist	must	know	how	drugs	work,	x	x	x	x	x	even if	he	may	not	prescribe	drugs,	v	v	v	v	v	v	v	because	a	pharmacist	has	to	explain	patients	how	to	use	drugs.	z	z	z	native
2	neu	he	1	316	232	56	362	An elderly person	can	still	ride	a	bike,	x	x	x	x	x	even if	he	may	already	be	over	90,	v	v	v	v	v	v	because	being	old	doesn't	necessarily	mean	that	one	can't	ride.	z	z	z	z	native
2	mas	they	1	279	228	199	193	A carpenter	must	know	about	different	types	of	wood,	x	x	x	even if	they	may	think	it	is	not	important,	v	v	v	v	v	because	wood	looks	funny.	z	z	z	z	z	z	z	z	z	z	native
2	pro	she	1	1008	533	286	302	Anyone	can	learn	how	to	play	an	instrument,	x	x	x	even if	she	may	not	have	the	best	sense	of	rhythm,	v	v	v	because	watching	TV	can	be	trained.	z	z	z	z	z	z	z	z	native
2	fem	they	1	859	298	391	510	A kindergarten teacher	must	know	developmental	psychology,	x	x	x	x	x	x	even if	they	may	not	be	interested	in	it,	v	v	v	v	v	because	working	with	children	doesn't	require	any	skills.	z	z	z	z	z	z	native
2	mas	he	1	842	679	845	234	A criminal	must	not	be	set	free,	x	x	x	x	x	even if	he	may	feel	remorse	about	the	crime,	v	v	v	v	v	because	criminals	are	a	threat	to	the	public.	z	z	z	z	z	z	native
2	mas	she	1	543	380	258	393	An electrician	must	be	careful	at	all	times,	x	x	x	x	even if	she	may	be	just	performing	a	routine	job,	v	v	v	v	because	handling	electricity	is	not	dangerous.	z	z	z	z	z	z	z	z	native
2	pro	she	1	425	417	302	315	Everyone	must	hand	in	the	exam	now,	x	x	x	x	even if	she	may	not	have	finished	it,	v	v	v	v	v	v	because	the	swimming	pool	is	cold.	z	z	z	z	z	z	z	z	native
2	fem	she	1	337	238	341	294	A guide	must	know	a	lot	about	history,	x	x	x	x	even if	she	may	only	need	to	tell	stories	of	some	places	of	interest,	because	some	tourists	may	ask	more	about	history.	z	z	z	z	z	z	native
2	fem	he	1	346	652	426	513	A model	has	to	be	in	good	shape,	x	x	x	x	even if	he	may	not	want	to	be	a	fitness	model,	v	v	v	because	lots	of	fish	are	swimming	in	the	sea.	z	z	z	z	z	native
2	fem	they	1	347	366	364	303	A housekeeper	has	to	clean	the	toilet,	x	x	x	x	x	even if	they	may	find	it	disgusting,	v	v	v	v	v	v	v	because	that's	the	housekeeper's	duty.	z	z	z	z	z	z	z	z	z	native
2	fem	they	1	580	371	346	638	A secondary-school teacher	must	have	a	good	general	education,	x	x	x	x	even if	they	may	only	teach,	v	v	v	v	v	v	v	v	because	pupils	may	ask	the	teacher	questions.	z	z	z	z	z	z	z	native
2	pro	he	1	689	334	272	377	Anybody	can	enjoy	sports,	x	x	x	x	x	x	x	even if	he	may	not	be	very	fit,	v	v	v	v	v	v	because	enjoying	sports	only	requires	eating	a	lot.	z	z	z	z	z	z	native
2	fem	she	1	1748	377	417	247	A nanny	should	not	be	working	when	sick,	x	x	x	x	even if	she	may	want	to,	v	v	v	v	v	v	v	v	because	the	nanny	could	not	go	abroad	otherwise.	z	z	z	z	z	z	native
2	mas	she	1	310	277	301	472	A police officer	has	many	responsibilities,	x	x	x	x	x	x	x	even if	she	may	not	be	in	a	very	high	position,	v	v	v	because	being	a	police	officer	is	the	funniest	job	in	the	world.	z	z	native
2	mas	they	1	338	616	406	339	A mechanic	must	know	a	lot	about	machines,	x	x	x	x	even if	they	may	only	work	with	other	machinery,	v	v	v	v	v	because	lots	of	machines	are	very	beautiful.	z	z	z	z	z	z	z	native
2	pro	he	1	290	247	334	341	Someone	must	feed	the	cat,	x	x	x	x	x	x	even if	he	might	not	like	the	cat,	v	v	v	v	v	v	because	the	cat	will	die	if	no	one	feeds	it.	z	z	z	z	native
2	mas	he	1	568	468	675	263	A truck driver	must	take	a	break	every	four	hours,	x	x	x	even if	he	may	not	be	tired,	v	v	v	v	v	v	v	because	driving	for	long	periods	of	time	without	a	break	is	not	dangerous.	z	native
2	pro	they	1	405	345	239	179	Everyone	can	complete	this	assignment	on	time,	x	x	x	x	even if	they	may	have	many	other	things	to	do,	v	v	v	v	because	this	assignment	is	very	easy.	z	z	z	z	z	z	z	z	native
2	fem	he	1	404	321	368	365	A primary school teacher	must	like	music,	x	x	x	x	x	x	x	even if	he	may	not	be	a	great	musician,	v	v	v	v	v	because	children	can	learn	nothing	from	music.	z	z	z	z	z	z	z	native
2	mas	he	0	409	350	935	334	A pilot	must	not	fly	when	tired,	x	x	x	x	x	even if	he	may	delay	the	flight	by	not	flying,	v	v	v	v	because	safety	is	the	most	important	thing	for	flight.	z	z	z	z	z	native
2	fem	they	1	599	244	1254	10	A secretary	must	have	good	computer	skills,	x	x	x	x	x	even if	they	may	only	need	type	on	a	computer,	v	v	v	v	because	fast	typing	doesn't	require	typing	skills.	z	z	z	z	z	z	z	native
2	neu	she	1	396	359	377	65	A researcher	should	not	hate	teaching,	x	x	x	x	x	x	even if	she	may	be	primarily	interested	in	doing	research,	v	v	v	v	because	a	large	part	of	the	researcher's	job	consists	of	teaching	students.	z	z	native
2	fem	she	1	572	269	367	50	A childcare worker	should	know	how	to	draw,	x	x	x	x	x	even if	she	may	not	be	good	at	drawing,	v	v	v	v	v	because	children	love	drawing.	z	z	z	z	z	z	z	z	z	z	native
2	neu	she	1	370	454	418	137	An Austrian	doesn't	have	to	wear	traditional	costumes	all	the	time,	x	even if	she	may	believe	that	it	looks	great,	v	v	v	v	v	because	on	most	days	Austrians	wear	normal	clothes.	z	z	z	z	z	z	native
2	neu	she	1	341	370	359	33	A kid	can	learn	a	lot,	x	x	x	x	x	x	even if	she	may	not	have	the	highest	IQ,	v	v	v	v	v	because	the	ability	to	learn	is	useless.	z	z	z	z	z	z	z	native
2	mas	they	1	546	172	266	259	A farmer	must	be	able	to	deal	with	planting,	x	x	x	even if	they	may	find	it	hard,	v	v	v	v	v	v	v	because	growing	plants	is	one	of	a	farmer's	major	jobs.	z	z	z	z	native
2	fem	he	1	426	466	432	836	A day care worker	must	be	very	understanding,	x	x	x	x	x	x	even if	he	may	be	annoyed	by	a	child,	v	v	v	v	v	because	children	cannot	always	control	their	behaviour.	z	z	z	z	z	z	z	native
2	mas	he	1	282	232	352	175	A car mechanic	must	know	a	lot	about	various	types	of	cars,	x	even if	he	may	usually	repair	the	same	type	of	car,	v	v	v	because	knowledge	is	completely	useless.	z	z	z	z	z	z	z	z	z	native
2	mas	they	1	345	171	178	306	A military officer	must	be	able	to	handle	a	gun	correctly,	x	x	even if	they	may	not	want	to	use	it,	v	v	v	v	v	because	the	officer	might	encounter	a	situation	where	using	a	gun	is	necessary.	z	native
2	fem	he	1	400	350	352	308	A librarian	must	know	how	to	read,	x	x	x	x	x	even if	he	may	not	read	many	books,	v	v	v	v	v	v	because	readers	are	nice.	z	z	z	z	z	z	z	z	z	z	native
2	pro	he	1	348	269	302	202	Anyone	can	be	successful,	x	x	x	x	x	x	x	even if	he	may	not	have	the	best	education,	v	v	v	v	v	because	anything	is	possible	if	one	works	hard	enough.	z	z	z	z	z	native
2	pro	they	1	336	167	241	168	Anyone	who	wants	to	be	a	teacher	must	go	to	university,	even if	they	may	just	want	to	be	a	pre-school	teacher,	v	v	v	because	there	is	not	a	lot	to	learn	before	being	able	to	teach	effectively.	native
3	pro	he	0	409	380	247	543	Everyone	should	use	resources	responsibly,	x	x	x	x	x	x	even if	he	may	not	believe	in	man-made	global	warming,	v	v	v	v	because	our	resources	are	finite.	z	z	z	z	z	z	z	z	z	native
3	pro	she	1	801	351	305	252	Anybody	can	learn	how	to	be	a	handstand,	x	x	x	even if	she	may	not	be	very	fit	for	this	role,	v	v	v	because	being	a	handstand	only	requires	regular	practice.	z	z	z	z	z	z	native
3	mas	they	1	902	525	533	190	A police officer	has	many	responsibilities,	x	x	x	x	x	x	x	even if	they	may	not	be	in	a	very	high	position,	v	v	v	because	being	a	police	officer	is	the	funniest	job	in	the	world.	z	z	native
3	fem	he	1	745	260	962	480	A kindergarten teacher	must	know	developmental	psychology,	x	x	x	x	x	x	even if	he	may	not	be	interested	in	it,	v	v	v	v	v	because	working	with	children	doesn't	require	any	skills.	z	z	z	z	z	z	native
3	mas	he	1	522	355	446	172	A construction worker	may	not	drink	alcohol	when	working,	x	x	x	x	even if	he	may	have	nearly	finished	the	work	for	the	day,	v	v	because	working	while	drunk	is	very	dangerous.	z	z	z	z	z	z	z	native
3	mas	they	1	462	548	348	264	A fire fighter	must	be	very	careful,	x	x	x	x	x	x	even if	they	may	be	on	a	training	mission,	v	v	v	v	v	because	otherwise	it	will	be	dangerous	during	rescues.	z	z	z	z	z	z	native
3	pro	he	1	406	276	288	136	Anyone	who	wants	to	be	a	teacher	must	go	to	university,	even if	he	may	just	want	to	be	a	pre-school	teacher,	v	v	v	because	there	is	not	a	lot	to	learn	before	being	able	to	teach	effectively.	native
3	neu	she	1	1093	488	507	416	A child	must	follow	teachers'	instructions,	x	x	x	x	x	x	even if	she	may	not	want	to,	v	v	v	v	v	v	v	because	parents	don't	like	children.	z	z	z	z	z	z	z	z	z	native
3	fem	he	1	689	420	848	304	A midwife	must	feel	comfortable	to	see	blood,	x	x	x	x	even if	he	may	mainly	work	in	the	after	care	of	a	baby,	v	because	midwifes	don't	like	skiing.	z	z	z	z	z	z	z	z	z	native
3	fem	they	1	310	512	391	501	A nanny	should	not	be	working	when	sick,	x	x	x	x	even if	they	may	want	to,	v	v	v	v	v	v	v	v	because	the	nanny	could	not	go	abroad	otherwise.	z	z	z	z	z	z	native
3	mas	she	1	371	344	257	190	A truck driver	must	take	a	break	every	four	hours,	x	x	x	even if	she	may	not	be	tired,	v	v	v	v	v	v	v	because	driving	for	long	periods	of	time	without	a	break	is	not	dangerous.	z	native
3	mas	he	1	336	323	448	208	A mechanic	must	know	a	lot	about	machines,	x	x	x	x	even if	he	may	only	work	with	other	machinery,	v	v	v	v	v	because	lots	of	machines	are	very	beautiful.	z	z	z	z	z	z	z	native
3	neu	he	1	335	294	314	350	A pensioner	should	be	allowed	to	work,	x	x	x	x	x	even if	he	may	not	need	the	money,	v	v	v	v	v	v	because	some	pensioners	like	shouting.	z	z	z	z	z	z	z	z	z	native
3	fem	they	0	374	327	309	80	A translator	has	to	know	quite	a	lot	about	the	target	language,	even if	they	may	speak	the	language	perfectly,	v	v	v	v	v	v	because	it	is	not	easy	to	translate	different	languages.	z	z	z	z	z	native
3	pro	he	0	220	316	323	188	Everyone	can	complete	this	assignment	on	time,	x	x	x	x	even if	he	may	have	many	other	things	to	do,	v	v	v	v	because	this	assignment	is	very	easy.	z	z	z	z	z	z	z	z	native
3	pro	he	1	1632	298	254	463	Everyone	should	look	after	the	environment,	x	x	x	x	x	even if	he	may	not	believe	in	global	warming,	v	v	v	v	v	because	excessive	human	activities	may	damage	the	environment.	z	z	z	z	z	z	native
3	mas	she	1	1066	661	663	471	A car mechanic	must	know	a	lot	about	various	types	of	cars,	x	even if	she	may	usually	repair	the	same	type	of	car,	v	v	v	because	knowledge	is	completely	useless.	z	z	z	z	z	z	z	z	z	native
3	neu	she	1	485	423	419	413	An elderly person	can	still	ride	a	bike,	x	x	x	x	x	even if	she	may	already	be	over	90,	v	v	v	v	v	v	because	being	old	doesn't	necessarily	mean	that	one	can't	ride.	z	z	z	z	native
3	neu	they	1	1331	534	989	240	A clerk	should	create	value	for	the	company,	x	x	x	x	even if	they	may	enjoy	the	holiday,	v	v	v	v	v	v	v	because	travelling	is	relaxing.	z	z	z	z	z	z	z	z	z	z	native
3	neu	he	0	569	372	366	396	An athlete	must	know	skills	to	win,	x	x	x	x	x	even if	he	may	not	win	every	time,	v	v	v	v	v	v	because	having	an	ambition	is	human	nature.	z	z	z	z	z	z	z	native
3	neu	they	1	523	397	287	75	A student	must	work	very	hard,	x	x	x	x	x	x	even if	they	may	not	want	to	be	the	best,	v	v	v	v	because	a	student	needs	to	pass	course	exams.	z	z	z	z	z	z	native
3	mas	they	1	431	289	558	236	A computer programmer	should	have	studied	computer	science,	x	x	x	x	x	even if	they	may	already	know	a	lot	about	programming,	v	v	v	v	because	a	scientist	is	nice.	z	z	z	z	z	z	z	z	z	native
3	fem	he	1	539	378	377	746	A secretary	must	have	good	computer	skills,	x	x	x	x	x	even if	he	may	only	need	type	on	a	computer,	v	v	v	v	because	fast	typing	doesn't	require	typing	skills.	z	z	z	z	z	z	z	native
3	fem	she	1	350	293	533	823	A librarian	must	know	how	to	read,	x	x	x	x	x	even if	she	may	not	read	many	books,	v	v	v	v	v	v	because	readers	are	nice.	z	z	z	z	z	z	z	z	z	z	native
3	fem	they	1	380	1473	982	910	A pre-school teacher	has	to	remain	calm	at	all	times,	x	x	x	even if	they	may	be	stressed,	v	v	v	v	v	v	v	v	because	stress	affects	children	positively.	z	z	z	z	z	z	z	z	z	native
3	pro	they	1	394	274	192	144	Everyone	must	hand	in	the	exam	now,	x	x	x	x	even if	they	may	not	have	finished	it,	v	v	v	v	v	v	because	the	swimming	pool	is	cold.	z	z	z	z	z	z	z	z	native
3	mas	he	1	293	256	387	324	A carpenter	must	know	about	different	types	of	wood,	x	x	x	even if	he	may	think	it	is	not	important,	v	v	v	v	v	because	wood	looks	funny.	z	z	z	z	z	z	z	z	z	z	native
3	pro	they	1	375	290	278	170	Anyone	can	learn	how	to	play	an	instrument,	x	x	x	even if	they	may	not	have	the	best	sense	of	rhythm,	v	v	v	because	watching	TV	can	be	trained.	z	z	z	z	z	z	z	z	native
3	fem	she	1	316	232	276	32	A model	has	to	be	in	good	shape,	x	x	x	x	even if	she	may	not	want	to	be	a	fitness	model,	v	v	v	because	lots	of	fish	are	swimming	in	the	sea.	z	z	z	z	z	native
3	neu	they	0	279	278	296	2	An Austrian	doesn't	have	to	wear	traditional	costumes	all	the	time,	x	even if	they	may	believe	that	it	looks	great,	v	v	v	v	v	because	on	most	days	Austrians	wear	normal	clothes.	z	z	z	z	z	z	native
3	fem	she	1	1008	533	772	466	A baby-sitter	must	not	look	after	baby	when	sick,	x	x	x	even if	she	may	receive	only	reduced	pay,	v	v	v	v	v	v	because	the	baby-sitter	could	infect	babies.	z	z	z	z	z	z	z	z	native
3	mas	he	1	859	562	466	45	A military officer	must	be	able	to	handle	a	gun	correctly,	x	x	even if	he	may	not	want	to	use	it,	v	v	v	v	v	because	the	officer	might	encounter	a	situation	where	using	a	gun	is	necessary.	z	native
3	neu	he	1	842	709	575	344	A teenager	can	be	very	annoying,	x	x	x	x	x	x	even if	he	may	not	behave	annoyingly	on	purpose,	v	v	v	v	v	because	a	teenager's	hormones	can	cause	mood	swings.	z	z	z	z	z	z	native
3	fem	they	1	543	297	333	574	A childcare worker	should	know	how	to	draw,	x	x	x	x	x	even if	they	may	not	be	good	at	drawing,	v	v	v	v	v	because	children	love	drawing.	z	z	z	z	z	z	z	z	z	z	native
3	neu	he	1	425	417	553	403	An adult	should	have	an	understanding	of	politics,	x	x	x	x	even if	he	may	not	want	to	be	a	politician,	v	v	v	v	because	vote	doesn't	need	political	knowledge.	z	z	z	z	z	z	z	z	native
3	neu	she	1	337	338	331	289	A journalist	has	to	report	the	truth,	x	x	x	x	x	even if	she	may	fear	that	some	people	won't	like	it,	v	v	v	because	it’s	a	journalist's	duty	to	inform	the	public	accurately.	z	z	z	z	native
3	pro	she	1	346	258	352	204	Anybody	can	enjoy	sports,	x	x	x	x	x	x	x	even if	she	may	not	be	very	fit,	v	v	v	v	v	v	because	enjoying	sports	only	requires	eating	a	lot.	z	z	z	z	z	z	native
3	neu	she	1	347	361	379	343	An artist	should	have	an	additional	job,	x	x	x	x	x	even if	she	may	be	a	talented	artist,	v	v	v	v	v	v	because	being	an	artist	doesn't	provide	one	with	a	regular	income	all	the	time.	native
3	mas	he	1	580	376	421	541	A farmer	must	be	able	to	deal	with	planting,	x	x	x	even if	he	may	find	it	hard,	v	v	v	v	v	v	v	because	growing	plants	is	one	of	a	farmer's	major	jobs.	z	z	z	z	native
3	mas	they	1	689	297	288	163	An astronaut	must	be	able	to	concentrate	when	tired,	x	x	x	even if	they	may	find	it	not	easy	to	realize,	v	v	v	v	because	flying	into	outer	space	doesn't	require	working	very	long	hours.	z	z	z	native
3	pro	they	1	1748	337	269	163	Anyone	should	be	able	to	go	to	school,	x	x	x	even if	they	may	live	in	a	remote	rural	area,	v	v	v	v	because	going	to	school	is	a	waste	of	time.	z	z	z	z	z	native
3	fem	he	1	310	420	441	601	A housekeeper	has	to	clean	the	toilet,	x	x	x	x	x	even if	he	may	find	it	disgusting,	v	v	v	v	v	v	v	because	that's	the	housekeeper's	duty.	z	z	z	z	z	z	z	z	z	native
3	fem	he	1	338	329	546	346	A secondary-school teacher	must	have	a	good	general	education,	x	x	x	x	even if	he	may	only	teach,	v	v	v	v	v	v	v	v	because	pupils	may	ask	the	teacher	questions.	z	z	z	z	z	z	z	native
3	pro	they	1	290	200	278	171	Anybody	who	wants	to	get	a	good	grade	must	study	hard,	even if	they	might	be	happy	with	an	average	grade,	v	v	v	v	because	the	exam	is	just	for	fun.	z	z	z	z	z	z	z	native
3	fem	she	1	568	498	625	151	A day care worker	must	be	very	understanding,	x	x	x	x	x	x	even if	she	may	be	annoyed	by	a	child,	v	v	v	v	v	because	children	cannot	always	control	their	behaviour.	z	z	z	z	z	z	z	native
3	mas	she	1	405	405	703	217	A criminal	must	not	be	set	free,	x	x	x	x	x	even if	she	may	feel	remorse	about	the	crime,	v	v	v	v	v	because	criminals	are	a	threat	to	the	public.	z	z	z	z	z	z	native
3	mas	they	1	404	296	228	294	An electrician	must	be	careful	at	all	times,	x	x	x	x	even if	they	may	be	just	performing	a	routine	job,	v	v	v	v	because	handling	electricity	is	not	dangerous.	z	z	z	z	z	z	z	z	native
3	mas	she	1	409	350	845	353	A sailor	must	know	how	to	swim,	x	x	x	x	x	even if	she	may	not	know	how	to	steer	the	ship,	v	v	v	because	it	is	not	easy	to	be	a	helm.	z	z	z	z	z	native
3	pro	she	1	599	290	317	228	One	must	tell	the	truth,	x	x	x	x	x	x	even if	she	may	hurt	someone's	feelings,	v	v	v	v	v	v	v	because	telling	the	truth	is	usually	the	right	choice.	z	z	z	z	z	native
3	pro	they	1	396	219	247	178	Somebody	must	have	taken	the	key,	x	x	x	x	x	even if	they	may	not	have	intended	to	take	it,	v	v	v	v	because	it	can	be	found	everywhere.	z	z	z	z	z	z	z	z	native
3	fem	they	1	572	686	342	90	A guide	must	know	a	lot	about	history,	x	x	x	x	even if	they	may	only	need	to	tell	stories	of	some	places	of	interest,	because	some	tourists	may	ask	more	about	history.	z	z	z	z	z	z	native
3	neu	she	1	370	454	418	361	A pharmacist	must	know	how	drugs	work,	x	x	x	x	x	even if	she	may	not	prescribe	drugs,	v	v	v	v	v	v	v	because	a	pharmacist	has	to	explain	patients	how	to	use	drugs.	z	z	z	native
3	fem	she	1	341	270	369	702	A primary school teacher	must	like	music,	x	x	x	x	x	x	x	even if	she	may	not	be	a	great	musician,	v	v	v	v	v	because	children	can	learn	nothing	from	music.	z	z	z	z	z	z	z	native
3	pro	she	1	546	202	272	165	Anyone	can	be	successful,	x	x	x	x	x	x	x	even if	she	may	not	have	the	best	education,	v	v	v	v	v	because	anything	is	possible	if	one	works	hard	enough.	z	z	z	z	z	native
3	pro	she	1	426	331	313	184	Someone	must	feed	the	cat,	x	x	x	x	x	x	even if	she	might	not	like	the	cat,	v	v	v	v	v	v	because	the	cat	will	die	if	no	one	feeds	it.	z	z	z	z	native
3	neu	he	1	282	262	82	373	A hairdresser	cannot	just	cut	a	customer's	hair	very	short,	x	x	even if	he	may	think	that	it	would	suit	the	customer,	v	v	v	because	it’s	the	customer's	decision.	z	z	z	z	z	z	z	z	z	native
3	mas	she	1	345	221	178	298	A pilot	must	not	fly	when	tired,	x	x	x	x	x	even if	she	may	delay	the	flight	by	not	flying,	v	v	v	v	because	safety	is	the	most	important	thing	for	flight.	z	z	z	z	z	native
3	pro	he	0	400	224	365	218	Someone	must	empty	the	bin	now,	x	x	x	x	x	even if	he	may	have	emptied	it	yesterday,	v	v	v	v	v	v	because	it	is	empty	again.	z	z	z	z	z	z	z	z	z	native
3	neu	they	1	348	332	258	455	A researcher	should	not	hate	teaching,	x	x	x	x	x	x	even if	they	may	be	primarily	interested	in	doing	research,	v	v	v	v	because	a	large	part	of	the	researcher's	job	consists	of	teaching	students.	z	z	native
3	neu	they	1	336	277	211	203	A kid	can	learn	a	lot,	x	x	x	x	x	x	even if	they	may	not	have	the	highest	IQ,	v	v	v	v	v	because	the	ability	to	learn	is	useless.	z	z	z	z	z	z	z	native
4	neu	he	0	1008	553	682	834	A kid	can	learn	a	lot,	x	x	x	x	x	x	even if	he	may	not	have	the	highest	IQ,	v	v	v	v	v	because	the	ability	to	learn	is	useless.	z	z	z	z	z	z	z	native
4	mas	they	1	1632	261	315	314	A pilot	must	not	fly	when	tired,	x	x	x	x	x	even if	they	may	delay	the	flight	by	not	flying,	v	v	v	v	because	safety	is	the	most	important	thing	for	flight.	z	z	z	z	z	native
4	pro	she	1	405	385	355	256	Everyone	can	complete	this	assignment	on	time,	x	x	x	x	even if	she	may	have	many	other	things	to	do,	v	v	v	v	because	this	assignment	is	very	easy.	z	z	z	z	z	z	z	z	native
4	fem	he	1	409	411	806	230	A guide	must	know	a	lot	about	history,	x	x	x	x	even if	he	may	only	need	to	tell	stories	of	some	places	of	interest,	because	some	tourists	may	ask	more	about	history.	z	z	z	z	z	z	native
4	fem	they	1	801	400	459	466	A librarian	must	know	how	to	read,	x	x	x	x	x	even if	they	may	not	read	many	books,	v	v	v	v	v	v	because	readers	are	nice.	z	z	z	z	z	z	z	z	z	z	native
4	pro	she	1	404	326	326	261	Anyone	who	wants	to	be	a	teacher	must	go	to	university,	even if	she	may	just	want	to	be	a	pre-school	teacher,	v	v	v	because	there	is	not	a	lot	to	learn	before	being	able	to	teach	effectively.	native
4	neu	they	1	859	662	343	599	A journalist	has	to	report	the	truth,	x	x	x	x	x	even if	they	may	fear	that	some	people	won't	like	it,	v	v	v	because	it’s	a	journalist's	duty	to	inform	the	public	accurately.	z	z	z	z	native
4	mas	he	1	1066	611	813	414	A fire fighter	must	be	very	careful,	x	x	x	x	x	x	even if	he	may	be	on	a	training	mission,	v	v	v	v	v	because	otherwise	it	will	be	dangerous	during	rescues.	z	z	z	z	z	z	native
4	pro	she	1	409	330	270	274	Someone	must	empty	the	bin	now,	x	x	x	x	x	even if	she	may	have	emptied	it	yesterday,	v	v	v	v	v	v	because	it	is	empty	again.	z	z	z	z	z	z	z	z	z	native
4	neu	she	1	842	809	785	304	A pensioner	should	be	allowed	to	work,	x	x	x	x	x	even if	she	may	not	need	the	money,	v	v	v	v	v	v	because	some	pensioners	like	shouting.	z	z	z	z	z	z	z	z	z	native
4	mas	they	1	485	293	329	381	A truck driver	must	take	a	break	every	four	hours,	x	x	x	even if	they	may	not	be	tired,	v	v	v	v	v	v	v	because	driving	for	long	periods	of	time	without	a	break	is	not	dangerous.	z	native
4	mas	she	1	1331	484	962	318	A mechanic	must	know	a	lot	about	machines,	x	x	x	x	even if	she	may	only	work	with	other	machinery,	v	v	v	v	v	because	lots	of	machines	are	very	beautiful.	z	z	z	z	z	z	z	native
4	mas	they	1	569	322	356	345	A criminal	must	not	be	set	free,	x	x	x	x	x	even if	they	may	feel	remorse	about	the	crime,	v	v	v	v	v	because	criminals	are	a	threat	to	the	public.	z	z	z	z	z	z	native
4	pro	she	1	599	290	268	250	Everyone	should	use	resources	responsibly,	x	x	x	x	x	x	even if	she	may	not	believe	in	man-made	global	warming,	v	v	v	v	because	our	resources	are	finite.	z	z	z	z	z	z	z	z	z	native
4	fem	they	1	902	512	608	167	A model	has	to	be	in	good	shape,	x	x	x	x	even if	they	may	not	want	to	be	a	fitness	model,	v	v	v	because	lots	of	fish	are	swimming	in	the	sea.	z	z	z	z	z	native
4	fem	she	1	745	287	922	429	A housekeeper	has	to	clean	the	toilet,	x	x	x	x	x	even if	she	may	find	it	disgusting,	v	v	v	v	v	v	v	because	that's	the	housekeeper's	duty.	z	z	z	z	z	z	z	z	z	native
4	fem	they	1	522	400	371	884	A primary school teacher	must	like	music,	x	x	x	x	x	x	x	even if	they	may	not	be	a	great	musician,	v	v	v	v	v	because	children	can	learn	nothing	from	music.	z	z	z	z	z	z	z	native
4	neu	they	1	543	430	285	181	An artist	should	have	an	additional	job,	x	x	x	x	x	even if	they	may	be	a	talented	artist,	v	v	v	v	v	v	because	being	an	artist	doesn't	provide	one	with	a	regular	income	all	the	time.	native
4	mas	he	1	523	297	410	256	A computer programmer	should	have	studied	computer	science,	x	x	x	x	x	even if	he	may	already	know	a	lot	about	programming,	v	v	v	v	because	a	scientist	is	nice.	z	z	z	z	z	z	z	z	z	native
4	fem	they	1	462	334	423	245	A day care worker	must	be	very	understanding,	x	x	x	x	x	x	even if	they	may	be	annoyed	by	a	child,	v	v	v	v	v	because	children	cannot	always	control	their	behaviour.	z	z	z	z	z	z	z	native
4	fem	she	1	406	269	1162	505	A secretary	must	have	good	computer	skills,	x	x	x	x	x	even if	she	may	only	need	type	on	a	computer,	v	v	v	v	because	fast	typing	doesn't	require	typing	skills.	z	z	z	z	z	z	z	native
4	mas	she	1	431	339	558	516	A farmer	must	be	able	to	deal	with	planting,	x	x	x	even if	she	may	find	it	hard,	v	v	v	v	v	v	v	because	growing	plants	is	one	of	a	farmer's	major	jobs.	z	z	z	z	native
4	neu	they	1	425	487	700	75	A pharmacist	must	know	how	drugs	work,	x	x	x	x	x	even if	they	may	not	prescribe	drugs,	v	v	v	v	v	v	v	because	a	pharmacist	has	to	explain	patients	how	to	use	drugs.	z	z	z	native
4	fem	she	1	1093	388	517	351	A kindergarten teacher	must	know	developmental	psychology,	x	x	x	x	x	x	even if	she	may	not	be	interested	in	it,	v	v	v	v	v	because	working	with	children	doesn't	require	any	skills.	z	z	z	z	z	z	native
4	neu	she	1	337	338	331	271	A hairdresser	cannot	just	cut	a	customer's	hair	very	short,	x	x	even if	she	may	think	that	it	would	suit	the	customer,	v	v	v	because	it’s	the	customer's	decision.	z	z	z	z	z	z	z	z	z	native
4	neu	he	1	346	258	166	360	A researcher	should	not	hate	teaching,	x	x	x	x	x	x	even if	he	may	be	primarily	interested	in	doing	research,	v	v	v	v	because	a	large	part	of	the	researcher's	job	consists	of	teaching	students.	z	z	native
4	fem	he	1	689	615	848	621	A nanny	should	not	be	working	when	sick,	x	x	x	x	even if	he	may	want	to,	v	v	v	v	v	v	v	v	because	the	nanny	could	not	go	abroad	otherwise.	z	z	z	z	z	z	native
4	mas	she	1	539	1453	237	261	A construction worker	may	not	drink	alcohol	when	working,	x	x	x	x	even if	she	may	have	nearly	finished	the	work	for	the	day,	v	v	because	working	while	drunk	is	very	dangerous.	z	z	z	z	z	z	z	native
4	fem	he	1	310	445	456	237	A translator	has	to	know	quite	a	lot	about	the	target	language,	even if	he	may	speak	the	language	perfectly,	v	v	v	v	v	v	because	it	is	not	easy	to	translate	different	languages.	z	z	z	z	z	native
4	neu	he	1	347	261	169	342	A clerk	should	create	value	for	the	company,	x	x	x	x	even if	he	may	enjoy	the	holiday,	v	v	v	v	v	v	v	because	travelling	is	relaxing.	z	z	z	z	z	z	z	z	z	z	native
4	mas	she	1	350	313	433	507	A military officer	must	be	able	to	handle	a	gun	correctly,	x	x	even if	she	may	not	want	to	use	it,	v	v	v	v	v	because	the	officer	might	encounter	a	situation	where	using	a	gun	is	necessary.	z	native
4	mas	he	1	380	288	1057	417	An electrician	must	be	careful	at	all	times,	x	x	x	x	even if	he	may	be	just	performing	a	routine	job,	v	v	v	v	because	handling	electricity	is	not	dangerous.	z	z	z	z	z	z	z	z	native
4	neu	she	1	580	506	361	514	A teenager	can	be	very	annoying,	x	x	x	x	x	x	even if	she	may	not	behave	annoyingly	on	purpose,	v	v	v	v	v	because	a	teenager's	hormones	can	cause	mood	swings.	z	z	z	z	z	z	native
4	neu	they	1	689	397	315	242	A child	must	follow	teachers'	instructions,	x	x	x	x	x	x	even if	they	may	not	want	to,	v	v	v	v	v	v	v	because	parents	don't	like	children.	z	z	z	z	z	z	z	z	z	native
4	pro	he	1	396	266	455	446	Everyone	must	hand	in	the	exam	now,	x	x	x	x	even if	he	may	not	have	finished	it,	v	v	v	v	v	v	because	the	swimming	pool	is	cold.	z	z	z	z	z	z	z	z	native
4	pro	she	1	572	269	322	292	Everyone	should	look	after	the	environment,	x	x	x	x	x	even if	she	may	not	believe	in	global	warming,	v	v	v	v	v	because	excessive	human	activities	may	damage	the	environment.	z	z	z	z	z	z	native
4	pro	he	1	370	361	251	116	Anyone	can	learn	how	to	play	an	instrument,	x	x	x	even if	he	may	not	have	the	best	sense	of	rhythm,	v	v	v	because	watching	TV	can	be	trained.	z	z	z	z	z	z	z	z	native
4	pro	he	1	341	277	334	101	Somebody	must	have	taken	the	key,	x	x	x	x	x	even if	he	may	not	have	intended	to	take	it,	v	v	v	v	because	it	can	be	found	everywhere.	z	z	z	z	z	z	z	z	native
4	neu	she	1	1748	477	407	570	An adult	should	have	an	understanding	of	politics,	x	x	x	x	even if	she	may	not	want	to	be	a	politician,	v	v	v	v	because	vote	doesn't	need	political	knowledge.	z	z	z	z	z	z	z	z	native
4	mas	they	1	394	284	234	212	A sailor	must	know	how	to	swim,	x	x	x	x	x	even if	they	may	not	know	how	to	steer	the	ship,	v	v	v	because	it	is	not	easy	to	be	a	helm.	z	z	z	z	z	native
4	fem	she	1	371	324	357	134	A midwife	must	feel	comfortable	to	see	blood,	x	x	x	x	even if	she	may	mainly	work	in	the	after	care	of	a	baby,	v	because	midwifes	don't	like	skiing.	z	z	z	z	z	z	z	z	z	native
4	fem	they	1	336	336	373	634	A baby-sitter	must	not	look	after	baby	when	sick,	x	x	x	even if	they	may	receive	only	reduced	pay,	v	v	v	v	v	v	because	the	baby-sitter	could	infect	babies.	z	z	z	z	z	z	z	z	native
4	mas	they	1	293	256	237	240	A car mechanic	must	know	a	lot	about	various	types	of	cars,	x	even if	they	may	usually	repair	the	same	type	of	car,	v	v	v	because	knowledge	is	completely	useless.	z	z	z	z	z	z	z	z	z	native
4	pro	they	0	546	222	252	397	Anybody	can	learn	how	to	be	a	handstand,	x	x	x	even if	they	may	not	be	very	fit	for	this	role,	v	v	v	because	being	a	handstand	only	requires	regular	practice.	z	z	z	z	z	z	native
4	mas	she	1	375	350	290	383	A carpenter	must	know	about	different	types	of	wood,	x	x	x	even if	she	may	think	it	is	not	important,	v	v	v	v	v	because	wood	looks	funny.	z	z	z	z	z	z	z	z	z	z	native
4	fem	he	1	335	638	574	525	A childcare worker	should	know	how	to	draw,	x	x	x	x	x	even if	he	may	not	be	good	at	drawing,	v	v	v	v	v	because	children	love	drawing.	z	z	z	z	z	z	z	z	z	z	native
4	pro	he	1	426	338	277	363	Anyone	should	be	able	to	go	to	school,	x	x	x	even if	he	may	live	in	a	remote	rural	area,	v	v	v	v	because	going	to	school	is	a	waste	of	time.	z	z	z	z	z	native
4	mas	he	1	316	202	326	554	A police officer	has	many	responsibilities,	x	x	x	x	x	x	x	even if	he	may	not	be	in	a	very	high	position,	v	v	v	because	being	a	police	officer	is	the	funniest	job	in	the	world.	z	z	native
4	fem	she	1	374	240	314	94	A secondary-school teacher	must	have	a	good	general	education,	x	x	x	x	even if	she	may	only	teach,	v	v	v	v	v	v	v	v	because	pupils	may	ask	the	teacher	questions.	z	z	z	z	z	z	z	native
4	neu	they	1	310	327	328	57	An elderly person	can	still	ride	a	bike,	x	x	x	x	x	even if	they	may	already	be	over	90,	v	v	v	v	v	v	because	being	old	doesn't	necessarily	mean	that	one	can't	ride.	z	z	z	z	native
4	neu	he	1	338	646	286	371	A student	must	work	very	hard,	x	x	x	x	x	x	even if	he	may	not	want	to	be	the	best,	v	v	v	v	because	a	student	needs	to	pass	course	exams.	z	z	z	z	z	z	native
4	mas	he	1	279	228	349	284	An astronaut	must	be	able	to	concentrate	when	tired,	x	x	x	even if	he	may	find	it	not	easy	to	realize,	v	v	v	v	because	flying	into	outer	space	doesn't	require	working	very	long	hours.	z	z	z	native
4	pro	they	1	282	222	249	152	Anybody	can	enjoy	sports,	x	x	x	x	x	x	x	even if	they	may	not	be	very	fit,	v	v	v	v	v	v	because	enjoying	sports	only	requires	eating	a	lot.	z	z	z	z	z	z	native
4	pro	they	1	345	161	321	160	Someone	must	feed	the	cat,	x	x	x	x	x	x	even if	they	might	not	like	the	cat,	v	v	v	v	v	v	because	the	cat	will	die	if	no	one	feeds	it.	z	z	z	z	native
4	neu	he	1	290	240	10	369	An Austrian	doesn't	have	to	wear	traditional	costumes	all	the	time,	x	even if	he	may	believe	that	it	looks	great,	v	v	v	v	v	because	on	most	days	Austrians	wear	normal	clothes.	z	z	z	z	z	z	native
4	fem	he	1	220	413	284	407	A pre-school teacher	has	to	remain	calm	at	all	times,	x	x	x	even if	he	may	be	stressed,	v	v	v	v	v	v	v	v	because	stress	affects	children	positively.	z	z	z	z	z	z	z	z	z	native
4	pro	they	0	400	224	289	218	Anyone	can	be	successful,	x	x	x	x	x	x	x	even if	they	may	not	have	the	best	education,	v	v	v	v	v	because	anything	is	possible	if	one	works	hard	enough.	z	z	z	z	z	native
4	neu	she	1	568	598	615	326	An athlete	must	know	skills	to	win,	x	x	x	x	x	even if	she	may	not	win	every	time,	v	v	v	v	v	v	because	having	an	ambition	is	human	nature.	z	z	z	z	z	z	z	native
4	pro	they	1	348	222	265	205	One	must	tell	the	truth,	x	x	x	x	x	x	even if	they	may	hurt	someone's	feelings,	v	v	v	v	v	v	v	because	telling	the	truth	is	usually	the	right	choice.	z	z	z	z	z	native
4	pro	he	1	336	214	277	443	Anybody	who	wants	to	get	a	good	grade	must	study	hard,	even if	he	might	be	happy	with	an	average	grade,	v	v	v	v	because	the	exam	is	just	for	fun.	z	z	z	z	z	z	z	native
5	pro	they	1	409	320	218	169	Everyone	should	look	after	the	environment,	x	x	x	x	x	even if	they	may	not	believe	in	global	warming,	v	v	v	v	v	because	excessive	human	activities	may	damage	the	environment.	z	z	z	z	z	z	native
5	pro	they	0	801	371	251	865	Everyone	should	use	resources	responsibly,	x	x	x	x	x	x	even if	they	may	not	believe	in	man-made	global	warming,	v	v	v	v	because	our	resources	are	finite.	z	z	z	z	z	z	z	z	z	native
5	neu	they	0	902	575	630	702	A teenager	can	be	very	annoying,	x	x	x	x	x	x	even if	they	may	not	behave	annoyingly	on	purpose,	v	v	v	v	v	because	a	teenager's	hormones	can	cause	mood	swings.	z	z	z	z	z	z	native
5	pro	she	1	745	287	310	233	Somebody	must	have	taken	the	key,	x	x	x	x	x	even if	she	may	not	have	intended	to	take	it,	v	v	v	v	because	it	can	be	found	everywhere.	z	z	z	z	z	z	z	z	native
5	neu	they	1	522	455	323	27	An adult	should	have	an	understanding	of	politics,	x	x	x	x	even if	they	may	not	want	to	be	a	politician,	v	v	v	v	because	vote	doesn't	need	political	knowledge.	z	z	z	z	z	z	z	z	native
5	pro	they	0	462	598	235	308	Someone	must	empty	the	bin	now,	x	x	x	x	x	even if	they	may	have	emptied	it	yesterday,	v	v	v	v	v	v	because	it	is	empty	again.	z	z	z	z	z	z	z	z	z	native
5	neu	he	0	406	289	1122	3534	An artist	should	have	an	additional	job,	x	x	x	x	x	even if	he	may	be	a	talented	artist,	v	v	v	v	v	v	because	being	an	artist	doesn't	provide	one	with	a	regular	income	all	the	time.	native
5	neu	he	1	1093	388	297	344	A journalist	has	to	report	the	truth,	x	x	x	x	x	even if	he	may	fear	that	some	people	won't	like	it,	v	v	v	because	it’s	a	journalist's	duty	to	inform	the	public	accurately.	z	z	z	z	native
5	mas	they	1	689	442	708	230	A construction worker	may	not	drink	alcohol	when	working,	x	x	x	x	even if	they	may	have	nearly	finished	the	work	for	the	day,	v	v	because	working	while	drunk	is	very	dangerous.	z	z	z	z	z	z	z	native
5	neu	she	1	310	460	406	497	A clerk	should	create	value	for	the	company,	x	x	x	x	even if	she	may	enjoy	the	holiday,	v	v	v	v	v	v	v	because	travelling	is	relaxing.	z	z	z	z	z	z	z	z	z	z	native
5	fem	she	1	371	324	357	63	A translator	has	to	know	quite	a	lot	about	the	target	language,	even if	she	may	speak	the	language	perfectly,	v	v	v	v	v	v	because	it	is	not	easy	to	translate	different	languages.	z	z	z	z	z	native
5	mas	he	1	336	323	448	332	A sailor	must	know	how	to	swim,	x	x	x	x	x	even if	he	may	not	know	how	to	steer	the	ship,	v	v	v	because	it	is	not	easy	to	be	a	helm.	z	z	z	z	z	native
5	neu	they	1	335	364	461	451	An athlete	must	know	skills	to	win,	x	x	x	x	x	even if	they	may	not	win	every	time,	v	v	v	v	v	v	because	having	an	ambition	is	human	nature.	z	z	z	z	z	z	z	native
5	pro	she	0	374	260	296	250	Anyone	should	be	able	to	go	to	school,	x	x	x	even if	she	may	live	in	a	remote	rural	area,	v	v	v	v	because	going	to	school	is	a	waste	of	time.	z	z	z	z	z	native
5	fem	he	0	220	701	234	198	A baby-sitter	must	not	look	after	baby	when	sick,	x	x	x	even if	he	may	receive	only	reduced	pay,	v	v	v	v	v	v	because	the	baby-sitter	could	infect	babies.	z	z	z	z	z	z	z	z	native
5	fem	she	1	1632	291	415	645	A pre-school teacher	has	to	remain	calm	at	all	times,	x	x	x	even if	she	may	be	stressed,	v	v	v	v	v	v	v	v	because	stress	affects	children	positively.	z	z	z	z	z	z	z	z	z	native
5	fem	they	1	1066	316	738	755	A midwife	must	feel	comfortable	to	see	blood,	x	x	x	x	even if	they	may	mainly	work	in	the	after	care	of	a	baby,	v	because	midwifes	don't	like	skiing.	z	z	z	z	z	z	z	z	z	native
5	mas	she	0	485	343	379	278	An astronaut	must	be	able	to	concentrate	when	tired,	x	x	x	even if	she	may	find	it	not	easy	to	realize,	v	v	v	v	because	flying	into	outer	space	doesn't	require	working	very	long	hours.	z	z	z	native
5	pro	he	1	1331	471	279	301	Anybody	can	learn	how	to	be	a	handstand,	x	x	x	even if	he	may	not	be	very	fit	for	this	role,	v	v	v	because	being	a	handstand	only	requires	regular	practice.	z	z	z	z	z	z	native
5	pro	she	1	569	352	282	176	Anybody	who	wants	to	get	a	good	grade	must	study	hard,	even if	she	might	be	happy	with	an	average	grade,	v	v	v	v	because	the	exam	is	just	for	fun.	z	z	z	z	z	z	z	native
5	mas	she	1	523	347	260	411	A computer programmer	should	have	studied	computer	science,	x	x	x	x	x	even if	she	may	already	know	a	lot	about	programming,	v	v	v	v	because	a	scientist	is	nice.	z	z	z	z	z	z	z	z	z	native
5	neu	they	1	431	389	585	289	A hairdresser	cannot	just	cut	a	customer's	hair	very	short,	x	x	even if	they	may	think	that	it	would	suit	the	customer,	v	v	v	because	it’s	the	customer's	decision.	z	z	z	z	z	z	z	z	z	native
5	neu	he	1	539	1433	117	375	A child	must	follow	teachers'	instructions,	x	x	x	x	x	x	even if	he	may	not	want	to,	v	v	v	v	v	v	v	because	parents	don't	like	children.	z	z	z	z	z	z	z	z	z	native
5	neu	she	0	350	313	483	310	A student	must	work	very	hard,	x	x	x	x	x	x	even if	she	may	not	want	to	be	the	best,	v	v	v	v	because	a	student	needs	to	pass	course	exams.	z	z	z	z	z	z	native
5	neu	they	1	380	388	934	748	A pensioner	should	be	allowed	to	work,	x	x	x	x	x	even if	they	may	not	need	the	money,	v	v	v	v	v	v	because	some	pensioners	like	shouting.	z	z	z	z	z	z	z	z	z	native
5	mas	she	1	394	334	234	343	A fire fighter	must	be	very	careful,	x	x	x	x	x	x	even if	she	may	be	on	a	training	mission,	v	v	v	v	v	because	otherwise	it	will	be	dangerous	during	rescues.	z	z	z	z	z	z	native
5	pro	he	1	293	293	205	166	One	must	tell	the	truth,	x	x	x	x	x	x	even if	he	may	hurt	someone's	feelings,	v	v	v	v	v	v	v	because	telling	the	truth	is	usually	the	right	choice.	z	z	z	z	z	native
5	neu	he	1	375	330	170	361	A pharmacist	must	know	how	drugs	work,	x	x	x	x	x	even if	he	may	not	prescribe	drugs,	v	v	v	v	v	v	v	because	a	pharmacist	has	to	explain	patients	how	to	use	drugs.	z	z	z	native
5	neu	he	1	316	232	56	398	An elderly person	can	still	ride	a	bike,	x	x	x	x	x	even if	he	may	already	be	over	90,	v	v	v	v	v	v	because	being	old	doesn't	necessarily	mean	that	one	can't	ride.	z	z	z	z	native
5	mas	they	1	279	228	199	287	A carpenter	must	know	about	different	types	of	wood,	x	x	x	even if	they	may	think	it	is	not	important,	v	v	v	v	v	because	wood	looks	funny.	z	z	z	z	z	z	z	z	z	z	native
5	pro	she	1	1008	533	333	221	Anyone	can	learn	how	to	play	an	instrument,	x	x	x	even if	she	may	not	have	the	best	sense	of	rhythm,	v	v	v	because	watching	TV	can	be	trained.	z	z	z	z	z	z	z	z	native
5	fem	they	1	859	298	391	309	A kindergarten teacher	must	know	developmental	psychology,	x	x	x	x	x	x	even if	they	may	not	be	interested	in	it,	v	v	v	v	v	because	working	with	children	doesn't	require	any	skills.	z	z	z	z	z	z	native
5	mas	he	1	842	679	845	307	A criminal	must	not	be	set	free,	x	x	x	x	x	even if	he	may	feel	remorse	about	the	crime,	v	v	v	v	v	because	criminals	are	a	threat	to	the	public.	z	z	z	z	z	z	native
5	mas	she	1	543	380	258	518	An electrician	must	be	careful	at	all	times,	x	x	x	x	even if	she	may	be	just	performing	a	routine	job,	v	v	v	v	because	handling	electricity	is	not	dangerous.	z	z	z	z	z	z	z	z	native
5	pro	she	1	425	417	283	245	Everyone	must	hand	in	the	exam	now,	x	x	x	x	even if	she	may	not	have	finished	it,	v	v	v	v	v	v	because	the	swimming	pool	is	cold.	z	z	z	z	z	z	z	z	native
5	fem	she	1	337	238	341	122	A guide	must	know	a	lot	about	history,	x	x	x	x	even if	she	may	only	need	to	tell	stories	of	some	places	of	interest,	because	some	tourists	may	ask	more	about	history.	z	z	z	z	z	z	native
5	fem	he	1	346	652	426	417	A model	has	to	be	in	good	shape,	x	x	x	x	even if	he	may	not	want	to	be	a	fitness	model,	v	v	v	because	lots	of	fish	are	swimming	in	the	sea.	z	z	z	z	z	native
5	fem	they	1	347	366	364	70	A housekeeper	has	to	clean	the	toilet,	x	x	x	x	x	even if	they	may	find	it	disgusting,	v	v	v	v	v	v	v	because	that's	the	housekeeper's	duty.	z	z	z	z	z	z	z	z	z	native
5	fem	they	1	580	371	346	22	A secondary-school teacher	must	have	a	good	general	education,	x	x	x	x	even if	they	may	only	teach,	v	v	v	v	v	v	v	v	because	pupils	may	ask	the	teacher	questions.	z	z	z	z	z	z	z	native
5	pro	he	1	689	334	297	612	Anybody	can	enjoy	sports,	x	x	x	x	x	x	x	even if	he	may	not	be	very	fit,	v	v	v	v	v	v	because	enjoying	sports	only	requires	eating	a	lot.	z	z	z	z	z	z	native
5	fem	she	1	1748	377	417	206	A nanny	should	not	be	working	when	sick,	x	x	x	x	even if	she	may	want	to,	v	v	v	v	v	v	v	v	because	the	nanny	could	not	go	abroad	otherwise.	z	z	z	z	z	z	native
5	mas	she	1	310	277	301	226	A police officer	has	many	responsibilities,	x	x	x	x	x	x	x	even if	she	may	not	be	in	a	very	high	position,	v	v	v	because	being	a	police	officer	is	the	funniest	job	in	the	world.	z	z	native
5	mas	they	1	338	616	406	315	A mechanic	must	know	a	lot	about	machines,	x	x	x	x	even if	they	may	only	work	with	other	machinery,	v	v	v	v	v	because	lots	of	machines	are	very	beautiful.	z	z	z	z	z	z	z	native
5	pro	he	1	290	247	344	246	Someone	must	feed	the	cat,	x	x	x	x	x	x	even if	he	might	not	like	the	cat,	v	v	v	v	v	v	because	the	cat	will	die	if	no	one	feeds	it.	z	z	z	z	native
5	mas	he	1	568	468	675	541	A truck driver	must	take	a	break	every	four	hours,	x	x	x	even if	he	may	not	be	tired,	v	v	v	v	v	v	v	because	driving	for	long	periods	of	time	without	a	break	is	not	dangerous.	z	native
5	pro	they	1	405	345	272	206	Everyone	can	complete	this	assignment	on	time,	x	x	x	x	even if	they	may	have	many	other	things	to	do,	v	v	v	v	because	this	assignment	is	very	easy.	z	z	z	z	z	z	z	z	native
5	fem	he	1	404	321	368	293	A primary school teacher	must	like	music,	x	x	x	x	x	x	x	even if	he	may	not	be	a	great	musician,	v	v	v	v	v	because	children	can	learn	nothing	from	music.	z	z	z	z	z	z	z	native
5	mas	he	0	409	350	935	334	A pilot	must	not	fly	when	tired,	x	x	x	x	x	even if	he	may	delay	the	flight	by	not	flying,	v	v	v	v	because	safety	is	the	most	important	thing	for	flight.	z	z	z	z	z	native
5	fem	they	1	599	244	1254	418	A secretary	must	have	good	computer	skills,	x	x	x	x	x	even if	they	may	only	need	type	on	a	computer,	v	v	v	v	because	fast	typing	doesn't	require	typing	skills.	z	z	z	z	z	z	z	native
5	neu	she	1	396	359	377	477	A researcher	should	not	hate	teaching,	x	x	x	x	x	x	even if	she	may	be	primarily	interested	in	doing	research,	v	v	v	v	because	a	large	part	of	the	researcher's	job	consists	of	teaching	students.	z	z	native
5	fem	she	1	572	269	367	324	A childcare worker	should	know	how	to	draw,	x	x	x	x	x	even if	she	may	not	be	good	at	drawing,	v	v	v	v	v	because	children	love	drawing.	z	z	z	z	z	z	z	z	z	z	native
5	neu	she	1	370	454	418	240	An Austrian	doesn't	have	to	wear	traditional	costumes	all	the	time,	x	even if	she	may	believe	that	it	looks	great,	v	v	v	v	v	because	on	most	days	Austrians	wear	normal	clothes.	z	z	z	z	z	z	native
5	neu	she	1	341	370	359	381	A kid	can	learn	a	lot,	x	x	x	x	x	x	even if	she	may	not	have	the	highest	IQ,	v	v	v	v	v	because	the	ability	to	learn	is	useless.	z	z	z	z	z	z	z	native
5	mas	they	1	546	172	266	170	A farmer	must	be	able	to	deal	with	planting,	x	x	x	even if	they	may	find	it	hard,	v	v	v	v	v	v	v	because	growing	plants	is	one	of	a	farmer's	major	jobs.	z	z	z	z	native
5	fem	he	1	426	466	432	219	A day care worker	must	be	very	understanding,	x	x	x	x	x	x	even if	he	may	be	annoyed	by	a	child,	v	v	v	v	v	because	children	cannot	always	control	their	behaviour.	z	z	z	z	z	z	z	native
5	mas	he	1	282	232	352	121	A car mechanic	must	know	a	lot	about	various	types	of	cars,	x	even if	he	may	usually	repair	the	same	type	of	car,	v	v	v	because	knowledge	is	completely	useless.	z	z	z	z	z	z	z	z	z	native
5	mas	they	1	345	171	178	232	A military officer	must	be	able	to	handle	a	gun	correctly,	x	x	even if	they	may	not	want	to	use	it,	v	v	v	v	v	because	the	officer	might	encounter	a	situation	where	using	a	gun	is	necessary.	z	native
5	fem	he	1	400	350	352	360	A librarian	must	know	how	to	read,	x	x	x	x	x	even if	he	may	not	read	many	books,	v	v	v	v	v	v	because	readers	are	nice.	z	z	z	z	z	z	z	z	z	z	native
5	pro	he	1	348	269	248	115	Anyone	can	be	successful,	x	x	x	x	x	x	x	even if	he	may	not	have	the	best	education,	v	v	v	v	v	because	anything	is	possible	if	one	works	hard	enough.	z	z	z	z	z	native
5	pro	they	1	336	167	282	182	Anyone	who	wants	to	be	a	teacher	must	go	to	university,	even if	they	may	just	want	to	be	a	pre-school	teacher,	v	v	v	because	there	is	not	a	lot	to	learn	before	being	able	to	teach	effectively.	native
6	pro	he	0	409	380	351	543	Everyone	should	use	resources	responsibly,	x	x	x	x	x	x	even if	he	may	not	believe	in	man-made	global	warming,	v	v	v	v	because	our	resources	are	finite.	z	z	z	z	z	z	z	z	z	native
6	pro	she	1	801	351	254	189	Anybody	can	learn	how	to	be	a	handstand,	x	x	x	even if	she	may	not	be	very	fit	for	this	role,	v	v	v	because	being	a	handstand	only	requires	regular	practice.	z	z	z	z	z	z	native
6	mas	they	1	902	525	533	299	A police officer	has	many	responsibilities,	x	x	x	x	x	x	x	even if	they	may	not	be	in	a	very	high	position,	v	v	v	because	being	a	police	officer	is	the	funniest	job	in	the	world.	z	z	native
6	fem	he	1	745	300	962	491	A kindergarten teacher	must	know	developmental	psychology,	x	x	x	x	x	x	even if	he	may	not	be	interested	in	it,	v	v	v	v	v	because	working	with	children	doesn't	require	any	skills.	z	z	z	z	z	z	native
6	mas	he	1	522	355	446	467	A construction worker	may	not	drink	alcohol	when	working,	x	x	x	x	even if	he	may	have	nearly	finished	the	work	for	the	day,	v	v	because	working	while	drunk	is	very	dangerous.	z	z	z	z	z	z	z	native
6	mas	they	1	462	548	348	274	A fire fighter	must	be	very	careful,	x	x	x	x	x	x	even if	they	may	be	on	a	training	mission,	v	v	v	v	v	because	otherwise	it	will	be	dangerous	during	rescues.	z	z	z	z	z	z	native
6	pro	he	1	406	276	420	303	Anyone	who	wants	to	be	a	teacher	must	go	to	university,	even if	he	may	just	want	to	be	a	pre-school	teacher,	v	v	v	because	there	is	not	a	lot	to	learn	before	being	able	to	teach	effectively.	native
6	neu	she	1	1093	488	507	135	A child	must	follow	teachers'	instructions,	x	x	x	x	x	x	even if	she	may	not	want	to,	v	v	v	v	v	v	v	because	parents	don't	like	children.	z	z	z	z	z	z	z	z	z	native
6	fem	he	1	689	378	848	525	A midwife	must	feel	comfortable	to	see	blood,	x	x	x	x	even if	he	may	mainly	work	in	the	after	care	of	a	baby,	v	because	midwifes	don't	like	skiing.	z	z	z	z	z	z	z	z	z	native
6	fem	they	1	310	666	391	374	A nanny	should	not	be	working	when	sick,	x	x	x	x	even if	they	may	want	to,	v	v	v	v	v	v	v	v	because	the	nanny	could	not	go	abroad	otherwise.	z	z	z	z	z	z	native
6	mas	she	1	371	344	257	466	A truck driver	must	take	a	break	every	four	hours,	x	x	x	even if	she	may	not	be	tired,	v	v	v	v	v	v	v	because	driving	for	long	periods	of	time	without	a	break	is	not	dangerous.	z	native
6	mas	he	1	336	323	448	224	A mechanic	must	know	a	lot	about	machines,	x	x	x	x	even if	he	may	only	work	with	other	machinery,	v	v	v	v	v	because	lots	of	machines	are	very	beautiful.	z	z	z	z	z	z	z	native
6	neu	he	1	335	294	314	369	A pensioner	should	be	allowed	to	work,	x	x	x	x	x	even if	he	may	not	need	the	money,	v	v	v	v	v	v	because	some	pensioners	like	shouting.	z	z	z	z	z	z	z	z	z	native
6	fem	they	1	374	327	289	653	A translator	has	to	know	quite	a	lot	about	the	target	language,	even if	they	may	speak	the	language	perfectly,	v	v	v	v	v	v	because	it	is	not	easy	to	translate	different	languages.	z	z	z	z	z	native
6	pro	he	1	220	303	294	510	Everyone	can	complete	this	assignment	on	time,	x	x	x	x	even if	he	may	have	many	other	things	to	do,	v	v	v	v	because	this	assignment	is	very	easy.	z	z	z	z	z	z	z	z	native
6	pro	he	1	1632	298	386	277	Everyone	should	look	after	the	environment,	x	x	x	x	x	even if	he	may	not	believe	in	global	warming,	v	v	v	v	v	because	excessive	human	activities	may	damage	the	environment.	z	z	z	z	z	z	native
6	mas	she	1	1066	661	663	323	A car mechanic	must	know	a	lot	about	various	types	of	cars,	x	even if	she	may	usually	repair	the	same	type	of	car,	v	v	v	because	knowledge	is	completely	useless.	z	z	z	z	z	z	z	z	z	native
6	neu	she	1	485	423	419	471	An elderly person	can	still	ride	a	bike,	x	x	x	x	x	even if	she	may	already	be	over	90,	v	v	v	v	v	v	because	being	old	doesn't	necessarily	mean	that	one	can't	ride.	z	z	z	z	native
6	neu	they	1	1331	534	989	295	A clerk	should	create	value	for	the	company,	x	x	x	x	even if	they	may	enjoy	the	holiday,	v	v	v	v	v	v	v	because	travelling	is	relaxing.	z	z	z	z	z	z	z	z	z	z	native
6	neu	he	1	569	352	236	384	An athlete	must	know	skills	to	win,	x	x	x	x	x	even if	he	may	not	win	every	time,	v	v	v	v	v	v	because	having	an	ambition	is	human	nature.	z	z	z	z	z	z	z	native
6	neu	they	1	523	397	287	293	A student	must	work	very	hard,	x	x	x	x	x	x	even if	they	may	not	want	to	be	the	best,	v	v	v	v	because	a	student	needs	to	pass	course	exams.	z	z	z	z	z	z	native
6	mas	they	1	431	289	558	328	A computer programmer	should	have	studied	computer	science,	x	x	x	x	x	even if	they	may	already	know	a	lot	about	programming,	v	v	v	v	because	a	scientist	is	nice.	z	z	z	z	z	z	z	z	z	native
6	fem	he	1	539	420	377	575	A secretary	must	have	good	computer	skills,	x	x	x	x	x	even if	he	may	only	need	type	on	a	computer,	v	v	v	v	because	fast	typing	doesn't	require	typing	skills.	z	z	z	z	z	z	z	native
6	fem	she	1	350	293	533	214	A librarian	must	know	how	to	read,	x	x	x	x	x	even if	she	may	not	read	many	books,	v	v	v	v	v	v	because	readers	are	nice.	z	z	z	z	z	z	z	z	z	z	native
6	fem	they	1	380	512	982	89	A pre-school teacher	has	to	remain	calm	at	all	times,	x	x	x	even if	they	may	be	stressed,	v	v	v	v	v	v	v	v	because	stress	affects	children	positively.	z	z	z	z	z	z	z	z	z	native
6	pro	they	1	394	274	286	156	Everyone	must	hand	in	the	exam	now,	x	x	x	x	even if	they	may	not	have	finished	it,	v	v	v	v	v	v	because	the	swimming	pool	is	cold.	z	z	z	z	z	z	z	z	native
6	mas	he	1	293	256	387	429	A carpenter	must	know	about	different	types	of	wood,	x	x	x	even if	he	may	think	it	is	not	important,	v	v	v	v	v	because	wood	looks	funny.	z	z	z	z	z	z	z	z	z	z	native
6	pro	they	1	375	290	273	175	Anyone	can	learn	how	to	play	an	instrument,	x	x	x	even if	they	may	not	have	the	best	sense	of	rhythm,	v	v	v	because	watching	TV	can	be	trained.	z	z	z	z	z	z	z	z	native
6	fem	she	1	316	232	276	190	A model	has	to	be	in	good	shape,	x	x	x	x	even if	she	may	not	want	to	be	a	fitness	model,	v	v	v	because	lots	of	fish	are	swimming	in	the	sea.	z	z	z	z	z	native
6	neu	they	0	279	278	296	2	An Austrian	doesn't	have	to	wear	traditional	costumes	all	the	time,	x	even if	they	may	believe	that	it	looks	great,	v	v	v	v	v	because	on	most	days	Austrians	wear	normal	clothes.	z	z	z	z	z	z	native
6	fem	she	1	1008	533	772	25	A baby-sitter	must	not	look	after	baby	when	sick,	x	x	x	even if	she	may	receive	only	reduced	pay,	v	v	v	v	v	v	because	the	baby-sitter	could	infect	babies.	z	z	z	z	z	z	z	z	native
6	mas	he	1	859	562	466	711	A military officer	must	be	able	to	handle	a	gun	correctly,	x	x	even if	he	may	not	want	to	use	it,	v	v	v	v	v	because	the	officer	might	encounter	a	situation	where	using	a	gun	is	necessary.	z	native
6	neu	he	1	842	709	575	363	A teenager	can	be	very	annoying,	x	x	x	x	x	x	even if	he	may	not	behave	annoyingly	on	purpose,	v	v	v	v	v	because	a	teenager's	hormones	can	cause	mood	swings.	z	z	z	z	z	z	native
6	fem	they	1	543	1473	333	84	A childcare worker	should	know	how	to	draw,	x	x	x	x	x	even if	they	may	not	be	good	at	drawing,	v	v	v	v	v	because	children	love	drawing.	z	z	z	z	z	z	z	z	z	z	native
6	neu	he	1	425	417	553	347	An adult	should	have	an	understanding	of	politics,	x	x	x	x	even if	he	may	not	want	to	be	a	politician,	v	v	v	v	because	vote	doesn't	need	political	knowledge.	z	z	z	z	z	z	z	z	native
6	neu	she	1	337	338	331	619	A journalist	has	to	report	the	truth,	x	x	x	x	x	even if	she	may	fear	that	some	people	won't	like	it,	v	v	v	because	it’s	a	journalist's	duty	to	inform	the	public	accurately.	z	z	z	z	native
6	pro	she	1	346	258	346	213	Anybody	can	enjoy	sports,	x	x	x	x	x	x	x	even if	she	may	not	be	very	fit,	v	v	v	v	v	v	because	enjoying	sports	only	requires	eating	a	lot.	z	z	z	z	z	z	native
6	neu	she	1	347	361	379	169	An artist	should	have	an	additional	job,	x	x	x	x	x	even if	she	may	be	a	talented	artist,	v	v	v	v	v	v	because	being	an	artist	doesn't	provide	one	with	a	regular	income	all	the	time.	native
6	mas	he	1	580	376	421	374	A farmer	must	be	able	to	deal	with	planting,	x	x	x	even if	he	may	find	it	hard,	v	v	v	v	v	v	v	because	growing	plants	is	one	of	a	farmer's	major	jobs.	z	z	z	z	native
6	mas	they	1	689	297	288	258	An astronaut	must	be	able	to	concentrate	when	tired,	x	x	x	even if	they	may	find	it	not	easy	to	realize,	v	v	v	v	because	flying	into	outer	space	doesn't	require	working	very	long	hours.	z	z	z	native
6	pro	they	1	1748	337	252	176	Anyone	should	be	able	to	go	to	school,	x	x	x	even if	they	may	live	in	a	remote	rural	area,	v	v	v	v	because	going	to	school	is	a	waste	of	time.	z	z	z	z	z	native
6	fem	he	1	310	329	441	277	A housekeeper	has	to	clean	the	toilet,	x	x	x	x	x	even if	he	may	find	it	disgusting,	v	v	v	v	v	v	v	because	that's	the	housekeeper's	duty.	z	z	z	z	z	z	z	z	z	native
6	fem	he	0	338	420	496	240	A secondary-school teacher	must	have	a	good	general	education,	x	x	x	x	even if	he	may	only	teach,	v	v	v	v	v	v	v	v	because	pupils	may	ask	the	teacher	questions.	z	z	z	z	z	z	z	native
6	pro	they	1	290	200	248	142	Anybody	who	wants	to	get	a	good	grade	must	study	hard,	even if	they	might	be	happy	with	an	average	grade,	v	v	v	v	because	the	exam	is	just	for	fun.	z	z	z	z	z	z	z	native
6	fem	she	1	568	498	625	630	A day care worker	must	be	very	understanding,	x	x	x	x	x	x	even if	she	may	be	annoyed	by	a	child,	v	v	v	v	v	because	children	cannot	always	control	their	behaviour.	z	z	z	z	z	z	z	native
6	mas	she	1	405	405	703	242	A criminal	must	not	be	set	free,	x	x	x	x	x	even if	she	may	feel	remorse	about	the	crime,	v	v	v	v	v	because	criminals	are	a	threat	to	the	public.	z	z	z	z	z	z	native
6	mas	they	1	404	296	228	213	An electrician	must	be	careful	at	all	times,	x	x	x	x	even if	they	may	be	just	performing	a	routine	job,	v	v	v	v	because	handling	electricity	is	not	dangerous.	z	z	z	z	z	z	z	z	native
6	mas	she	1	409	350	845	347	A sailor	must	know	how	to	swim,	x	x	x	x	x	even if	she	may	not	know	how	to	steer	the	ship,	v	v	v	because	it	is	not	easy	to	be	a	helm.	z	z	z	z	z	native
6	pro	she	1	599	290	258	254	One	must	tell	the	truth,	x	x	x	x	x	x	even if	she	may	hurt	someone's	feelings,	v	v	v	v	v	v	v	because	telling	the	truth	is	usually	the	right	choice.	z	z	z	z	z	native
6	pro	they	1	396	219	238	162	Somebody	must	have	taken	the	key,	x	x	x	x	x	even if	they	may	not	have	intended	to	take	it,	v	v	v	v	because	it	can	be	found	everywhere.	z	z	z	z	z	z	z	z	native
6	fem	they	1	572	297	342	197	A guide	must	know	a	lot	about	history,	x	x	x	x	even if	they	may	only	need	to	tell	stories	of	some	places	of	interest,	because	some	tourists	may	ask	more	about	history.	z	z	z	z	z	z	native
6	neu	she	1	370	454	418	568	A pharmacist	must	know	how	drugs	work,	x	x	x	x	x	even if	she	may	not	prescribe	drugs,	v	v	v	v	v	v	v	because	a	pharmacist	has	to	explain	patients	how	to	use	drugs.	z	z	z	native
6	fem	she	1	341	270	369	453	A primary school teacher	must	like	music,	x	x	x	x	x	x	x	even if	she	may	not	be	a	great	musician,	v	v	v	v	v	because	children	can	learn	nothing	from	music.	z	z	z	z	z	z	z	native
6	pro	she	1	546	202	318	250	Anyone	can	be	successful,	x	x	x	x	x	x	x	even if	she	may	not	have	the	best	education,	v	v	v	v	v	because	anything	is	possible	if	one	works	hard	enough.	z	z	z	z	z	native
6	pro	she	1	426	331	294	294	Someone	must	feed	the	cat,	x	x	x	x	x	x	even if	she	might	not	like	the	cat,	v	v	v	v	v	v	because	the	cat	will	die	if	no	one	feeds	it.	z	z	z	z	native
6	neu	he	1	282	262	82	364	A hairdresser	cannot	just	cut	a	customer's	hair	very	short,	x	x	even if	he	may	think	that	it	would	suit	the	customer,	v	v	v	because	it’s	the	customer's	decision.	z	z	z	z	z	z	z	z	z	native
6	mas	she	1	345	221	178	134	A pilot	must	not	fly	when	tired,	x	x	x	x	x	even if	she	may	delay	the	flight	by	not	flying,	v	v	v	v	because	safety	is	the	most	important	thing	for	flight.	z	z	z	z	z	native
6	pro	he	0	400	224	274	218	Someone	must	empty	the	bin	now,	x	x	x	x	x	even if	he	may	have	emptied	it	yesterday,	v	v	v	v	v	v	because	it	is	empty	again.	z	z	z	z	z	z	z	z	z	native
6	neu	they	1	348	332	258	276	A researcher	should	not	hate	teaching,	x	x	x	x	x	x	even if	they	may	be	primarily	interested	in	doing	research,	v	v	v	v	because	a	large	part	of	the	researcher's	job	consists	of	teaching	students.	z	z	native
6	neu	they	1	336	277	211	332	A kid	can	learn	a	lot,	x	x	x	x	x	x	even if	they	may	not	have	the	highest	IQ,	v	v	v	v	v	because	the	ability	to	learn	is	useless.	z	z	z	z	z	z	z	native
7	neu	he	1	1008	533	552	351	A kid	can	learn	a	lot,	x	x	x	x	x	x	even if	he	may	not	have	the	highest	IQ,	v	v	v	v	v	because	the	ability	to	learn	is	useless.	z	z	z	z	z	z	z	native
7	mas	they	1	1632	261	315	222	A pilot	must	not	fly	when	tired,	x	x	x	x	x	even if	they	may	delay	the	flight	by	not	flying,	v	v	v	v	because	safety	is	the	most	important	thing	for	flight.	z	z	z	z	z	native
7	pro	she	0	405	405	338	752	Everyone	can	complete	this	assignment	on	time,	x	x	x	x	even if	she	may	have	many	other	things	to	do,	v	v	v	v	because	this	assignment	is	very	easy.	z	z	z	z	z	z	z	z	native
7	fem	he	1	409	411	806	251	A guide	must	know	a	lot	about	history,	x	x	x	x	even if	he	may	only	need	to	tell	stories	of	some	places	of	interest,	because	some	tourists	may	ask	more	about	history.	z	z	z	z	z	z	native
7	fem	they	1	801	400	459	680	A librarian	must	know	how	to	read,	x	x	x	x	x	even if	they	may	not	read	many	books,	v	v	v	v	v	v	because	readers	are	nice.	z	z	z	z	z	z	z	z	z	z	native
7	pro	she	1	404	326	338	169	Anyone	who	wants	to	be	a	teacher	must	go	to	university,	even if	she	may	just	want	to	be	a	pre-school	teacher,	v	v	v	because	there	is	not	a	lot	to	learn	before	being	able	to	teach	effectively.	native
7	neu	they	1	859	662	343	47	A journalist	has	to	report	the	truth,	x	x	x	x	x	even if	they	may	fear	that	some	people	won't	like	it,	v	v	v	because	it’s	a	journalist's	duty	to	inform	the	public	accurately.	z	z	z	z	native
7	mas	he	1	1066	611	813	193	A fire fighter	must	be	very	careful,	x	x	x	x	x	x	even if	he	may	be	on	a	training	mission,	v	v	v	v	v	because	otherwise	it	will	be	dangerous	during	rescues.	z	z	z	z	z	z	native
7	pro	she	0	409	350	275	334	Someone	must	empty	the	bin	now,	x	x	x	x	x	even if	she	may	have	emptied	it	yesterday,	v	v	v	v	v	v	because	it	is	empty	again.	z	z	z	z	z	z	z	z	z	native
7	neu	she	1	842	809	785	71	A pensioner	should	be	allowed	to	work,	x	x	x	x	x	even if	she	may	not	need	the	money,	v	v	v	v	v	v	because	some	pensioners	like	shouting.	z	z	z	z	z	z	z	z	z	native
7	mas	they	1	485	293	329	194	A truck driver	must	take	a	break	every	four	hours,	x	x	x	even if	they	may	not	be	tired,	v	v	v	v	v	v	v	because	driving	for	long	periods	of	time	without	a	break	is	not	dangerous.	z	native
7	mas	she	1	1331	484	1012	456	A mechanic	must	know	a	lot	about	machines,	x	x	x	x	even if	she	may	only	work	with	other	machinery,	v	v	v	v	v	because	lots	of	machines	are	very	beautiful.	z	z	z	z	z	z	z	native
7	mas	they	1	569	322	356	170	A criminal	must	not	be	set	free,	x	x	x	x	x	even if	they	may	feel	remorse	about	the	crime,	v	v	v	v	v	because	criminals	are	a	threat	to	the	public.	z	z	z	z	z	z	native
7	pro	she	0	599	310	318	377	Everyone	should	use	resources	responsibly,	x	x	x	x	x	x	even if	she	may	not	believe	in	man-made	global	warming,	v	v	v	v	because	our	resources	are	finite.	z	z	z	z	z	z	z	z	z	native
7	fem	they	1	902	512	608	9	A model	has	to	be	in	good	shape,	x	x	x	x	even if	they	may	not	want	to	be	a	fitness	model,	v	v	v	because	lots	of	fish	are	swimming	in	the	sea.	z	z	z	z	z	native
7	fem	she	1	745	287	922	384	A housekeeper	has	to	clean	the	toilet,	x	x	x	x	x	even if	she	may	find	it	disgusting,	v	v	v	v	v	v	v	because	that's	the	housekeeper's	duty.	z	z	z	z	z	z	z	z	z	native
7	fem	they	1	522	400	371	527	A primary school teacher	must	like	music,	x	x	x	x	x	x	x	even if	they	may	not	be	a	great	musician,	v	v	v	v	v	because	children	can	learn	nothing	from	music.	z	z	z	z	z	z	z	native
7	neu	they	1	543	430	285	726	An artist	should	have	an	additional	job,	x	x	x	x	x	even if	they	may	be	a	talented	artist,	v	v	v	v	v	v	because	being	an	artist	doesn't	provide	one	with	a	regular	income	all	the	time.	native
7	mas	he	1	523	297	410	213	A computer programmer	should	have	studied	computer	science,	x	x	x	x	x	even if	he	may	already	know	a	lot	about	programming,	v	v	v	v	because	a	scientist	is	nice.	z	z	z	z	z	z	z	z	z	native
7	fem	they	1	462	334	423	687	A day care worker	must	be	very	understanding,	x	x	x	x	x	x	even if	they	may	be	annoyed	by	a	child,	v	v	v	v	v	because	children	cannot	always	control	their	behaviour.	z	z	z	z	z	z	z	native
7	fem	she	1	406	269	1162	167	A secretary	must	have	good	computer	skills,	x	x	x	x	x	even if	she	may	only	need	type	on	a	computer,	v	v	v	v	because	fast	typing	doesn't	require	typing	skills.	z	z	z	z	z	z	z	native
7	mas	she	1	431	339	558	346	A farmer	must	be	able	to	deal	with	planting,	x	x	x	even if	she	may	find	it	hard,	v	v	v	v	v	v	v	because	growing	plants	is	one	of	a	farmer's	major	jobs.	z	z	z	z	native
7	neu	they	1	425	487	700	238	A pharmacist	must	know	how	drugs	work,	x	x	x	x	x	even if	they	may	not	prescribe	drugs,	v	v	v	v	v	v	v	because	a	pharmacist	has	to	explain	patients	how	to	use	drugs.	z	z	z	native
7	fem	she	1	1093	388	517	954	A kindergarten teacher	must	know	developmental	psychology,	x	x	x	x	x	x	even if	she	may	not	be	interested	in	it,	v	v	v	v	v	because	working	with	children	doesn't	require	any	skills.	z	z	z	z	z	z	native
7	neu	she	1	337	338	331	57	A hairdresser	cannot	just	cut	a	customer's	hair	very	short,	x	x	even if	she	may	think	that	it	would	suit	the	customer,	v	v	v	because	it’s	the	customer's	decision.	z	z	z	z	z	z	z	z	z	native
7	neu	he	1	346	258	166	366	A researcher	should	not	hate	teaching,	x	x	x	x	x	x	even if	he	may	be	primarily	interested	in	doing	research,	v	v	v	v	because	a	large	part	of	the	researcher's	job	consists	of	teaching	students.	z	z	native
7	fem	he	1	689	615	848	464	A nanny	should	not	be	working	when	sick,	x	x	x	x	even if	he	may	want	to,	v	v	v	v	v	v	v	v	because	the	nanny	could	not	go	abroad	otherwise.	z	z	z	z	z	z	native
7	mas	she	1	539	1453	237	406	A construction worker	may	not	drink	alcohol	when	working,	x	x	x	x	even if	she	may	have	nearly	finished	the	work	for	the	day,	v	v	because	working	while	drunk	is	very	dangerous.	z	z	z	z	z	z	z	native
7	fem	he	1	310	445	456	422	A translator	has	to	know	quite	a	lot	about	the	target	language,	even if	he	may	speak	the	language	perfectly,	v	v	v	v	v	v	because	it	is	not	easy	to	translate	different	languages.	z	z	z	z	z	native
7	neu	he	1	347	261	169	395	A clerk	should	create	value	for	the	company,	x	x	x	x	even if	he	may	enjoy	the	holiday,	v	v	v	v	v	v	v	because	travelling	is	relaxing.	z	z	z	z	z	z	z	z	z	z	native
7	mas	she	1	350	313	433	468	A military officer	must	be	able	to	handle	a	gun	correctly,	x	x	even if	she	may	not	want	to	use	it,	v	v	v	v	v	because	the	officer	might	encounter	a	situation	where	using	a	gun	is	necessary.	z	native
7	mas	he	1	380	288	1057	336	An electrician	must	be	careful	at	all	times,	x	x	x	x	even if	he	may	be	just	performing	a	routine	job,	v	v	v	v	because	handling	electricity	is	not	dangerous.	z	z	z	z	z	z	z	z	native
7	neu	she	1	580	506	361	190	A teenager	can	be	very	annoying,	x	x	x	x	x	x	even if	she	may	not	behave	annoyingly	on	purpose,	v	v	v	v	v	because	a	teenager's	hormones	can	cause	mood	swings.	z	z	z	z	z	z	native
7	neu	they	1	689	397	315	157	A child	must	follow	teachers'	instructions,	x	x	x	x	x	x	even if	they	may	not	want	to,	v	v	v	v	v	v	v	because	parents	don't	like	children.	z	z	z	z	z	z	z	z	z	native
7	pro	he	1	396	266	305	605	Everyone	must	hand	in	the	exam	now,	x	x	x	x	even if	he	may	not	have	finished	it,	v	v	v	v	v	v	because	the	swimming	pool	is	cold.	z	z	z	z	z	z	z	z	native
7	pro	she	1	572	269	295	212	Everyone	should	look	after	the	environment,	x	x	x	x	x	even if	she	may	not	believe	in	global	warming,	v	v	v	v	v	because	excessive	human	activities	may	damage	the	environment.	z	z	z	z	z	z	native
7	pro	he	1	370	361	314	504	Anyone	can	learn	how	to	play	an	instrument,	x	x	x	even if	he	may	not	have	the	best	sense	of	rhythm,	v	v	v	because	watching	TV	can	be	trained.	z	z	z	z	z	z	z	z	native
7	pro	he	1	341	277	281	395	Somebody	must	have	taken	the	key,	x	x	x	x	x	even if	he	may	not	have	intended	to	take	it,	v	v	v	v	because	it	can	be	found	everywhere.	z	z	z	z	z	z	z	z	native
7	neu	she	1	1748	477	407	325	An adult	should	have	an	understanding	of	politics,	x	x	x	x	even if	she	may	not	want	to	be	a	politician,	v	v	v	v	because	vote	doesn't	need	political	knowledge.	z	z	z	z	z	z	z	z	native
7	mas	they	1	394	284	234	344	A sailor	must	know	how	to	swim,	x	x	x	x	x	even if	they	may	not	know	how	to	steer	the	ship,	v	v	v	because	it	is	not	easy	to	be	a	helm.	z	z	z	z	z	native
7	fem	she	1	371	324	357	32	A midwife	must	feel	comfortable	to	see	blood,	x	x	x	x	even if	she	may	mainly	work	in	the	after	care	of	a	baby,	v	because	midwifes	don't	like	skiing.	z	z	z	z	z	z	z	z	z	native
7	fem	they	1	336	336	373	363	A baby-sitter	must	not	look	after	baby	when	sick,	x	x	x	even if	they	may	receive	only	reduced	pay,	v	v	v	v	v	v	because	the	baby-sitter	could	infect	babies.	z	z	z	z	z	z	z	z	native
7	mas	they	1	293	256	237	330	A car mechanic	must	know	a	lot	about	various	types	of	cars,	x	even if	they	may	usually	repair	the	same	type	of	car,	v	v	v	because	knowledge	is	completely	useless.	z	z	z	z	z	z	z	z	z	native
7	pro	they	0	546	222	297	397	Anybody	can	learn	how	to	be	a	handstand,	x	x	x	even if	they	may	not	be	very	fit	for	this	role,	v	v	v	because	being	a	handstand	only	requires	regular	practice.	z	z	z	z	z	z	native
7	mas	she	1	375	350	290	334	A carpenter	must	know	about	different	types	of	wood,	x	x	x	even if	she	may	think	it	is	not	important,	v	v	v	v	v	because	wood	looks	funny.	z	z	z	z	z	z	z	z	z	z	native
7	fem	he	1	335	638	574	408	A childcare worker	should	know	how	to	draw,	x	x	x	x	x	even if	he	may	not	be	good	at	drawing,	v	v	v	v	v	because	children	love	drawing.	z	z	z	z	z	z	z	z	z	z	native
7	pro	he	1	426	338	380	525	Anyone	should	be	able	to	go	to	school,	x	x	x	even if	he	may	live	in	a	remote	rural	area,	v	v	v	v	because	going	to	school	is	a	waste	of	time.	z	z	z	z	z	native
7	mas	he	1	316	202	326	345	A police officer	has	many	responsibilities,	x	x	x	x	x	x	x	even if	he	may	not	be	in	a	very	high	position,	v	v	v	because	being	a	police	officer	is	the	funniest	job	in	the	world.	z	z	native
7	fem	she	1	374	240	314	352	A secondary-school teacher	must	have	a	good	general	education,	x	x	x	x	even if	she	may	only	teach,	v	v	v	v	v	v	v	v	because	pupils	may	ask	the	teacher	questions.	z	z	z	z	z	z	z	native
7	neu	they	1	310	327	328	74	An elderly person	can	still	ride	a	bike,	x	x	x	x	x	even if	they	may	already	be	over	90,	v	v	v	v	v	v	because	being	old	doesn't	necessarily	mean	that	one	can't	ride.	z	z	z	z	native
7	neu	he	1	338	646	286	310	A student	must	work	very	hard,	x	x	x	x	x	x	even if	he	may	not	want	to	be	the	best,	v	v	v	v	because	a	student	needs	to	pass	course	exams.	z	z	z	z	z	z	native
7	mas	he	1	279	228	349	285	An astronaut	must	be	able	to	concentrate	when	tired,	x	x	x	even if	he	may	find	it	not	easy	to	realize,	v	v	v	v	because	flying	into	outer	space	doesn't	require	working	very	long	hours.	z	z	z	native
7	pro	they	1	282	222	226	206	Anybody	can	enjoy	sports,	x	x	x	x	x	x	x	even if	they	may	not	be	very	fit,	v	v	v	v	v	v	because	enjoying	sports	only	requires	eating	a	lot.	z	z	z	z	z	z	native
7	pro	they	1	345	161	219	196	Someone	must	feed	the	cat,	x	x	x	x	x	x	even if	they	might	not	like	the	cat,	v	v	v	v	v	v	because	the	cat	will	die	if	no	one	feeds	it.	z	z	z	z	native
7	neu	he	1	290	240	10	350	An Austrian	doesn't	have	to	wear	traditional	costumes	all	the	time,	x	even if	he	may	believe	that	it	looks	great,	v	v	v	v	v	because	on	most	days	Austrians	wear	normal	clothes.	z	z	z	z	z	z	native
7	fem	he	1	220	413	284	318	A pre-school teacher	has	to	remain	calm	at	all	times,	x	x	x	even if	he	may	be	stressed,	v	v	v	v	v	v	v	v	because	stress	affects	children	positively.	z	z	z	z	z	z	z	z	z	native
7	pro	they	0	400	224	314	218	Anyone	can	be	successful,	x	x	x	x	x	x	x	even if	they	may	not	have	the	best	education,	v	v	v	v	v	because	anything	is	possible	if	one	works	hard	enough.	z	z	z	z	z	native
7	neu	she	0	568	518	575	348	An athlete	must	know	skills	to	win,	x	x	x	x	x	even if	she	may	not	win	every	time,	v	v	v	v	v	v	because	having	an	ambition	is	human	nature.	z	z	z	z	z	z	z	native
7	pro	they	1	348	222	260	185	One	must	tell	the	truth,	x	x	x	x	x	x	even if	they	may	hurt	someone's	feelings,	v	v	v	v	v	v	v	because	telling	the	truth	is	usually	the	right	choice.	z	z	z	z	z	native
7	pro	he	1	336	214	352	613	Anybody	who	wants	to	get	a	good	grade	must	study	hard,	even if	he	might	be	happy	with	an	average	grade,	v	v	v	v	because	the	exam	is	just	for	fun.	z	z	z	z	z	z	z	native
8	pro	they	1	409	320	265	177	Everyone	should	look	after	the	environment,	x	x	x	x	x	even if	they	may	not	believe	in	global	warming,	v	v	v	v	v	because	excessive	human	activities	may	damage	the	environment.	z	z	z	z	z	z	native
8	pro	they	0	801	371	281	865	Everyone	should	use	resources	responsibly,	x	x	x	x	x	x	even if	they	may	not	believe	in	man-made	global	warming,	v	v	v	v	because	our	resources	are	finite.	z	z	z	z	z	z	z	z	z	native
8	neu	they	0	902	575	630	702	A teenager	can	be	very	annoying,	x	x	x	x	x	x	even if	they	may	not	behave	annoyingly	on	purpose,	v	v	v	v	v	because	a	teenager's	hormones	can	cause	mood	swings.	z	z	z	z	z	z	native
8	pro	she	1	745	287	264	252	Somebody	must	have	taken	the	key,	x	x	x	x	x	even if	she	may	not	have	intended	to	take	it,	v	v	v	v	because	it	can	be	found	everywhere.	z	z	z	z	z	z	z	z	native
8	neu	they	1	522	455	323	142	An adult	should	have	an	understanding	of	politics,	x	x	x	x	even if	they	may	not	want	to	be	a	politician,	v	v	v	v	because	vote	doesn't	need	political	knowledge.	z	z	z	z	z	z	z	z	native
8	pro	they	1	462	538	256	162	Someone	must	empty	the	bin	now,	x	x	x	x	x	even if	they	may	have	emptied	it	yesterday,	v	v	v	v	v	v	because	it	is	empty	again.	z	z	z	z	z	z	z	z	z	native
8	neu	he	1	406	269	1122	387	An artist	should	have	an	additional	job,	x	x	x	x	x	even if	he	may	be	a	talented	artist,	v	v	v	v	v	v	because	being	an	artist	doesn't	provide	one	with	a	regular	income	all	the	time.	native
8	neu	he	1	1093	388	297	331	A journalist	has	to	report	the	truth,	x	x	x	x	x	even if	he	may	fear	that	some	people	won't	like	it,	v	v	v	because	it’s	a	journalist's	duty	to	inform	the	public	accurately.	z	z	z	z	native
8	mas	they	1	689	442	708	310	A construction worker	may	not	drink	alcohol	when	working,	x	x	x	x	even if	they	may	have	nearly	finished	the	work	for	the	day,	v	v	because	working	while	drunk	is	very	dangerous.	z	z	z	z	z	z	z	native
8	neu	she	1	310	460	406	367	A clerk	should	create	value	for	the	company,	x	x	x	x	even if	she	may	enjoy	the	holiday,	v	v	v	v	v	v	v	because	travelling	is	relaxing.	z	z	z	z	z	z	z	z	z	z	native
8	fem	she	1	371	324	357	74	A translator	has	to	know	quite	a	lot	about	the	target	language,	even if	she	may	speak	the	language	perfectly,	v	v	v	v	v	v	because	it	is	not	easy	to	translate	different	languages.	z	z	z	z	z	native
8	mas	he	1	336	323	448	553	A sailor	must	know	how	to	swim,	x	x	x	x	x	even if	he	may	not	know	how	to	steer	the	ship,	v	v	v	because	it	is	not	easy	to	be	a	helm.	z	z	z	z	z	native
8	neu	they	1	335	364	461	159	An athlete	must	know	skills	to	win,	x	x	x	x	x	even if	they	may	not	win	every	time,	v	v	v	v	v	v	because	having	an	ambition	is	human	nature.	z	z	z	z	z	z	z	native
8	pro	she	1	374	240	335	253	Anyone	should	be	able	to	go	to	school,	x	x	x	even if	she	may	live	in	a	remote	rural	area,	v	v	v	v	because	going	to	school	is	a	waste	of	time.	z	z	z	z	z	native
8	fem	he	1	220	701	284	333	A baby-sitter	must	not	look	after	baby	when	sick,	x	x	x	even if	he	may	receive	only	reduced	pay,	v	v	v	v	v	v	because	the	baby-sitter	could	infect	babies.	z	z	z	z	z	z	z	z	native
8	fem	she	1	1632	291	415	1	A pre-school teacher	has	to	remain	calm	at	all	times,	x	x	x	even if	she	may	be	stressed,	v	v	v	v	v	v	v	v	because	stress	affects	children	positively.	z	z	z	z	z	z	z	z	z	native
8	fem	they	1	1066	336	738	505	A midwife	must	feel	comfortable	to	see	blood,	x	x	x	x	even if	they	may	mainly	work	in	the	after	care	of	a	baby,	v	because	midwifes	don't	like	skiing.	z	z	z	z	z	z	z	z	z	native
8	mas	she	1	485	343	329	563	An astronaut	must	be	able	to	concentrate	when	tired,	x	x	x	even if	she	may	find	it	not	easy	to	realize,	v	v	v	v	because	flying	into	outer	space	doesn't	require	working	very	long	hours.	z	z	z	native
8	pro	he	1	1331	471	316	20	Anybody	can	learn	how	to	be	a	handstand,	x	x	x	even if	he	may	not	be	very	fit	for	this	role,	v	v	v	because	being	a	handstand	only	requires	regular	practice.	z	z	z	z	z	z	native
8	pro	she	1	569	352	304	168	Anybody	who	wants	to	get	a	good	grade	must	study	hard,	even if	she	might	be	happy	with	an	average	grade,	v	v	v	v	because	the	exam	is	just	for	fun.	z	z	z	z	z	z	z	native
8	mas	she	1	523	347	260	328	A computer programmer	should	have	studied	computer	science,	x	x	x	x	x	even if	she	may	already	know	a	lot	about	programming,	v	v	v	v	because	a	scientist	is	nice.	z	z	z	z	z	z	z	z	z	native
8	neu	they	1	431	389	585	619	A hairdresser	cannot	just	cut	a	customer's	hair	very	short,	x	x	even if	they	may	think	that	it	would	suit	the	customer,	v	v	v	because	it’s	the	customer's	decision.	z	z	z	z	z	z	z	z	z	native
8	neu	he	1	539	1433	117	378	A child	must	follow	teachers'	instructions,	x	x	x	x	x	x	even if	he	may	not	want	to,	v	v	v	v	v	v	v	because	parents	don't	like	children.	z	z	z	z	z	z	z	z	z	native
8	neu	she	0	350	313	483	310	A student	must	work	very	hard,	x	x	x	x	x	x	even if	she	may	not	want	to	be	the	best,	v	v	v	v	because	a	student	needs	to	pass	course	exams.	z	z	z	z	z	z	native
8	neu	they	1	380	388	934	102	A pensioner	should	be	allowed	to	work,	x	x	x	x	x	even if	they	may	not	need	the	money,	v	v	v	v	v	v	because	some	pensioners	like	shouting.	z	z	z	z	z	z	z	z	z	native
8	mas	she	1	394	334	234	386	A fire fighter	must	be	very	careful,	x	x	x	x	x	x	even if	she	may	be	on	a	training	mission,	v	v	v	v	v	because	otherwise	it	will	be	dangerous	during	rescues.	z	z	z	z	z	z	native
8	pro	he	1	293	293	294	539	One	must	tell	the	truth,	x	x	x	x	x	x	even if	he	may	hurt	someone's	feelings,	v	v	v	v	v	v	v	because	telling	the	truth	is	usually	the	right	choice.	z	z	z	z	z	native
8	neu	he	0	375	350	300	398	A pharmacist	must	know	how	drugs	work,	x	x	x	x	x	even if	he	may	not	prescribe	drugs,	v	v	v	v	v	v	v	because	a	pharmacist	has	to	explain	patients	how	to	use	drugs.	z	z	z	native
8	neu	he	1	316	232	56	340	An elderly person	can	still	ride	a	bike,	x	x	x	x	x	even if	he	may	already	be	over	90,	v	v	v	v	v	v	because	being	old	doesn't	necessarily	mean	that	one	can't	ride.	z	z	z	z	native
8	mas	they	1	279	228	199	333	A carpenter	must	know	about	different	types	of	wood,	x	x	x	even if	they	may	think	it	is	not	important,	v	v	v	v	v	because	wood	looks	funny.	z	z	z	z	z	z	z	z	z	z	native
8	pro	she	1	1008	533	298	213	Anyone	can	learn	how	to	play	an	instrument,	x	x	x	even if	she	may	not	have	the	best	sense	of	rhythm,	v	v	v	because	watching	TV	can	be	trained.	z	z	z	z	z	z	z	z	native
8	fem	they	1	859	298	391	50	A kindergarten teacher	must	know	developmental	psychology,	x	x	x	x	x	x	even if	they	may	not	be	interested	in	it,	v	v	v	v	v	because	working	with	children	doesn't	require	any	skills.	z	z	z	z	z	z	native
8	mas	he	1	842	679	845	414	A criminal	must	not	be	set	free,	x	x	x	x	x	even if	he	may	feel	remorse	about	the	crime,	v	v	v	v	v	because	criminals	are	a	threat	to	the	public.	z	z	z	z	z	z	native
8	mas	she	1	543	380	258	488	An electrician	must	be	careful	at	all	times,	x	x	x	x	even if	she	may	be	just	performing	a	routine	job,	v	v	v	v	because	handling	electricity	is	not	dangerous.	z	z	z	z	z	z	z	z	native
8	pro	she	1	425	417	246	232	Everyone	must	hand	in	the	exam	now,	x	x	x	x	even if	she	may	not	have	finished	it,	v	v	v	v	v	v	because	the	swimming	pool	is	cold.	z	z	z	z	z	z	z	z	native
8	fem	she	1	337	238	341	213	A guide	must	know	a	lot	about	history,	x	x	x	x	even if	she	may	only	need	to	tell	stories	of	some	places	of	interest,	because	some	tourists	may	ask	more	about	history.	z	z	z	z	z	z	native
8	fem	he	1	346	652	426	440	A model	has	to	be	in	good	shape,	x	x	x	x	even if	he	may	not	want	to	be	a	fitness	model,	v	v	v	because	lots	of	fish	are	swimming	in	the	sea.	z	z	z	z	z	native
8	fem	they	1	347	366	364	420	A housekeeper	has	to	clean	the	toilet,	x	x	x	x	x	even if	they	may	find	it	disgusting,	v	v	v	v	v	v	v	because	that's	the	housekeeper's	duty.	z	z	z	z	z	z	z	z	z	native
8	fem	they	1	580	371	346	232	A secondary-school teacher	must	have	a	good	general	education,	x	x	x	x	even if	they	may	only	teach,	v	v	v	v	v	v	v	v	because	pupils	may	ask	the	teacher	questions.	z	z	z	z	z	z	z	native
8	pro	he	1	689	334	240	194	Anybody	can	enjoy	sports,	x	x	x	x	x	x	x	even if	he	may	not	be	very	fit,	v	v	v	v	v	v	because	enjoying	sports	only	requires	eating	a	lot.	z	z	z	z	z	z	native
8	fem	she	1	1748	377	417	444	A nanny	should	not	be	working	when	sick,	x	x	x	x	even if	she	may	want	to,	v	v	v	v	v	v	v	v	because	the	nanny	could	not	go	abroad	otherwise.	z	z	z	z	z	z	native
8	mas	she	1	310	277	301	479	A police officer	has	many	responsibilities,	x	x	x	x	x	x	x	even if	she	may	not	be	in	a	very	high	position,	v	v	v	because	being	a	police	officer	is	the	funniest	job	in	the	world.	z	z	native
8	mas	they	1	338	616	406	227	A mechanic	must	know	a	lot	about	machines,	x	x	x	x	even if	they	may	only	work	with	other	machinery,	v	v	v	v	v	because	lots	of	machines	are	very	beautiful.	z	z	z	z	z	z	z	native
8	pro	he	1	290	247	315	632	Someone	must	feed	the	cat,	x	x	x	x	x	x	even if	he	might	not	like	the	cat,	v	v	v	v	v	v	because	the	cat	will	die	if	no	one	feeds	it.	z	z	z	z	native
8	mas	he	1	568	468	675	486	A truck driver	must	take	a	break	every	four	hours,	x	x	x	even if	he	may	not	be	tired,	v	v	v	v	v	v	v	because	driving	for	long	periods	of	time	without	a	break	is	not	dangerous.	z	native
8	pro	they	1	405	345	254	194	Everyone	can	complete	this	assignment	on	time,	x	x	x	x	even if	they	may	have	many	other	things	to	do,	v	v	v	v	because	this	assignment	is	very	easy.	z	z	z	z	z	z	z	z	native
8	fem	he	1	404	321	368	804	A primary school teacher	must	like	music,	x	x	x	x	x	x	x	even if	he	may	not	be	a	great	musician,	v	v	v	v	v	because	children	can	learn	nothing	from	music.	z	z	z	z	z	z	z	native
8	mas	he	0	409	350	935	334	A pilot	must	not	fly	when	tired,	x	x	x	x	x	even if	he	may	delay	the	flight	by	not	flying,	v	v	v	v	because	safety	is	the	most	important	thing	for	flight.	z	z	z	z	z	native
8	fem	they	1	599	244	1254	619	A secretary	must	have	good	computer	skills,	x	x	x	x	x	even if	they	may	only	need	type	on	a	computer,	v	v	v	v	because	fast	typing	doesn't	require	typing	skills.	z	z	z	z	z	z	z	native
8	neu	she	1	396	359	377	427	A researcher	should	not	hate	teaching,	x	x	x	x	x	x	even if	she	may	be	primarily	interested	in	doing	research,	v	v	v	v	because	a	large	part	of	the	researcher's	job	consists	of	teaching	students.	z	z	native
8	fem	she	1	572	269	367	41	A childcare worker	should	know	how	to	draw,	x	x	x	x	x	even if	she	may	not	be	good	at	drawing,	v	v	v	v	v	because	children	love	drawing.	z	z	z	z	z	z	z	z	z	z	native
8	neu	she	1	370	454	418	378	An Austrian	doesn't	have	to	wear	traditional	costumes	all	the	time,	x	even if	she	may	believe	that	it	looks	great,	v	v	v	v	v	because	on	most	days	Austrians	wear	normal	clothes.	z	z	z	z	z	z	native
8	neu	she	1	341	370	359	375	A kid	can	learn	a	lot,	x	x	x	x	x	x	even if	she	may	not	have	the	highest	IQ,	v	v	v	v	v	because	the	ability	to	learn	is	useless.	z	z	z	z	z	z	z	native
8	mas	they	1	546	172	266	395	A farmer	must	be	able	to	deal	with	planting,	x	x	x	even if	they	may	find	it	hard,	v	v	v	v	v	v	v	because	growing	plants	is	one	of	a	farmer's	major	jobs.	z	z	z	z	native
8	fem	he	1	426	466	432	431	A day care worker	must	be	very	understanding,	x	x	x	x	x	x	even if	he	may	be	annoyed	by	a	child,	v	v	v	v	v	because	children	cannot	always	control	their	behaviour.	z	z	z	z	z	z	z	native
8	mas	he	1	282	232	352	681	A car mechanic	must	know	a	lot	about	various	types	of	cars,	x	even if	he	may	usually	repair	the	same	type	of	car,	v	v	v	because	knowledge	is	completely	useless.	z	z	z	z	z	z	z	z	z	native
8	mas	they	1	345	171	178	288	A military officer	must	be	able	to	handle	a	gun	correctly,	x	x	even if	they	may	not	want	to	use	it,	v	v	v	v	v	because	the	officer	might	encounter	a	situation	where	using	a	gun	is	necessary.	z	native
8	fem	he	1	400	350	352	448	A librarian	must	know	how	to	read,	x	x	x	x	x	even if	he	may	not	read	many	books,	v	v	v	v	v	v	because	readers	are	nice.	z	z	z	z	z	z	z	z	z	z	native
8	pro	he	1	348	269	316	188	Anyone	can	be	successful,	x	x	x	x	x	x	x	even if	he	may	not	have	the	best	education,	v	v	v	v	v	because	anything	is	possible	if	one	works	hard	enough.	z	z	z	z	z	native
8	pro	they	1	336	167	241	155	Anyone	who	wants	to	be	a	teacher	must	go	to	university,	even if	they	may	just	want	to	be	a	pre-school	teacher,	v	v	v	because	there	is	not	a	lot	to	learn	before	being	able	to	teach	effectively.	native
9	pro	he	1	409	367	268	196	Everyone	should	use	resources	responsibly,	x	x	x	x	x	x	even if	he	may	not	believe	in	man-made	global	warming,	v	v	v	v	because	our	resources	are	finite.	z	z	z	z	z	z	z	z	z	native
9	pro	she	1	801	351	330	171	Anybody	can	learn	how	to	be	a	handstand,	x	x	x	even if	she	may	not	be	very	fit	for	this	role,	v	v	v	because	being	a	handstand	only	requires	regular	practice.	z	z	z	z	z	z	native
9	mas	they	1	902	525	533	268	A police officer	has	many	responsibilities,	x	x	x	x	x	x	x	even if	they	may	not	be	in	a	very	high	position,	v	v	v	because	being	a	police	officer	is	the	funniest	job	in	the	world.	z	z	native
9	fem	he	1	745	260	962	610	A kindergarten teacher	must	know	developmental	psychology,	x	x	x	x	x	x	even if	he	may	not	be	interested	in	it,	v	v	v	v	v	because	working	with	children	doesn't	require	any	skills.	z	z	z	z	z	z	native
9	mas	he	1	522	355	446	263	A construction worker	may	not	drink	alcohol	when	working,	x	x	x	x	even if	he	may	have	nearly	finished	the	work	for	the	day,	v	v	because	working	while	drunk	is	very	dangerous.	z	z	z	z	z	z	z	native
9	mas	they	1	462	548	348	171	A fire fighter	must	be	very	careful,	x	x	x	x	x	x	even if	they	may	be	on	a	training	mission,	v	v	v	v	v	because	otherwise	it	will	be	dangerous	during	rescues.	z	z	z	z	z	z	native
9	pro	he	1	406	276	340	620	Anyone	who	wants	to	be	a	teacher	must	go	to	university,	even if	he	may	just	want	to	be	a	pre-school	teacher,	v	v	v	because	there	is	not	a	lot	to	learn	before	being	able	to	teach	effectively.	native
9	neu	she	1	1093	488	507	436	A child	must	follow	teachers'	instructions,	x	x	x	x	x	x	even if	she	may	not	want	to,	v	v	v	v	v	v	v	because	parents	don't	like	children.	z	z	z	z	z	z	z	z	z	native
9	fem	he	1	689	420	848	714	A midwife	must	feel	comfortable	to	see	blood,	x	x	x	x	even if	he	may	mainly	work	in	the	after	care	of	a	baby,	v	because	midwifes	don't	like	skiing.	z	z	z	z	z	z	z	z	z	native
9	fem	they	1	310	512	391	465	A nanny	should	not	be	working	when	sick,	x	x	x	x	even if	they	may	want	to,	v	v	v	v	v	v	v	v	because	the	nanny	could	not	go	abroad	otherwise.	z	z	z	z	z	z	native
9	mas	she	1	371	344	257	152	A truck driver	must	take	a	break	every	four	hours,	x	x	x	even if	she	may	not	be	tired,	v	v	v	v	v	v	v	because	driving	for	long	periods	of	time	without	a	break	is	not	dangerous.	z	native
9	mas	he	1	336	323	448	241	A mechanic	must	know	a	lot	about	machines,	x	x	x	x	even if	he	may	only	work	with	other	machinery,	v	v	v	v	v	because	lots	of	machines	are	very	beautiful.	z	z	z	z	z	z	z	native
9	neu	he	1	335	294	314	350	A pensioner	should	be	allowed	to	work,	x	x	x	x	x	even if	he	may	not	need	the	money,	v	v	v	v	v	v	because	some	pensioners	like	shouting.	z	z	z	z	z	z	z	z	z	native
9	fem	they	0	374	327	309	80	A translator	has	to	know	quite	a	lot	about	the	target	language,	even if	they	may	speak	the	language	perfectly,	v	v	v	v	v	v	because	it	is	not	easy	to	translate	different	languages.	z	z	z	z	z	native
9	pro	he	0	220	316	354	188	Everyone	can	complete	this	assignment	on	time,	x	x	x	x	even if	he	may	have	many	other	things	to	do,	v	v	v	v	because	this	assignment	is	very	easy.	z	z	z	z	z	z	z	z	native
9	pro	he	1	1632	298	268	580	Everyone	should	look	after	the	environment,	x	x	x	x	x	even if	he	may	not	believe	in	global	warming,	v	v	v	v	v	because	excessive	human	activities	may	damage	the	environment.	z	z	z	z	z	z	native
9	mas	she	1	1066	661	663	200	A car mechanic	must	know	a	lot	about	various	types	of	cars,	x	even if	she	may	usually	repair	the	same	type	of	car,	v	v	v	because	knowledge	is	completely	useless.	z	z	z	z	z	z	z	z	z	native
9	neu	she	1	485	423	419	231	An elderly person	can	still	ride	a	bike,	x	x	x	x	x	even if	she	may	already	be	over	90,	v	v	v	v	v	v	because	being	old	doesn't	necessarily	mean	that	one	can't	ride.	z	z	z	z	native
9	neu	they	1	1331	534	989	196	A clerk	should	create	value	for	the	company,	x	x	x	x	even if	they	may	enjoy	the	holiday,	v	v	v	v	v	v	v	because	travelling	is	relaxing.	z	z	z	z	z	z	z	z	z	z	native
9	neu	he	0	569	372	366	396	An athlete	must	know	skills	to	win,	x	x	x	x	x	even if	he	may	not	win	every	time,	v	v	v	v	v	v	because	having	an	ambition	is	human	nature.	z	z	z	z	z	z	z	native
9	neu	they	1	523	397	287	181	A student	must	work	very	hard,	x	x	x	x	x	x	even if	they	may	not	want	to	be	the	best,	v	v	v	v	because	a	student	needs	to	pass	course	exams.	z	z	z	z	z	z	native
9	mas	they	1	431	289	558	197	A computer programmer	should	have	studied	computer	science,	x	x	x	x	x	even if	they	may	already	know	a	lot	about	programming,	v	v	v	v	because	a	scientist	is	nice.	z	z	z	z	z	z	z	z	z	native
9	fem	he	1	539	378	377	440	A secretary	must	have	good	computer	skills,	x	x	x	x	x	even if	he	may	only	need	type	on	a	computer,	v	v	v	v	because	fast	typing	doesn't	require	typing	skills.	z	z	z	z	z	z	z	native
9	fem	she	1	350	293	533	258	A librarian	must	know	how	to	read,	x	x	x	x	x	even if	she	may	not	read	many	books,	v	v	v	v	v	v	because	readers	are	nice.	z	z	z	z	z	z	z	z	z	z	native
9	fem	they	1	380	1473	982	132	A pre-school teacher	has	to	remain	calm	at	all	times,	x	x	x	even if	they	may	be	stressed,	v	v	v	v	v	v	v	v	because	stress	affects	children	positively.	z	z	z	z	z	z	z	z	z	native
9	pro	they	1	394	274	261	193	Everyone	must	hand	in	the	exam	now,	x	x	x	x	even if	they	may	not	have	finished	it,	v	v	v	v	v	v	because	the	swimming	pool	is	cold.	z	z	z	z	z	z	z	z	native
9	mas	he	1	293	256	387	266	A carpenter	must	know	about	different	types	of	wood,	x	x	x	even if	he	may	think	it	is	not	important,	v	v	v	v	v	because	wood	looks	funny.	z	z	z	z	z	z	z	z	z	z	native
9	pro	they	1	375	290	237	208	Anyone	can	learn	how	to	play	an	instrument,	x	x	x	even if	they	may	not	have	the	best	sense	of	rhythm,	v	v	v	because	watching	TV	can	be	trained.	z	z	z	z	z	z	z	z	native
9	fem	she	1	316	232	276	464	A model	has	to	be	in	good	shape,	x	x	x	x	even if	she	may	not	want	to	be	a	fitness	model,	v	v	v	because	lots	of	fish	are	swimming	in	the	sea.	z	z	z	z	z	native
9	neu	they	0	279	278	296	2	An Austrian	doesn't	have	to	wear	traditional	costumes	all	the	time,	x	even if	they	may	believe	that	it	looks	great,	v	v	v	v	v	because	on	most	days	Austrians	wear	normal	clothes.	z	z	z	z	z	z	native
9	fem	she	1	1008	533	772	550	A baby-sitter	must	not	look	after	baby	when	sick,	x	x	x	even if	she	may	receive	only	reduced	pay,	v	v	v	v	v	v	because	the	baby-sitter	could	infect	babies.	z	z	z	z	z	z	z	z	native
9	mas	he	1	859	562	466	370	A military officer	must	be	able	to	handle	a	gun	correctly,	x	x	even if	he	may	not	want	to	use	it,	v	v	v	v	v	because	the	officer	might	encounter	a	situation	where	using	a	gun	is	necessary.	z	native
9	neu	he	1	842	709	575	347	A teenager	can	be	very	annoying,	x	x	x	x	x	x	even if	he	may	not	behave	annoyingly	on	purpose,	v	v	v	v	v	because	a	teenager's	hormones	can	cause	mood	swings.	z	z	z	z	z	z	native
9	fem	they	1	543	297	333	88	A childcare worker	should	know	how	to	draw,	x	x	x	x	x	even if	they	may	not	be	good	at	drawing,	v	v	v	v	v	because	children	love	drawing.	z	z	z	z	z	z	z	z	z	z	native
9	neu	he	1	425	417	553	379	An adult	should	have	an	understanding	of	politics,	x	x	x	x	even if	he	may	not	want	to	be	a	politician,	v	v	v	v	because	vote	doesn't	need	political	knowledge.	z	z	z	z	z	z	z	z	native
9	neu	she	1	337	338	331	452	A journalist	has	to	report	the	truth,	x	x	x	x	x	even if	she	may	fear	that	some	people	won't	like	it,	v	v	v	because	it’s	a	journalist's	duty	to	inform	the	public	accurately.	z	z	z	z	native
9	pro	she	1	346	258	245	164	Anybody	can	enjoy	sports,	x	x	x	x	x	x	x	even if	she	may	not	be	very	fit,	v	v	v	v	v	v	because	enjoying	sports	only	requires	eating	a	lot.	z	z	z	z	z	z	native
9	neu	she	1	347	361	379	208	An artist	should	have	an	additional	job,	x	x	x	x	x	even if	she	may	be	a	talented	artist,	v	v	v	v	v	v	because	being	an	artist	doesn't	provide	one	with	a	regular	income	all	the	time.	native
9	mas	he	1	580	376	421	429	A farmer	must	be	able	to	deal	with	planting,	x	x	x	even if	he	may	find	it	hard,	v	v	v	v	v	v	v	because	growing	plants	is	one	of	a	farmer's	major	jobs.	z	z	z	z	native
9	mas	they	1	689	297	288	221	An astronaut	must	be	able	to	concentrate	when	tired,	x	x	x	even if	they	may	find	it	not	easy	to	realize,	v	v	v	v	because	flying	into	outer	space	doesn't	require	working	very	long	hours.	z	z	z	native
9	pro	they	1	1748	337	221	197	Anyone	should	be	able	to	go	to	school,	x	x	x	even if	they	may	live	in	a	remote	rural	area,	v	v	v	v	because	going	to	school	is	a	waste	of	time.	z	z	z	z	z	native
9	fem	he	1	310	420	441	300	A housekeeper	has	to	clean	the	toilet,	x	x	x	x	x	even if	he	may	find	it	disgusting,	v	v	v	v	v	v	v	because	that's	the	housekeeper's	duty.	z	z	z	z	z	z	z	z	z	native
9	fem	he	1	338	329	546	580	A secondary-school teacher	must	have	a	good	general	education,	x	x	x	x	even if	he	may	only	teach,	v	v	v	v	v	v	v	v	because	pupils	may	ask	the	teacher	questions.	z	z	z	z	z	z	z	native
9	pro	they	1	290	200	259	172	Anybody	who	wants	to	get	a	good	grade	must	study	hard,	even if	they	might	be	happy	with	an	average	grade,	v	v	v	v	because	the	exam	is	just	for	fun.	z	z	z	z	z	z	z	native
9	fem	she	1	568	498	625	407	A day care worker	must	be	very	understanding,	x	x	x	x	x	x	even if	she	may	be	annoyed	by	a	child,	v	v	v	v	v	because	children	cannot	always	control	their	behaviour.	z	z	z	z	z	z	z	native
9	mas	she	1	405	405	703	233	A criminal	must	not	be	set	free,	x	x	x	x	x	even if	she	may	feel	remorse	about	the	crime,	v	v	v	v	v	because	criminals	are	a	threat	to	the	public.	z	z	z	z	z	z	native
9	mas	they	1	404	296	228	264	An electrician	must	be	careful	at	all	times,	x	x	x	x	even if	they	may	be	just	performing	a	routine	job,	v	v	v	v	because	handling	electricity	is	not	dangerous.	z	z	z	z	z	z	z	z	native
9	mas	she	1	409	350	845	105	A sailor	must	know	how	to	swim,	x	x	x	x	x	even if	she	may	not	know	how	to	steer	the	ship,	v	v	v	because	it	is	not	easy	to	be	a	helm.	z	z	z	z	z	native
9	pro	she	1	599	290	267	212	One	must	tell	the	truth,	x	x	x	x	x	x	even if	she	may	hurt	someone's	feelings,	v	v	v	v	v	v	v	because	telling	the	truth	is	usually	the	right	choice.	z	z	z	z	z	native
9	pro	they	1	396	219	250	204	Somebody	must	have	taken	the	key,	x	x	x	x	x	even if	they	may	not	have	intended	to	take	it,	v	v	v	v	because	it	can	be	found	everywhere.	z	z	z	z	z	z	z	z	native
9	fem	they	1	572	686	342	137	A guide	must	know	a	lot	about	history,	x	x	x	x	even if	they	may	only	need	to	tell	stories	of	some	places	of	interest,	because	some	tourists	may	ask	more	about	history.	z	z	z	z	z	z	native
9	neu	she	1	370	454	418	409	A pharmacist	must	know	how	drugs	work,	x	x	x	x	x	even if	she	may	not	prescribe	drugs,	v	v	v	v	v	v	v	because	a	pharmacist	has	to	explain	patients	how	to	use	drugs.	z	z	z	native
9	fem	she	1	341	270	369	711	A primary school teacher	must	like	music,	x	x	x	x	x	x	x	even if	she	may	not	be	a	great	musician,	v	v	v	v	v	because	children	can	learn	nothing	from	music.	z	z	z	z	z	z	z	native
9	pro	she	1	546	202	286	206	Anyone	can	be	successful,	x	x	x	x	x	x	x	even if	she	may	not	have	the	best	education,	v	v	v	v	v	because	anything	is	possible	if	one	works	hard	enough.	z	z	z	z	z	native
9	pro	she	1	426	331	322	241	Someone	must	feed	the	cat,	x	x	x	x	x	x	even if	she	might	not	like	the	cat,	v	v	v	v	v	v	because	the	cat	will	die	if	no	one	feeds	it.	z	z	z	z	native
9	neu	he	1	282	262	82	404	A hairdresser	cannot	just	cut	a	customer's	hair	very	short,	x	x	even if	he	may	think	that	it	would	suit	the	customer,	v	v	v	because	it’s	the	customer's	decision.	z	z	z	z	z	z	z	z	z	native
9	mas	she	1	345	221	178	337	A pilot	must	not	fly	when	tired,	x	x	x	x	x	even if	she	may	delay	the	flight	by	not	flying,	v	v	v	v	because	safety	is	the	most	important	thing	for	flight.	z	z	z	z	z	native
9	pro	he	0	400	224	288	218	Someone	must	empty	the	bin	now,	x	x	x	x	x	even if	he	may	have	emptied	it	yesterday,	v	v	v	v	v	v	because	it	is	empty	again.	z	z	z	z	z	z	z	z	z	native
9	neu	they	1	348	332	258	652	A researcher	should	not	hate	teaching,	x	x	x	x	x	x	even if	they	may	be	primarily	interested	in	doing	research,	v	v	v	v	because	a	large	part	of	the	researcher's	job	consists	of	teaching	students.	z	z	native
9	neu	they	1	336	277	211	997	A kid	can	learn	a	lot,	x	x	x	x	x	x	even if	they	may	not	have	the	highest	IQ,	v	v	v	v	v	because	the	ability	to	learn	is	useless.	z	z	z	z	z	z	z	native
10	neu	he	0	1008	553	682	834	A kid	can	learn	a	lot,	x	x	x	x	x	x	even if	he	may	not	have	the	highest	IQ,	v	v	v	v	v	because	the	ability	to	learn	is	useless.	z	z	z	z	z	z	z	native
10	mas	they	1	1632	261	315	211	A pilot	must	not	fly	when	tired,	x	x	x	x	x	even if	they	may	delay	the	flight	by	not	flying,	v	v	v	v	because	safety	is	the	most	important	thing	for	flight.	z	z	z	z	z	native
10	pro	she	0	405	405	309	752	Everyone	can	complete	this	assignment	on	time,	x	x	x	x	even if	she	may	have	many	other	things	to	do,	v	v	v	v	because	this	assignment	is	very	easy.	z	z	z	z	z	z	z	z	native
10	fem	he	1	409	411	806	313	A guide	must	know	a	lot	about	history,	x	x	x	x	even if	he	may	only	need	to	tell	stories	of	some	places	of	interest,	because	some	tourists	may	ask	more	about	history.	z	z	z	z	z	z	native
10	fem	they	1	801	400	459	1039	A librarian	must	know	how	to	read,	x	x	x	x	x	even if	they	may	not	read	many	books,	v	v	v	v	v	v	because	readers	are	nice.	z	z	z	z	z	z	z	z	z	z	native
10	pro	she	1	404	326	274	210	Anyone	who	wants	to	be	a	teacher	must	go	to	university,	even if	she	may	just	want	to	be	a	pre-school	teacher,	v	v	v	because	there	is	not	a	lot	to	learn	before	being	able	to	teach	effectively.	native
10	neu	they	1	859	662	343	260	A journalist	has	to	report	the	truth,	x	x	x	x	x	even if	they	may	fear	that	some	people	won't	like	it,	v	v	v	because	it’s	a	journalist's	duty	to	inform	the	public	accurately.	z	z	z	z	native
10	mas	he	1	1066	611	813	231	A fire fighter	must	be	very	careful,	x	x	x	x	x	x	even if	he	may	be	on	a	training	mission,	v	v	v	v	v	because	otherwise	it	will	be	dangerous	during	rescues.	z	z	z	z	z	z	native
10	pro	she	1	409	330	280	199	Someone	must	empty	the	bin	now,	x	x	x	x	x	even if	she	may	have	emptied	it	yesterday,	v	v	v	v	v	v	because	it	is	empty	again.	z	z	z	z	z	z	z	z	z	native
10	neu	she	1	842	809	785	353	A pensioner	should	be	allowed	to	work,	x	x	x	x	x	even if	she	may	not	need	the	money,	v	v	v	v	v	v	because	some	pensioners	like	shouting.	z	z	z	z	z	z	z	z	z	native
10	mas	they	1	485	293	329	273	A truck driver	must	take	a	break	every	four	hours,	x	x	x	even if	they	may	not	be	tired,	v	v	v	v	v	v	v	because	driving	for	long	periods	of	time	without	a	break	is	not	dangerous.	z	native
10	mas	she	1	1331	484	962	432	A mechanic	must	know	a	lot	about	machines,	x	x	x	x	even if	she	may	only	work	with	other	machinery,	v	v	v	v	v	because	lots	of	machines	are	very	beautiful.	z	z	z	z	z	z	z	native
10	mas	they	1	569	322	356	192	A criminal	must	not	be	set	free,	x	x	x	x	x	even if	they	may	feel	remorse	about	the	crime,	v	v	v	v	v	because	criminals	are	a	threat	to	the	public.	z	z	z	z	z	z	native
10	pro	she	1	599	290	359	222	Everyone	should	use	resources	responsibly,	x	x	x	x	x	x	even if	she	may	not	believe	in	man-made	global	warming,	v	v	v	v	because	our	resources	are	finite.	z	z	z	z	z	z	z	z	z	native
10	fem	they	1	902	512	608	657	A model	has	to	be	in	good	shape,	x	x	x	x	even if	they	may	not	want	to	be	a	fitness	model,	v	v	v	because	lots	of	fish	are	swimming	in	the	sea.	z	z	z	z	z	native
10	fem	she	1	745	287	922	427	A housekeeper	has	to	clean	the	toilet,	x	x	x	x	x	even if	she	may	find	it	disgusting,	v	v	v	v	v	v	v	because	that's	the	housekeeper's	duty.	z	z	z	z	z	z	z	z	z	native
10	fem	they	1	522	400	371	150	A primary school teacher	must	like	music,	x	x	x	x	x	x	x	even if	they	may	not	be	a	great	musician,	v	v	v	v	v	because	children	can	learn	nothing	from	music.	z	z	z	z	z	z	z	native
10	neu	they	1	543	430	285	75	An artist	should	have	an	additional	job,	x	x	x	x	x	even if	they	may	be	a	talented	artist,	v	v	v	v	v	v	because	being	an	artist	doesn't	provide	one	with	a	regular	income	all	the	time.	native
10	mas	he	1	523	297	410	280	A computer programmer	should	have	studied	computer	science,	x	x	x	x	x	even if	he	may	already	know	a	lot	about	programming,	v	v	v	v	because	a	scientist	is	nice.	z	z	z	z	z	z	z	z	z	native
10	fem	they	1	462	334	423	736	A day care worker	must	be	very	understanding,	x	x	x	x	x	x	even if	they	may	be	annoyed	by	a	child,	v	v	v	v	v	because	children	cannot	always	control	their	behaviour.	z	z	z	z	z	z	z	native
10	fem	she	1	406	269	1162	54	A secretary	must	have	good	computer	skills,	x	x	x	x	x	even if	she	may	only	need	type	on	a	computer,	v	v	v	v	because	fast	typing	doesn't	require	typing	skills.	z	z	z	z	z	z	z	native
10	mas	she	1	431	339	558	227	A farmer	must	be	able	to	deal	with	planting,	x	x	x	even if	she	may	find	it	hard,	v	v	v	v	v	v	v	because	growing	plants	is	one	of	a	farmer's	major	jobs.	z	z	z	z	native
10	neu	they	1	425	487	700	327	A pharmacist	must	know	how	drugs	work,	x	x	x	x	x	even if	they	may	not	prescribe	drugs,	v	v	v	v	v	v	v	because	a	pharmacist	has	to	explain	patients	how	to	use	drugs.	z	z	z	native
10	fem	she	1	1093	388	517	545	A kindergarten teacher	must	know	developmental	psychology,	x	x	x	x	x	x	even if	she	may	not	be	interested	in	it,	v	v	v	v	v	because	working	with	children	doesn't	require	any	skills.	z	z	z	z	z	z	native
10	neu	she	1	337	338	331	283	A hairdresser	cannot	just	cut	a	customer's	hair	very	short,	x	x	even if	she	may	think	that	it	would	suit	the	customer,	v	v	v	because	it’s	the	customer's	decision.	z	z	z	z	z	z	z	z	z	native
10	neu	he	1	346	258	166	357	A researcher	should	not	hate	teaching,	x	x	x	x	x	x	even if	he	may	be	primarily	interested	in	doing	research,	v	v	v	v	because	a	large	part	of	the	researcher's	job	consists	of	teaching	students.	z	z	native
10	fem	he	1	689	615	848	416	A nanny	should	not	be	working	when	sick,	x	x	x	x	even if	he	may	want	to,	v	v	v	v	v	v	v	v	because	the	nanny	could	not	go	abroad	otherwise.	z	z	z	z	z	z	native
10	mas	she	1	539	1453	237	421	A construction worker	may	not	drink	alcohol	when	working,	x	x	x	x	even if	she	may	have	nearly	finished	the	work	for	the	day,	v	v	because	working	while	drunk	is	very	dangerous.	z	z	z	z	z	z	z	native
10	fem	he	1	310	445	456	422	A translator	has	to	know	quite	a	lot	about	the	target	language,	even if	he	may	speak	the	language	perfectly,	v	v	v	v	v	v	because	it	is	not	easy	to	translate	different	languages.	z	z	z	z	z	native
10	neu	he	1	347	261	169	352	A clerk	should	create	value	for	the	company,	x	x	x	x	even if	he	may	enjoy	the	holiday,	v	v	v	v	v	v	v	because	travelling	is	relaxing.	z	z	z	z	z	z	z	z	z	z	native
10	mas	she	1	350	313	433	556	A military officer	must	be	able	to	handle	a	gun	correctly,	x	x	even if	she	may	not	want	to	use	it,	v	v	v	v	v	because	the	officer	might	encounter	a	situation	where	using	a	gun	is	necessary.	z	native
10	mas	he	1	380	288	1057	82	An electrician	must	be	careful	at	all	times,	x	x	x	x	even if	he	may	be	just	performing	a	routine	job,	v	v	v	v	because	handling	electricity	is	not	dangerous.	z	z	z	z	z	z	z	z	native
10	neu	she	1	580	506	361	156	A teenager	can	be	very	annoying,	x	x	x	x	x	x	even if	she	may	not	behave	annoyingly	on	purpose,	v	v	v	v	v	because	a	teenager's	hormones	can	cause	mood	swings.	z	z	z	z	z	z	native
10	neu	they	1	689	397	315	199	A child	must	follow	teachers'	instructions,	x	x	x	x	x	x	even if	they	may	not	want	to,	v	v	v	v	v	v	v	because	parents	don't	like	children.	z	z	z	z	z	z	z	z	z	native
10	pro	he	1	396	266	353	315	Everyone	must	hand	in	the	exam	now,	x	x	x	x	even if	he	may	not	have	finished	it,	v	v	v	v	v	v	because	the	swimming	pool	is	cold.	z	z	z	z	z	z	z	z	native
10	pro	she	1	572	269	318	228	Everyone	should	look	after	the	environment,	x	x	x	x	x	even if	she	may	not	believe	in	global	warming,	v	v	v	v	v	because	excessive	human	activities	may	damage	the	environment.	z	z	z	z	z	z	native
10	pro	he	1	370	361	317	117	Anyone	can	learn	how	to	play	an	instrument,	x	x	x	even if	he	may	not	have	the	best	sense	of	rhythm,	v	v	v	because	watching	TV	can	be	trained.	z	z	z	z	z	z	z	z	native
10	pro	he	1	341	277	307	554	Somebody	must	have	taken	the	key,	x	x	x	x	x	even if	he	may	not	have	intended	to	take	it,	v	v	v	v	because	it	can	be	found	everywhere.	z	z	z	z	z	z	z	z	native
10	neu	she	1	1748	477	407	460	An adult	should	have	an	understanding	of	politics,	x	x	x	x	even if	she	may	not	want	to	be	a	politician,	v	v	v	v	because	vote	doesn't	need	political	knowledge.	z	z	z	z	z	z	z	z	native
10	mas	they	1	394	284	234	241	A sailor	must	know	how	to	swim,	x	x	x	x	x	even if	they	may	not	know	how	to	steer	the	ship,	v	v	v	because	it	is	not	easy	to	be	a	helm.	z	z	z	z	z	native
10	fem	she	1	371	324	357	479	A midwife	must	feel	comfortable	to	see	blood,	x	x	x	x	even if	she	may	mainly	work	in	the	after	care	of	a	baby,	v	because	midwifes	don't	like	skiing.	z	z	z	z	z	z	z	z	z	native
10	fem	they	1	336	336	373	890	A baby-sitter	must	not	look	after	baby	when	sick,	x	x	x	even if	they	may	receive	only	reduced	pay,	v	v	v	v	v	v	because	the	baby-sitter	could	infect	babies.	z	z	z	z	z	z	z	z	native
10	mas	they	1	293	256	237	199	A car mechanic	must	know	a	lot	about	various	types	of	cars,	x	even if	they	may	usually	repair	the	same	type	of	car,	v	v	v	because	knowledge	is	completely	useless.	z	z	z	z	z	z	z	z	z	native
10	pro	they	1	546	162	274	179	Anybody	can	learn	how	to	be	a	handstand,	x	x	x	even if	they	may	not	be	very	fit	for	this	role,	v	v	v	because	being	a	handstand	only	requires	regular	practice.	z	z	z	z	z	z	native
10	mas	she	1	375	350	290	435	A carpenter	must	know	about	different	types	of	wood,	x	x	x	even if	she	may	think	it	is	not	important,	v	v	v	v	v	because	wood	looks	funny.	z	z	z	z	z	z	z	z	z	z	native
10	fem	he	1	335	638	574	542	A childcare worker	should	know	how	to	draw,	x	x	x	x	x	even if	he	may	not	be	good	at	drawing,	v	v	v	v	v	because	children	love	drawing.	z	z	z	z	z	z	z	z	z	z	native
10	pro	he	1	426	338	224	192	Anyone	should	be	able	to	go	to	school,	x	x	x	even if	he	may	live	in	a	remote	rural	area,	v	v	v	v	because	going	to	school	is	a	waste	of	time.	z	z	z	z	z	native
10	mas	he	1	316	202	326	165	A police officer	has	many	responsibilities,	x	x	x	x	x	x	x	even if	he	may	not	be	in	a	very	high	position,	v	v	v	because	being	a	police	officer	is	the	funniest	job	in	the	world.	z	z	native
10	fem	she	1	374	240	314	19	A secondary-school teacher	must	have	a	good	general	education,	x	x	x	x	even if	she	may	only	teach,	v	v	v	v	v	v	v	v	because	pupils	may	ask	the	teacher	questions.	z	z	z	z	z	z	z	native
10	neu	they	1	310	327	328	161	An elderly person	can	still	ride	a	bike,	x	x	x	x	x	even if	they	may	already	be	over	90,	v	v	v	v	v	v	because	being	old	doesn't	necessarily	mean	that	one	can't	ride.	z	z	z	z	native
10	neu	he	1	338	646	286	311	A student	must	work	very	hard,	x	x	x	x	x	x	even if	he	may	not	want	to	be	the	best,	v	v	v	v	because	a	student	needs	to	pass	course	exams.	z	z	z	z	z	z	native
10	mas	he	1	279	228	349	440	An astronaut	must	be	able	to	concentrate	when	tired,	x	x	x	even if	he	may	find	it	not	easy	to	realize,	v	v	v	v	because	flying	into	outer	space	doesn't	require	working	very	long	hours.	z	z	z	native
10	pro	they	1	282	222	266	184	Anybody	can	enjoy	sports,	x	x	x	x	x	x	x	even if	they	may	not	be	very	fit,	v	v	v	v	v	v	because	enjoying	sports	only	requires	eating	a	lot.	z	z	z	z	z	z	native
10	pro	they	1	345	161	274	171	Someone	must	feed	the	cat,	x	x	x	x	x	x	even if	they	might	not	like	the	cat,	v	v	v	v	v	v	because	the	cat	will	die	if	no	one	feeds	it.	z	z	z	z	native
10	neu	he	1	290	240	10	348	An Austrian	doesn't	have	to	wear	traditional	costumes	all	the	time,	x	even if	he	may	believe	that	it	looks	great,	v	v	v	v	v	because	on	most	days	Austrians	wear	normal	clothes.	z	z	z	z	z	z	native
10	fem	he	1	220	413	284	642	A pre-school teacher	has	to	remain	calm	at	all	times,	x	x	x	even if	he	may	be	stressed,	v	v	v	v	v	v	v	v	because	stress	affects	children	positively.	z	z	z	z	z	z	z	z	z	native
10	pro	they	1	400	164	265	199	Anyone	can	be	successful,	x	x	x	x	x	x	x	even if	they	may	not	have	the	best	education,	v	v	v	v	v	because	anything	is	possible	if	one	works	hard	enough.	z	z	z	z	z	native
10	neu	she	0	568	518	575	348	An athlete	must	know	skills	to	win,	x	x	x	x	x	even if	she	may	not	win	every	time,	v	v	v	v	v	v	because	having	an	ambition	is	human	nature.	z	z	z	z	z	z	z	native
10	pro	they	1	348	222	250	199	One	must	tell	the	truth,	x	x	x	x	x	x	even if	they	may	hurt	someone's	feelings,	v	v	v	v	v	v	v	because	telling	the	truth	is	usually	the	right	choice.	z	z	z	z	z	native
10	pro	he	1	336	214	332	20	Anybody	who	wants	to	get	a	good	grade	must	study	hard,	even if	he	might	be	happy	with	an	average	grade,	v	v	v	v	because	the	exam	is	just	for	fun.	z	z	z	z	z	z	z	native
11	pro	they	1	409	320	244	220	Everyone	should	look	after	the	environment,	x	x	x	x	x	even if	they	may	not	believe	in	global	warming,	v	v	v	v	v	because	excessive	human	activities	may	damage	the	environment.	z	z	z	z	z	z	native
11	pro	they	1	801	311	232	170	Everyone	should	use	resources	responsibly,	x	x	x	x	x	x	even if	they	may	not	believe	in	man-made	global	warming,	v	v	v	v	because	our	resources	are	finite.	z	z	z	z	z	z	z	z	z	native
11	neu	they	0	902	575	630	702	A teenager	can	be	very	annoying,	x	x	x	x	x	x	even if	they	may	not	behave	annoyingly	on	purpose,	v	v	v	v	v	because	a	teenager's	hormones	can	cause	mood	swings.	z	z	z	z	z	z	native
11	pro	she	1	745	287	262	209	Somebody	must	have	taken	the	key,	x	x	x	x	x	even if	she	may	not	have	intended	to	take	it,	v	v	v	v	because	it	can	be	found	everywhere.	z	z	z	z	z	z	z	z	native
11	neu	they	1	522	455	323	623	An adult	should	have	an	understanding	of	politics,	x	x	x	x	even if	they	may	not	want	to	be	a	politician,	v	v	v	v	because	vote	doesn't	need	political	knowledge.	z	z	z	z	z	z	z	z	native
11	pro	they	0	462	598	285	308	Someone	must	empty	the	bin	now,	x	x	x	x	x	even if	they	may	have	emptied	it	yesterday,	v	v	v	v	v	v	because	it	is	empty	again.	z	z	z	z	z	z	z	z	z	native
11	neu	he	0	406	289	1122	3534	An artist	should	have	an	additional	job,	x	x	x	x	x	even if	he	may	be	a	talented	artist,	v	v	v	v	v	v	because	being	an	artist	doesn't	provide	one	with	a	regular	income	all	the	time.	native
11	neu	he	1	1093	388	297	327	A journalist	has	to	report	the	truth,	x	x	x	x	x	even if	he	may	fear	that	some	people	won't	like	it,	v	v	v	because	it’s	a	journalist's	duty	to	inform	the	public	accurately.	z	z	z	z	native
11	mas	they	1	689	442	708	217	A construction worker	may	not	drink	alcohol	when	working,	x	x	x	x	even if	they	may	have	nearly	finished	the	work	for	the	day,	v	v	because	working	while	drunk	is	very	dangerous.	z	z	z	z	z	z	z	native
11	neu	she	1	310	460	406	332	A clerk	should	create	value	for	the	company,	x	x	x	x	even if	she	may	enjoy	the	holiday,	v	v	v	v	v	v	v	because	travelling	is	relaxing.	z	z	z	z	z	z	z	z	z	z	native
11	fem	she	1	371	324	357	470	A translator	has	to	know	quite	a	lot	about	the	target	language,	even if	she	may	speak	the	language	perfectly,	v	v	v	v	v	v	because	it	is	not	easy	to	translate	different	languages.	z	z	z	z	z	native
11	mas	he	1	336	323	448	150	A sailor	must	know	how	to	swim,	x	x	x	x	x	even if	he	may	not	know	how	to	steer	the	ship,	v	v	v	because	it	is	not	easy	to	be	a	helm.	z	z	z	z	z	native
11	neu	they	1	335	364	461	366	An athlete	must	know	skills	to	win,	x	x	x	x	x	even if	they	may	not	win	every	time,	v	v	v	v	v	v	because	having	an	ambition	is	human	nature.	z	z	z	z	z	z	z	native
11	pro	she	0	374	260	318	250	Anyone	should	be	able	to	go	to	school,	x	x	x	even if	she	may	live	in	a	remote	rural	area,	v	v	v	v	because	going	to	school	is	a	waste	of	time.	z	z	z	z	z	native
11	fem	he	0	220	701	234	198	A baby-sitter	must	not	look	after	baby	when	sick,	x	x	x	even if	he	may	receive	only	reduced	pay,	v	v	v	v	v	v	because	the	baby-sitter	could	infect	babies.	z	z	z	z	z	z	z	z	native
11	fem	she	1	1632	291	415	616	A pre-school teacher	has	to	remain	calm	at	all	times,	x	x	x	even if	she	may	be	stressed,	v	v	v	v	v	v	v	v	because	stress	affects	children	positively.	z	z	z	z	z	z	z	z	z	native
11	fem	they	1	1066	316	738	697	A midwife	must	feel	comfortable	to	see	blood,	x	x	x	x	even if	they	may	mainly	work	in	the	after	care	of	a	baby,	v	because	midwifes	don't	like	skiing.	z	z	z	z	z	z	z	z	z	native
11	mas	she	0	485	343	379	278	An astronaut	must	be	able	to	concentrate	when	tired,	x	x	x	even if	she	may	find	it	not	easy	to	realize,	v	v	v	v	because	flying	into	outer	space	doesn't	require	working	very	long	hours.	z	z	z	native
11	pro	he	1	1331	471	266	355	Anybody	can	learn	how	to	be	a	handstand,	x	x	x	even if	he	may	not	be	very	fit	for	this	role,	v	v	v	because	being	a	handstand	only	requires	regular	practice.	z	z	z	z	z	z	native
11	pro	she	1	569	352	300	221	Anybody	who	wants	to	get	a	good	grade	must	study	hard,	even if	she	might	be	happy	with	an	average	grade,	v	v	v	v	because	the	exam	is	just	for	fun.	z	z	z	z	z	z	z	native
11	mas	she	1	523	347	260	251	A computer programmer	should	have	studied	computer	science,	x	x	x	x	x	even if	she	may	already	know	a	lot	about	programming,	v	v	v	v	because	a	scientist	is	nice.	z	z	z	z	z	z	z	z	z	native
11	neu	they	1	431	389	585	15	A hairdresser	cannot	just	cut	a	customer's	hair	very	short,	x	x	even if	they	may	think	that	it	would	suit	the	customer,	v	v	v	because	it’s	the	customer's	decision.	z	z	z	z	z	z	z	z	z	native
11	neu	he	1	539	1433	117	373	A child	must	follow	teachers'	instructions,	x	x	x	x	x	x	even if	he	may	not	want	to,	v	v	v	v	v	v	v	because	parents	don't	like	children.	z	z	z	z	z	z	z	z	z	native
11	neu	she	1	350	393	523	352	A student	must	work	very	hard,	x	x	x	x	x	x	even if	she	may	not	want	to	be	the	best,	v	v	v	v	because	a	student	needs	to	pass	course	exams.	z	z	z	z	z	z	native
11	neu	they	1	380	388	934	380	A pensioner	should	be	allowed	to	work,	x	x	x	x	x	even if	they	may	not	need	the	money,	v	v	v	v	v	v	because	some	pensioners	like	shouting.	z	z	z	z	z	z	z	z	z	native
11	mas	she	1	394	334	234	397	A fire fighter	must	be	very	careful,	x	x	x	x	x	x	even if	she	may	be	on	a	training	mission,	v	v	v	v	v	because	otherwise	it	will	be	dangerous	during	rescues.	z	z	z	z	z	z	native
11	pro	he	1	293	293	246	356	One	must	tell	the	truth,	x	x	x	x	x	x	even if	he	may	hurt	someone's	feelings,	v	v	v	v	v	v	v	because	telling	the	truth	is	usually	the	right	choice.	z	z	z	z	z	native
11	neu	he	1	375	330	170	370	A pharmacist	must	know	how	drugs	work,	x	x	x	x	x	even if	he	may	not	prescribe	drugs,	v	v	v	v	v	v	v	because	a	pharmacist	has	to	explain	patients	how	to	use	drugs.	z	z	z	native
11	neu	he	1	316	232	56	321	An elderly person	can	still	ride	a	bike,	x	x	x	x	x	even if	he	may	already	be	over	90,	v	v	v	v	v	v	because	being	old	doesn't	necessarily	mean	that	one	can't	ride.	z	z	z	z	native
11	mas	they	1	279	228	199	184	A carpenter	must	know	about	different	types	of	wood,	x	x	x	even if	they	may	think	it	is	not	important,	v	v	v	v	v	because	wood	looks	funny.	z	z	z	z	z	z	z	z	z	z	native
11	pro	she	1	1008	533	272	204	Anyone	can	learn	how	to	play	an	instrument,	x	x	x	even if	she	may	not	have	the	best	sense	of	rhythm,	v	v	v	because	watching	TV	can	be	trained.	z	z	z	z	z	z	z	z	native
11	fem	they	1	859	298	391	289	A kindergarten teacher	must	know	developmental	psychology,	x	x	x	x	x	x	even if	they	may	not	be	interested	in	it,	v	v	v	v	v	because	working	with	children	doesn't	require	any	skills.	z	z	z	z	z	z	native
11	mas	he	1	842	679	845	176	A criminal	must	not	be	set	free,	x	x	x	x	x	even if	he	may	feel	remorse	about	the	crime,	v	v	v	v	v	because	criminals	are	a	threat	to	the	public.	z	z	z	z	z	z	native
11	mas	she	1	543	380	258	383	An electrician	must	be	careful	at	all	times,	x	x	x	x	even if	she	may	be	just	performing	a	routine	job,	v	v	v	v	because	handling	electricity	is	not	dangerous.	z	z	z	z	z	z	z	z	native
11	pro	she	1	425	417	316	212	Everyone	must	hand	in	the	exam	now,	x	x	x	x	even if	she	may	not	have	finished	it,	v	v	v	v	v	v	because	the	swimming	pool	is	cold.	z	z	z	z	z	z	z	z	native
11	fem	she	1	337	238	341	6	A guide	must	know	a	lot	about	history,	x	x	x	x	even if	she	may	only	need	to	tell	stories	of	some	places	of	interest,	because	some	tourists	may	ask	more	about	history.	z	z	z	z	z	z	native
11	fem	he	1	346	652	426	459	A model	has	to	be	in	good	shape,	x	x	x	x	even if	he	may	not	want	to	be	a	fitness	model,	v	v	v	because	lots	of	fish	are	swimming	in	the	sea.	z	z	z	z	z	native
11	fem	they	1	347	366	364	607	A housekeeper	has	to	clean	the	toilet,	x	x	x	x	x	even if	they	may	find	it	disgusting,	v	v	v	v	v	v	v	because	that's	the	housekeeper's	duty.	z	z	z	z	z	z	z	z	z	native
11	fem	they	1	580	371	346	204	A secondary-school teacher	must	have	a	good	general	education,	x	x	x	x	even if	they	may	only	teach,	v	v	v	v	v	v	v	v	because	pupils	may	ask	the	teacher	questions.	z	z	z	z	z	z	z	native
11	pro	he	1	689	334	350	570	Anybody	can	enjoy	sports,	x	x	x	x	x	x	x	even if	he	may	not	be	very	fit,	v	v	v	v	v	v	because	enjoying	sports	only	requires	eating	a	lot.	z	z	z	z	z	z	native
11	fem	she	1	1748	377	417	765	A nanny	should	not	be	working	when	sick,	x	x	x	x	even if	she	may	want	to,	v	v	v	v	v	v	v	v	because	the	nanny	could	not	go	abroad	otherwise.	z	z	z	z	z	z	native
11	mas	she	1	310	277	301	457	A police officer	has	many	responsibilities,	x	x	x	x	x	x	x	even if	she	may	not	be	in	a	very	high	position,	v	v	v	because	being	a	police	officer	is	the	funniest	job	in	the	world.	z	z	native
11	mas	they	1	338	616	406	163	A mechanic	must	know	a	lot	about	machines,	x	x	x	x	even if	they	may	only	work	with	other	machinery,	v	v	v	v	v	because	lots	of	machines	are	very	beautiful.	z	z	z	z	z	z	z	native
11	pro	he	1	290	247	391	69	Someone	must	feed	the	cat,	x	x	x	x	x	x	even if	he	might	not	like	the	cat,	v	v	v	v	v	v	because	the	cat	will	die	if	no	one	feeds	it.	z	z	z	z	native
11	mas	he	1	568	468	675	392	A truck driver	must	take	a	break	every	four	hours,	x	x	x	even if	he	may	not	be	tired,	v	v	v	v	v	v	v	because	driving	for	long	periods	of	time	without	a	break	is	not	dangerous.	z	native
11	pro	they	1	405	345	274	171	Everyone	can	complete	this	assignment	on	time,	x	x	x	x	even if	they	may	have	many	other	things	to	do,	v	v	v	v	because	this	assignment	is	very	easy.	z	z	z	z	z	z	z	z	native
11	fem	he	1	404	321	368	706	A primary school teacher	must	like	music,	x	x	x	x	x	x	x	even if	he	may	not	be	a	great	musician,	v	v	v	v	v	because	children	can	learn	nothing	from	music.	z	z	z	z	z	z	z	native
11	mas	he	0	409	350	935	334	A pilot	must	not	fly	when	tired,	x	x	x	x	x	even if	he	may	delay	the	flight	by	not	flying,	v	v	v	v	because	safety	is	the	most	important	thing	for	flight.	z	z	z	z	z	native
11	fem	they	1	599	244	1254	214	A secretary	must	have	good	computer	skills,	x	x	x	x	x	even if	they	may	only	need	type	on	a	computer,	v	v	v	v	because	fast	typing	doesn't	require	typing	skills.	z	z	z	z	z	z	z	native
11	neu	she	1	396	359	377	259	A researcher	should	not	hate	teaching,	x	x	x	x	x	x	even if	she	may	be	primarily	interested	in	doing	research,	v	v	v	v	because	a	large	part	of	the	researcher's	job	consists	of	teaching	students.	z	z	native
11	fem	she	1	572	269	367	629	A childcare worker	should	know	how	to	draw,	x	x	x	x	x	even if	she	may	not	be	good	at	drawing,	v	v	v	v	v	because	children	love	drawing.	z	z	z	z	z	z	z	z	z	z	native
11	neu	she	1	370	454	418	216	An Austrian	doesn't	have	to	wear	traditional	costumes	all	the	time,	x	even if	she	may	believe	that	it	looks	great,	v	v	v	v	v	because	on	most	days	Austrians	wear	normal	clothes.	z	z	z	z	z	z	native
11	neu	she	1	341	370	359	279	A kid	can	learn	a	lot,	x	x	x	x	x	x	even if	she	may	not	have	the	highest	IQ,	v	v	v	v	v	because	the	ability	to	learn	is	useless.	z	z	z	z	z	z	z	native
11	mas	they	1	546	172	266	227	A farmer	must	be	able	to	deal	with	planting,	x	x	x	even if	they	may	find	it	hard,	v	v	v	v	v	v	v	because	growing	plants	is	one	of	a	farmer's	major	jobs.	z	z	z	z	native
11	fem	he	1	426	466	432	242	A day care worker	must	be	very	understanding,	x	x	x	x	x	x	even if	he	may	be	annoyed	by	a	child,	v	v	v	v	v	because	children	cannot	always	control	their	behaviour.	z	z	z	z	z	z	z	native
11	mas	he	1	282	232	352	346	A car mechanic	must	know	a	lot	about	various	types	of	cars,	x	even if	he	may	usually	repair	the	same	type	of	car,	v	v	v	because	knowledge	is	completely	useless.	z	z	z	z	z	z	z	z	z	native
11	mas	they	1	345	171	178	252	A military officer	must	be	able	to	handle	a	gun	correctly,	x	x	even if	they	may	not	want	to	use	it,	v	v	v	v	v	because	the	officer	might	encounter	a	situation	where	using	a	gun	is	necessary.	z	native
11	fem	he	1	400	350	352	619	A librarian	must	know	how	to	read,	x	x	x	x	x	even if	he	may	not	read	many	books,	v	v	v	v	v	v	because	readers	are	nice.	z	z	z	z	z	z	z	z	z	z	native
11	pro	he	1	348	269	350	551	Anyone	can	be	successful,	x	x	x	x	x	x	x	even if	he	may	not	have	the	best	education,	v	v	v	v	v	because	anything	is	possible	if	one	works	hard	enough.	z	z	z	z	z	native
11	pro	they	1	336	167	229	186	Anyone	who	wants	to	be	a	teacher	must	go	to	university,	even if	they	may	just	want	to	be	a	pre-school	teacher,	v	v	v	because	there	is	not	a	lot	to	learn	before	being	able	to	teach	effectively.	native
12	pro	he	0	409	380	259	543	Everyone	should	use	resources	responsibly,	x	x	x	x	x	x	even if	he	may	not	believe	in	man-made	global	warming,	v	v	v	v	because	our	resources	are	finite.	z	z	z	z	z	z	z	z	z	native
12	pro	she	1	801	351	290	228	Anybody	can	learn	how	to	be	a	handstand,	x	x	x	even if	she	may	not	be	very	fit	for	this	role,	v	v	v	because	being	a	handstand	only	requires	regular	practice.	z	z	z	z	z	z	native
12	mas	they	1	902	525	533	246	A police officer	has	many	responsibilities,	x	x	x	x	x	x	x	even if	they	may	not	be	in	a	very	high	position,	v	v	v	because	being	a	police	officer	is	the	funniest	job	in	the	world.	z	z	native
12	fem	he	1	745	300	962	383	A kindergarten teacher	must	know	developmental	psychology,	x	x	x	x	x	x	even if	he	may	not	be	interested	in	it,	v	v	v	v	v	because	working	with	children	doesn't	require	any	skills.	z	z	z	z	z	z	native
12	mas	he	1	522	355	446	249	A construction worker	may	not	drink	alcohol	when	working,	x	x	x	x	even if	he	may	have	nearly	finished	the	work	for	the	day,	v	v	because	working	while	drunk	is	very	dangerous.	z	z	z	z	z	z	z	native
12	mas	they	1	462	548	348	332	A fire fighter	must	be	very	careful,	x	x	x	x	x	x	even if	they	may	be	on	a	training	mission,	v	v	v	v	v	because	otherwise	it	will	be	dangerous	during	rescues.	z	z	z	z	z	z	native
12	pro	he	1	406	276	248	276	Anyone	who	wants	to	be	a	teacher	must	go	to	university,	even if	he	may	just	want	to	be	a	pre-school	teacher,	v	v	v	because	there	is	not	a	lot	to	learn	before	being	able	to	teach	effectively.	native
12	neu	she	1	1093	488	507	353	A child	must	follow	teachers'	instructions,	x	x	x	x	x	x	even if	she	may	not	want	to,	v	v	v	v	v	v	v	because	parents	don't	like	children.	z	z	z	z	z	z	z	z	z	native
12	fem	he	1	689	378	848	596	A midwife	must	feel	comfortable	to	see	blood,	x	x	x	x	even if	he	may	mainly	work	in	the	after	care	of	a	baby,	v	because	midwifes	don't	like	skiing.	z	z	z	z	z	z	z	z	z	native
12	fem	they	1	310	666	391	343	A nanny	should	not	be	working	when	sick,	x	x	x	x	even if	they	may	want	to,	v	v	v	v	v	v	v	v	because	the	nanny	could	not	go	abroad	otherwise.	z	z	z	z	z	z	native
12	mas	she	1	371	344	257	415	A truck driver	must	take	a	break	every	four	hours,	x	x	x	even if	she	may	not	be	tired,	v	v	v	v	v	v	v	because	driving	for	long	periods	of	time	without	a	break	is	not	dangerous.	z	native
12	mas	he	1	336	323	448	1	A mechanic	must	know	a	lot	about	machines,	x	x	x	x	even if	he	may	only	work	with	other	machinery,	v	v	v	v	v	because	lots	of	machines	are	very	beautiful.	z	z	z	z	z	z	z	native
12	neu	he	1	335	294	314	332	A pensioner	should	be	allowed	to	work,	x	x	x	x	x	even if	he	may	not	need	the	money,	v	v	v	v	v	v	because	some	pensioners	like	shouting.	z	z	z	z	z	z	z	z	z	native
12	fem	they	1	374	327	289	561	A translator	has	to	know	quite	a	lot	about	the	target	language,	even if	they	may	speak	the	language	perfectly,	v	v	v	v	v	v	because	it	is	not	easy	to	translate	different	languages.	z	z	z	z	z	native
12	pro	he	1	220	303	345	72	Everyone	can	complete	this	assignment	on	time,	x	x	x	x	even if	he	may	have	many	other	things	to	do,	v	v	v	v	because	this	assignment	is	very	easy.	z	z	z	z	z	z	z	z	native
12	pro	he	1	1632	298	300	79	Everyone	should	look	after	the	environment,	x	x	x	x	x	even if	he	may	not	believe	in	global	warming,	v	v	v	v	v	because	excessive	human	activities	may	damage	the	environment.	z	z	z	z	z	z	native
12	mas	she	1	1066	661	663	405	A car mechanic	must	know	a	lot	about	various	types	of	cars,	x	even if	she	may	usually	repair	the	same	type	of	car,	v	v	v	because	knowledge	is	completely	useless.	z	z	z	z	z	z	z	z	z	native
12	neu	she	1	485	423	419	491	An elderly person	can	still	ride	a	bike,	x	x	x	x	x	even if	she	may	already	be	over	90,	v	v	v	v	v	v	because	being	old	doesn't	necessarily	mean	that	one	can't	ride.	z	z	z	z	native
12	neu	they	1	1331	534	989	271	A clerk	should	create	value	for	the	company,	x	x	x	x	even if	they	may	enjoy	the	holiday,	v	v	v	v	v	v	v	because	travelling	is	relaxing.	z	z	z	z	z	z	z	z	z	z	native
12	neu	he	1	569	352	236	365	An athlete	must	know	skills	to	win,	x	x	x	x	x	even if	he	may	not	win	every	time,	v	v	v	v	v	v	because	having	an	ambition	is	human	nature.	z	z	z	z	z	z	z	native
12	neu	they	1	523	397	287	62	A student	must	work	very	hard,	x	x	x	x	x	x	even if	they	may	not	want	to	be	the	best,	v	v	v	v	because	a	student	needs	to	pass	course	exams.	z	z	z	z	z	z	native
12	mas	they	1	431	289	558	289	A computer programmer	should	have	studied	computer	science,	x	x	x	x	x	even if	they	may	already	know	a	lot	about	programming,	v	v	v	v	because	a	scientist	is	nice.	z	z	z	z	z	z	z	z	z	native
12	fem	he	1	539	420	377	709	A secretary	must	have	good	computer	skills,	x	x	x	x	x	even if	he	may	only	need	type	on	a	computer,	v	v	v	v	because	fast	typing	doesn't	require	typing	skills.	z	z	z	z	z	z	z	native
12	fem	she	1	350	293	533	12	A librarian	must	know	how	to	read,	x	x	x	x	x	even if	she	may	not	read	many	books,	v	v	v	v	v	v	because	readers	are	nice.	z	z	z	z	z	z	z	z	z	z	native
12	fem	they	1	380	512	982	889	A pre-school teacher	has	to	remain	calm	at	all	times,	x	x	x	even if	they	may	be	stressed,	v	v	v	v	v	v	v	v	because	stress	affects	children	positively.	z	z	z	z	z	z	z	z	z	native
12	pro	they	1	394	274	286	199	Everyone	must	hand	in	the	exam	now,	x	x	x	x	even if	they	may	not	have	finished	it,	v	v	v	v	v	v	because	the	swimming	pool	is	cold.	z	z	z	z	z	z	z	z	native
12	mas	he	1	293	256	387	179	A carpenter	must	know	about	different	types	of	wood,	x	x	x	even if	he	may	think	it	is	not	important,	v	v	v	v	v	because	wood	looks	funny.	z	z	z	z	z	z	z	z	z	z	native
12	pro	they	1	375	290	237	208	Anyone	can	learn	how	to	play	an	instrument,	x	x	x	even if	they	may	not	have	the	best	sense	of	rhythm,	v	v	v	because	watching	TV	can	be	trained.	z	z	z	z	z	z	z	z	native
12	fem	she	1	316	232	276	667	A model	has	to	be	in	good	shape,	x	x	x	x	even if	she	may	not	want	to	be	a	fitness	model,	v	v	v	because	lots	of	fish	are	swimming	in	the	sea.	z	z	z	z	z	native
12	neu	they	0	279	278	296	2	An Austrian	doesn't	have	to	wear	traditional	costumes	all	the	time,	x	even if	they	may	believe	that	it	looks	great,	v	v	v	v	v	because	on	most	days	Austrians	wear	normal	clothes.	z	z	z	z	z	z	native
12	fem	she	1	1008	533	772	20	A baby-sitter	must	not	look	after	baby	when	sick,	x	x	x	even if	she	may	receive	only	reduced	pay,	v	v	v	v	v	v	because	the	baby-sitter	could	infect	babies.	z	z	z	z	z	z	z	z	native
12	mas	he	1	859	562	466	237	A military officer	must	be	able	to	handle	a	gun	correctly,	x	x	even if	he	may	not	want	to	use	it,	v	v	v	v	v	because	the	officer	might	encounter	a	situation	where	using	a	gun	is	necessary.	z	native
12	neu	he	1	842	709	575	399	A teenager	can	be	very	annoying,	x	x	x	x	x	x	even if	he	may	not	behave	annoyingly	on	purpose,	v	v	v	v	v	because	a	teenager's	hormones	can	cause	mood	swings.	z	z	z	z	z	z	native
12	fem	they	1	543	1473	333	537	A childcare worker	should	know	how	to	draw,	x	x	x	x	x	even if	they	may	not	be	good	at	drawing,	v	v	v	v	v	because	children	love	drawing.	z	z	z	z	z	z	z	z	z	z	native
12	neu	he	1	425	417	553	372	An adult	should	have	an	understanding	of	politics,	x	x	x	x	even if	he	may	not	want	to	be	a	politician,	v	v	v	v	because	vote	doesn't	need	political	knowledge.	z	z	z	z	z	z	z	z	native
12	neu	she	1	337	338	331	356	A journalist	has	to	report	the	truth,	x	x	x	x	x	even if	she	may	fear	that	some	people	won't	like	it,	v	v	v	because	it’s	a	journalist's	duty	to	inform	the	public	accurately.	z	z	z	z	native
12	pro	she	1	346	258	311	248	Anybody	can	enjoy	sports,	x	x	x	x	x	x	x	even if	she	may	not	be	very	fit,	v	v	v	v	v	v	because	enjoying	sports	only	requires	eating	a	lot.	z	z	z	z	z	z	native
12	neu	she	1	347	361	379	145	An artist	should	have	an	additional	job,	x	x	x	x	x	even if	she	may	be	a	talented	artist,	v	v	v	v	v	v	because	being	an	artist	doesn't	provide	one	with	a	regular	income	all	the	time.	native
12	mas	he	1	580	376	421	395	A farmer	must	be	able	to	deal	with	planting,	x	x	x	even if	he	may	find	it	hard,	v	v	v	v	v	v	v	because	growing	plants	is	one	of	a	farmer's	major	jobs.	z	z	z	z	native
12	mas	they	1	689	297	288	243	An astronaut	must	be	able	to	concentrate	when	tired,	x	x	x	even if	they	may	find	it	not	easy	to	realize,	v	v	v	v	because	flying	into	outer	space	doesn't	require	working	very	long	hours.	z	z	z	native
12	pro	they	1	1748	337	253	172	Anyone	should	be	able	to	go	to	school,	x	x	x	even if	they	may	live	in	a	remote	rural	area,	v	v	v	v	because	going	to	school	is	a	waste	of	time.	z	z	z	z	z	native
12	fem	he	1	310	329	441	610	A housekeeper	has	to	clean	the	toilet,	x	x	x	x	x	even if	he	may	find	it	disgusting,	v	v	v	v	v	v	v	because	that's	the	housekeeper's	duty.	z	z	z	z	z	z	z	z	z	native
12	fem	he	0	338	420	496	240	A secondary-school teacher	must	have	a	good	general	education,	x	x	x	x	even if	he	may	only	teach,	v	v	v	v	v	v	v	v	because	pupils	may	ask	the	teacher	questions.	z	z	z	z	z	z	z	native
12	pro	they	1	290	200	235	159	Anybody	who	wants	to	get	a	good	grade	must	study	hard,	even if	they	might	be	happy	with	an	average	grade,	v	v	v	v	because	the	exam	is	just	for	fun.	z	z	z	z	z	z	z	native
12	fem	she	1	568	498	625	371	A day care worker	must	be	very	understanding,	x	x	x	x	x	x	even if	she	may	be	annoyed	by	a	child,	v	v	v	v	v	because	children	cannot	always	control	their	behaviour.	z	z	z	z	z	z	z	native
12	mas	she	1	405	405	703	365	A criminal	must	not	be	set	free,	x	x	x	x	x	even if	she	may	feel	remorse	about	the	crime,	v	v	v	v	v	because	criminals	are	a	threat	to	the	public.	z	z	z	z	z	z	native
12	mas	they	1	404	296	228	234	An electrician	must	be	careful	at	all	times,	x	x	x	x	even if	they	may	be	just	performing	a	routine	job,	v	v	v	v	because	handling	electricity	is	not	dangerous.	z	z	z	z	z	z	z	z	native
12	mas	she	1	409	350	845	353	A sailor	must	know	how	to	swim,	x	x	x	x	x	even if	she	may	not	know	how	to	steer	the	ship,	v	v	v	because	it	is	not	easy	to	be	a	helm.	z	z	z	z	z	native
12	pro	she	1	599	290	320	196	One	must	tell	the	truth,	x	x	x	x	x	x	even if	she	may	hurt	someone's	feelings,	v	v	v	v	v	v	v	because	telling	the	truth	is	usually	the	right	choice.	z	z	z	z	z	native
12	pro	they	1	396	219	247	181	Somebody	must	have	taken	the	key,	x	x	x	x	x	even if	they	may	not	have	intended	to	take	it,	v	v	v	v	because	it	can	be	found	everywhere.	z	z	z	z	z	z	z	z	native
12	fem	they	1	572	297	342	469	A guide	must	know	a	lot	about	history,	x	x	x	x	even if	they	may	only	need	to	tell	stories	of	some	places	of	interest,	because	some	tourists	may	ask	more	about	history.	z	z	z	z	z	z	native
12	neu	she	1	370	454	418	514	A pharmacist	must	know	how	drugs	work,	x	x	x	x	x	even if	she	may	not	prescribe	drugs,	v	v	v	v	v	v	v	because	a	pharmacist	has	to	explain	patients	how	to	use	drugs.	z	z	z	native
12	fem	she	1	341	270	369	392	A primary school teacher	must	like	music,	x	x	x	x	x	x	x	even if	she	may	not	be	a	great	musician,	v	v	v	v	v	because	children	can	learn	nothing	from	music.	z	z	z	z	z	z	z	native
12	pro	she	1	546	202	272	249	Anyone	can	be	successful,	x	x	x	x	x	x	x	even if	she	may	not	have	the	best	education,	v	v	v	v	v	because	anything	is	possible	if	one	works	hard	enough.	z	z	z	z	z	native
12	pro	she	1	426	331	292	239	Someone	must	feed	the	cat,	x	x	x	x	x	x	even if	she	might	not	like	the	cat,	v	v	v	v	v	v	because	the	cat	will	die	if	no	one	feeds	it.	z	z	z	z	native
12	neu	he	1	282	262	82	358	A hairdresser	cannot	just	cut	a	customer's	hair	very	short,	x	x	even if	he	may	think	that	it	would	suit	the	customer,	v	v	v	because	it’s	the	customer's	decision.	z	z	z	z	z	z	z	z	z	native
12	mas	she	1	345	221	178	334	A pilot	must	not	fly	when	tired,	x	x	x	x	x	even if	she	may	delay	the	flight	by	not	flying,	v	v	v	v	because	safety	is	the	most	important	thing	for	flight.	z	z	z	z	z	native
12	pro	he	0	400	224	312	218	Someone	must	empty	the	bin	now,	x	x	x	x	x	even if	he	may	have	emptied	it	yesterday,	v	v	v	v	v	v	because	it	is	empty	again.	z	z	z	z	z	z	z	z	z	native
12	neu	they	1	348	332	258	417	A researcher	should	not	hate	teaching,	x	x	x	x	x	x	even if	they	may	be	primarily	interested	in	doing	research,	v	v	v	v	because	a	large	part	of	the	researcher's	job	consists	of	teaching	students.	z	z	native
12	neu	they	1	336	277	211	140	A kid	can	learn	a	lot,	x	x	x	x	x	x	even if	they	may	not	have	the	highest	IQ,	v	v	v	v	v	because	the	ability	to	learn	is	useless.	z	z	z	z	z	z	z	native
13	neu	he	0	1008	553	682	834	A kid	can	learn	a	lot,	x	x	x	x	x	x	even if	he	may	not	have	the	highest	IQ,	v	v	v	v	v	because	the	ability	to	learn	is	useless.	z	z	z	z	z	z	z	native
13	mas	they	1	1632	261	315	265	A pilot	must	not	fly	when	tired,	x	x	x	x	x	even if	they	may	delay	the	flight	by	not	flying,	v	v	v	v	because	safety	is	the	most	important	thing	for	flight.	z	z	z	z	z	native
13	pro	she	1	405	385	318	256	Everyone	can	complete	this	assignment	on	time,	x	x	x	x	even if	she	may	have	many	other	things	to	do,	v	v	v	v	because	this	assignment	is	very	easy.	z	z	z	z	z	z	z	z	native
13	fem	he	1	409	411	806	650	A guide	must	know	a	lot	about	history,	x	x	x	x	even if	he	may	only	need	to	tell	stories	of	some	places	of	interest,	because	some	tourists	may	ask	more	about	history.	z	z	z	z	z	z	native
13	fem	they	1	801	400	459	672	A librarian	must	know	how	to	read,	x	x	x	x	x	even if	they	may	not	read	many	books,	v	v	v	v	v	v	because	readers	are	nice.	z	z	z	z	z	z	z	z	z	z	native
13	pro	she	1	404	326	262	213	Anyone	who	wants	to	be	a	teacher	must	go	to	university,	even if	she	may	just	want	to	be	a	pre-school	teacher,	v	v	v	because	there	is	not	a	lot	to	learn	before	being	able	to	teach	effectively.	native
13	neu	they	1	859	662	343	106	A journalist	has	to	report	the	truth,	x	x	x	x	x	even if	they	may	fear	that	some	people	won't	like	it,	v	v	v	because	it’s	a	journalist's	duty	to	inform	the	public	accurately.	z	z	z	z	native
13	mas	he	1	1066	611	813	590	A fire fighter	must	be	very	careful,	x	x	x	x	x	x	even if	he	may	be	on	a	training	mission,	v	v	v	v	v	because	otherwise	it	will	be	dangerous	during	rescues.	z	z	z	z	z	z	native
13	pro	she	1	409	330	273	217	Someone	must	empty	the	bin	now,	x	x	x	x	x	even if	she	may	have	emptied	it	yesterday,	v	v	v	v	v	v	because	it	is	empty	again.	z	z	z	z	z	z	z	z	z	native
13	neu	she	1	842	809	785	345	A pensioner	should	be	allowed	to	work,	x	x	x	x	x	even if	she	may	not	need	the	money,	v	v	v	v	v	v	because	some	pensioners	like	shouting.	z	z	z	z	z	z	z	z	z	native
13	mas	they	1	485	293	329	284	A truck driver	must	take	a	break	every	four	hours,	x	x	x	even if	they	may	not	be	tired,	v	v	v	v	v	v	v	because	driving	for	long	periods	of	time	without	a	break	is	not	dangerous.	z	native
13	mas	she	1	1331	484	962	608	A mechanic	must	know	a	lot	about	machines,	x	x	x	x	even if	she	may	only	work	with	other	machinery,	v	v	v	v	v	because	lots	of	machines	are	very	beautiful.	z	z	z	z	z	z	z	native
13	mas	they	1	569	322	356	171	A criminal	must	not	be	set	free,	x	x	x	x	x	even if	they	may	feel	remorse	about	the	crime,	v	v	v	v	v	because	criminals	are	a	threat	to	the	public.	z	z	z	z	z	z	native
13	pro	she	1	599	290	318	162	Everyone	should	use	resources	responsibly,	x	x	x	x	x	x	even if	she	may	not	believe	in	man-made	global	warming,	v	v	v	v	because	our	resources	are	finite.	z	z	z	z	z	z	z	z	z	native
13	fem	they	1	902	512	608	490	A model	has	to	be	in	good	shape,	x	x	x	x	even if	they	may	not	want	to	be	a	fitness	model,	v	v	v	because	lots	of	fish	are	swimming	in	the	sea.	z	z	z	z	z	native
13	fem	she	1	745	287	922	111	A housekeeper	has	to	clean	the	toilet,	x	x	x	x	x	even if	she	may	find	it	disgusting,	v	v	v	v	v	v	v	because	that's	the	housekeeper's	duty.	z	z	z	z	z	z	z	z	z	native
13	fem	they	1	522	400	371	883	A primary school teacher	must	like	music,	x	x	x	x	x	x	x	even if	they	may	not	be	a	great	musician,	v	v	v	v	v	because	children	can	learn	nothing	from	music.	z	z	z	z	z	z	z	native
13	neu	they	1	543	430	285	591	An artist	should	have	an	additional	job,	x	x	x	x	x	even if	they	may	be	a	talented	artist,	v	v	v	v	v	v	because	being	an	artist	doesn't	provide	one	with	a	regular	income	all	the	time.	native
13	mas	he	1	523	297	410	478	A computer programmer	should	have	studied	computer	science,	x	x	x	x	x	even if	he	may	already	know	a	lot	about	programming,	v	v	v	v	because	a	scientist	is	nice.	z	z	z	z	z	z	z	z	z	native
13	fem	they	1	462	334	423	275	A day care worker	must	be	very	understanding,	x	x	x	x	x	x	even if	they	may	be	annoyed	by	a	child,	v	v	v	v	v	because	children	cannot	always	control	their	behaviour.	z	z	z	z	z	z	z	native
13	fem	she	1	406	269	1162	634	A secretary	must	have	good	computer	skills,	x	x	x	x	x	even if	she	may	only	need	type	on	a	computer,	v	v	v	v	because	fast	typing	doesn't	require	typing	skills.	z	z	z	z	z	z	z	native
13	mas	she	1	431	339	558	384	A farmer	must	be	able	to	deal	with	planting,	x	x	x	even if	she	may	find	it	hard,	v	v	v	v	v	v	v	because	growing	plants	is	one	of	a	farmer's	major	jobs.	z	z	z	z	native
13	neu	they	1	425	487	700	270	A pharmacist	must	know	how	drugs	work,	x	x	x	x	x	even if	they	may	not	prescribe	drugs,	v	v	v	v	v	v	v	because	a	pharmacist	has	to	explain	patients	how	to	use	drugs.	z	z	z	native
13	fem	she	1	1093	388	517	195	A kindergarten teacher	must	know	developmental	psychology,	x	x	x	x	x	x	even if	she	may	not	be	interested	in	it,	v	v	v	v	v	because	working	with	children	doesn't	require	any	skills.	z	z	z	z	z	z	native
13	neu	she	1	337	338	331	155	A hairdresser	cannot	just	cut	a	customer's	hair	very	short,	x	x	even if	she	may	think	that	it	would	suit	the	customer,	v	v	v	because	it’s	the	customer's	decision.	z	z	z	z	z	z	z	z	z	native
13	neu	he	1	346	258	166	371	A researcher	should	not	hate	teaching,	x	x	x	x	x	x	even if	he	may	be	primarily	interested	in	doing	research,	v	v	v	v	because	a	large	part	of	the	researcher's	job	consists	of	teaching	students.	z	z	native
13	fem	he	1	689	615	848	679	A nanny	should	not	be	working	when	sick,	x	x	x	x	even if	he	may	want	to,	v	v	v	v	v	v	v	v	because	the	nanny	could	not	go	abroad	otherwise.	z	z	z	z	z	z	native
13	mas	she	1	539	1453	237	523	A construction worker	may	not	drink	alcohol	when	working,	x	x	x	x	even if	she	may	have	nearly	finished	the	work	for	the	day,	v	v	because	working	while	drunk	is	very	dangerous.	z	z	z	z	z	z	z	native
13	fem	he	1	310	445	456	507	A translator	has	to	know	quite	a	lot	about	the	target	language,	even if	he	may	speak	the	language	perfectly,	v	v	v	v	v	v	because	it	is	not	easy	to	translate	different	languages.	z	z	z	z	z	native
13	neu	he	1	347	261	169	357	A clerk	should	create	value	for	the	company,	x	x	x	x	even if	he	may	enjoy	the	holiday,	v	v	v	v	v	v	v	because	travelling	is	relaxing.	z	z	z	z	z	z	z	z	z	z	native
13	mas	she	1	350	313	433	588	A military officer	must	be	able	to	handle	a	gun	correctly,	x	x	even if	she	may	not	want	to	use	it,	v	v	v	v	v	because	the	officer	might	encounter	a	situation	where	using	a	gun	is	necessary.	z	native
13	mas	he	1	380	288	1057	113	An electrician	must	be	careful	at	all	times,	x	x	x	x	even if	he	may	be	just	performing	a	routine	job,	v	v	v	v	because	handling	electricity	is	not	dangerous.	z	z	z	z	z	z	z	z	native
13	neu	she	1	580	506	361	570	A teenager	can	be	very	annoying,	x	x	x	x	x	x	even if	she	may	not	behave	annoyingly	on	purpose,	v	v	v	v	v	because	a	teenager's	hormones	can	cause	mood	swings.	z	z	z	z	z	z	native
13	neu	they	1	689	397	315	104	A child	must	follow	teachers'	instructions,	x	x	x	x	x	x	even if	they	may	not	want	to,	v	v	v	v	v	v	v	because	parents	don't	like	children.	z	z	z	z	z	z	z	z	z	native
13	pro	he	1	396	266	313	117	Everyone	must	hand	in	the	exam	now,	x	x	x	x	even if	he	may	not	have	finished	it,	v	v	v	v	v	v	because	the	swimming	pool	is	cold.	z	z	z	z	z	z	z	z	native
13	pro	she	1	572	269	274	228	Everyone	should	look	after	the	environment,	x	x	x	x	x	even if	she	may	not	believe	in	global	warming,	v	v	v	v	v	because	excessive	human	activities	may	damage	the	environment.	z	z	z	z	z	z	native
13	pro	he	1	370	361	348	679	Anyone	can	learn	how	to	play	an	instrument,	x	x	x	even if	he	may	not	have	the	best	sense	of	rhythm,	v	v	v	because	watching	TV	can	be	trained.	z	z	z	z	z	z	z	z	native
13	pro	he	1	341	277	370	115	Somebody	must	have	taken	the	key,	x	x	x	x	x	even if	he	may	not	have	intended	to	take	it,	v	v	v	v	because	it	can	be	found	everywhere.	z	z	z	z	z	z	z	z	native
13	neu	she	1	1748	477	407	374	An adult	should	have	an	understanding	of	politics,	x	x	x	x	even if	she	may	not	want	to	be	a	politician,	v	v	v	v	because	vote	doesn't	need	political	knowledge.	z	z	z	z	z	z	z	z	native
13	mas	they	1	394	284	234	260	A sailor	must	know	how	to	swim,	x	x	x	x	x	even if	they	may	not	know	how	to	steer	the	ship,	v	v	v	because	it	is	not	easy	to	be	a	helm.	z	z	z	z	z	native
13	fem	she	1	371	324	357	563	A midwife	must	feel	comfortable	to	see	blood,	x	x	x	x	even if	she	may	mainly	work	in	the	after	care	of	a	baby,	v	because	midwifes	don't	like	skiing.	z	z	z	z	z	z	z	z	z	native
13	fem	they	1	336	336	373	295	A baby-sitter	must	not	look	after	baby	when	sick,	x	x	x	even if	they	may	receive	only	reduced	pay,	v	v	v	v	v	v	because	the	baby-sitter	could	infect	babies.	z	z	z	z	z	z	z	z	native
13	mas	they	1	293	256	237	275	A car mechanic	must	know	a	lot	about	various	types	of	cars,	x	even if	they	may	usually	repair	the	same	type	of	car,	v	v	v	because	knowledge	is	completely	useless.	z	z	z	z	z	z	z	z	z	native
13	pro	they	0	546	222	291	397	Anybody	can	learn	how	to	be	a	handstand,	x	x	x	even if	they	may	not	be	very	fit	for	this	role,	v	v	v	because	being	a	handstand	only	requires	regular	practice.	z	z	z	z	z	z	native
13	mas	she	1	375	350	290	473	A carpenter	must	know	about	different	types	of	wood,	x	x	x	even if	she	may	think	it	is	not	important,	v	v	v	v	v	because	wood	looks	funny.	z	z	z	z	z	z	z	z	z	z	native
13	fem	he	1	335	638	574	623	A childcare worker	should	know	how	to	draw,	x	x	x	x	x	even if	he	may	not	be	good	at	drawing,	v	v	v	v	v	because	children	love	drawing.	z	z	z	z	z	z	z	z	z	z	native
13	pro	he	1	426	338	352	408	Anyone	should	be	able	to	go	to	school,	x	x	x	even if	he	may	live	in	a	remote	rural	area,	v	v	v	v	because	going	to	school	is	a	waste	of	time.	z	z	z	z	z	native
13	mas	he	1	316	202	326	320	A police officer	has	many	responsibilities,	x	x	x	x	x	x	x	even if	he	may	not	be	in	a	very	high	position,	v	v	v	because	being	a	police	officer	is	the	funniest	job	in	the	world.	z	z	native
13	fem	she	1	374	240	314	103	A secondary-school teacher	must	have	a	good	general	education,	x	x	x	x	even if	she	may	only	teach,	v	v	v	v	v	v	v	v	because	pupils	may	ask	the	teacher	questions.	z	z	z	z	z	z	z	native
13	neu	they	1	310	327	328	557	An elderly person	can	still	ride	a	bike,	x	x	x	x	x	even if	they	may	already	be	over	90,	v	v	v	v	v	v	because	being	old	doesn't	necessarily	mean	that	one	can't	ride.	z	z	z	z	native
13	neu	he	1	338	646	286	355	A student	must	work	very	hard,	x	x	x	x	x	x	even if	he	may	not	want	to	be	the	best,	v	v	v	v	because	a	student	needs	to	pass	course	exams.	z	z	z	z	z	z	native
13	mas	he	1	279	228	349	290	An astronaut	must	be	able	to	concentrate	when	tired,	x	x	x	even if	he	may	find	it	not	easy	to	realize,	v	v	v	v	because	flying	into	outer	space	doesn't	require	working	very	long	hours.	z	z	z	native
13	pro	they	1	282	222	278	181	Anybody	can	enjoy	sports,	x	x	x	x	x	x	x	even if	they	may	not	be	very	fit,	v	v	v	v	v	v	because	enjoying	sports	only	requires	eating	a	lot.	z	z	z	z	z	z	native
13	pro	they	1	345	161	248	194	Someone	must	feed	the	cat,	x	x	x	x	x	x	even if	they	might	not	like	the	cat,	v	v	v	v	v	v	because	the	cat	will	die	if	no	one	feeds	it.	z	z	z	z	native
13	neu	he	1	290	240	10	356	An Austrian	doesn't	have	to	wear	traditional	costumes	all	the	time,	x	even if	he	may	believe	that	it	looks	great,	v	v	v	v	v	because	on	most	days	Austrians	wear	normal	clothes.	z	z	z	z	z	z	native
13	fem	he	1	220	413	284	539	A pre-school teacher	has	to	remain	calm	at	all	times,	x	x	x	even if	he	may	be	stressed,	v	v	v	v	v	v	v	v	because	stress	affects	children	positively.	z	z	z	z	z	z	z	z	z	native
13	pro	they	0	400	224	288	218	Anyone	can	be	successful,	x	x	x	x	x	x	x	even if	they	may	not	have	the	best	education,	v	v	v	v	v	because	anything	is	possible	if	one	works	hard	enough.	z	z	z	z	z	native
13	neu	she	1	568	598	615	106	An athlete	must	know	skills	to	win,	x	x	x	x	x	even if	she	may	not	win	every	time,	v	v	v	v	v	v	because	having	an	ambition	is	human	nature.	z	z	z	z	z	z	z	native
13	pro	they	1	348	222	278	187	One	must	tell	the	truth,	x	x	x	x	x	x	even if	they	may	hurt	someone's	feelings,	v	v	v	v	v	v	v	because	telling	the	truth	is	usually	the	right	choice.	z	z	z	z	z	native
13	pro	he	1	336	214	326	579	Anybody	who	wants	to	get	a	good	grade	must	study	hard,	even if	he	might	be	happy	with	an	average	grade,	v	v	v	v	because	the	exam	is	just	for	fun.	z	z	z	z	z	z	z	native
14	pro	they	1	409	320	269	200	Everyone	should	look	after	the	environment,	x	x	x	x	x	even if	they	may	not	believe	in	global	warming,	v	v	v	v	v	because	excessive	human	activities	may	damage	the	environment.	z	z	z	z	z	z	native
14	pro	they	0	801	371	242	865	Everyone	should	use	resources	responsibly,	x	x	x	x	x	x	even if	they	may	not	believe	in	man-made	global	warming,	v	v	v	v	because	our	resources	are	finite.	z	z	z	z	z	z	z	z	z	native
14	neu	they	0	902	575	630	702	A teenager	can	be	very	annoying,	x	x	x	x	x	x	even if	they	may	not	behave	annoyingly	on	purpose,	v	v	v	v	v	because	a	teenager's	hormones	can	cause	mood	swings.	z	z	z	z	z	z	native
14	pro	she	1	745	287	291	213	Somebody	must	have	taken	the	key,	x	x	x	x	x	even if	she	may	not	have	intended	to	take	it,	v	v	v	v	because	it	can	be	found	everywhere.	z	z	z	z	z	z	z	z	native
14	neu	they	1	522	455	323	193	An adult	should	have	an	understanding	of	politics,	x	x	x	x	even if	they	may	not	want	to	be	a	politician,	v	v	v	v	because	vote	doesn't	need	political	knowledge.	z	z	z	z	z	z	z	z	native
14	pro	they	0	462	598	228	308	Someone	must	empty	the	bin	now,	x	x	x	x	x	even if	they	may	have	emptied	it	yesterday,	v	v	v	v	v	v	because	it	is	empty	again.	z	z	z	z	z	z	z	z	z	native
14	neu	he	0	406	289	1122	3534	An artist	should	have	an	additional	job,	x	x	x	x	x	even if	he	may	be	a	talented	artist,	v	v	v	v	v	v	because	being	an	artist	doesn't	provide	one	with	a	regular	income	all	the	time.	native
14	neu	he	1	1093	388	297	390	A journalist	has	to	report	the	truth,	x	x	x	x	x	even if	he	may	fear	that	some	people	won't	like	it,	v	v	v	because	it’s	a	journalist's	duty	to	inform	the	public	accurately.	z	z	z	z	native
14	mas	they	1	689	442	708	267	A construction worker	may	not	drink	alcohol	when	working,	x	x	x	x	even if	they	may	have	nearly	finished	the	work	for	the	day,	v	v	because	working	while	drunk	is	very	dangerous.	z	z	z	z	z	z	z	native
14	neu	she	1	310	460	406	69	A clerk	should	create	value	for	the	company,	x	x	x	x	even if	she	may	enjoy	the	holiday,	v	v	v	v	v	v	v	because	travelling	is	relaxing.	z	z	z	z	z	z	z	z	z	z	native
14	fem	she	1	371	324	357	425	A translator	has	to	know	quite	a	lot	about	the	target	language,	even if	she	may	speak	the	language	perfectly,	v	v	v	v	v	v	because	it	is	not	easy	to	translate	different	languages.	z	z	z	z	z	native
14	mas	he	1	336	323	448	178	A sailor	must	know	how	to	swim,	x	x	x	x	x	even if	he	may	not	know	how	to	steer	the	ship,	v	v	v	because	it	is	not	easy	to	be	a	helm.	z	z	z	z	z	native
14	neu	they	1	335	364	461	227	An athlete	must	know	skills	to	win,	x	x	x	x	x	even if	they	may	not	win	every	time,	v	v	v	v	v	v	because	having	an	ambition	is	human	nature.	z	z	z	z	z	z	z	native
14	pro	she	1	374	240	333	227	Anyone	should	be	able	to	go	to	school,	x	x	x	even if	she	may	live	in	a	remote	rural	area,	v	v	v	v	because	going	to	school	is	a	waste	of	time.	z	z	z	z	z	native
14	fem	he	1	220	701	284	411	A baby-sitter	must	not	look	after	baby	when	sick,	x	x	x	even if	he	may	receive	only	reduced	pay,	v	v	v	v	v	v	because	the	baby-sitter	could	infect	babies.	z	z	z	z	z	z	z	z	native
14	fem	she	1	1632	291	415	311	A pre-school teacher	has	to	remain	calm	at	all	times,	x	x	x	even if	she	may	be	stressed,	v	v	v	v	v	v	v	v	because	stress	affects	children	positively.	z	z	z	z	z	z	z	z	z	native
14	fem	they	1	1066	336	738	462	A midwife	must	feel	comfortable	to	see	blood,	x	x	x	x	even if	they	may	mainly	work	in	the	after	care	of	a	baby,	v	because	midwifes	don't	like	skiing.	z	z	z	z	z	z	z	z	z	native
14	mas	she	1	485	343	329	452	An astronaut	must	be	able	to	concentrate	when	tired,	x	x	x	even if	she	may	find	it	not	easy	to	realize,	v	v	v	v	because	flying	into	outer	space	doesn't	require	working	very	long	hours.	z	z	z	native
14	pro	he	1	1331	471	309	343	Anybody	can	learn	how	to	be	a	handstand,	x	x	x	even if	he	may	not	be	very	fit	for	this	role,	v	v	v	because	being	a	handstand	only	requires	regular	practice.	z	z	z	z	z	z	native
14	pro	she	1	569	352	345	260	Anybody	who	wants	to	get	a	good	grade	must	study	hard,	even if	she	might	be	happy	with	an	average	grade,	v	v	v	v	because	the	exam	is	just	for	fun.	z	z	z	z	z	z	z	native
14	mas	she	1	523	347	260	403	A computer programmer	should	have	studied	computer	science,	x	x	x	x	x	even if	she	may	already	know	a	lot	about	programming,	v	v	v	v	because	a	scientist	is	nice.	z	z	z	z	z	z	z	z	z	native
14	neu	they	1	431	389	585	35	A hairdresser	cannot	just	cut	a	customer's	hair	very	short,	x	x	even if	they	may	think	that	it	would	suit	the	customer,	v	v	v	because	it’s	the	customer's	decision.	z	z	z	z	z	z	z	z	z	native
14	neu	he	1	539	1433	117	387	A child	must	follow	teachers'	instructions,	x	x	x	x	x	x	even if	he	may	not	want	to,	v	v	v	v	v	v	v	because	parents	don't	like	children.	z	z	z	z	z	z	z	z	z	native
14	neu	she	0	350	313	483	310	A student	must	work	very	hard,	x	x	x	x	x	x	even if	she	may	not	want	to	be	the	best,	v	v	v	v	because	a	student	needs	to	pass	course	exams.	z	z	z	z	z	z	native
14	neu	they	1	380	388	934	36	A pensioner	should	be	allowed	to	work,	x	x	x	x	x	even if	they	may	not	need	the	money,	v	v	v	v	v	v	because	some	pensioners	like	shouting.	z	z	z	z	z	z	z	z	z	native
14	mas	she	1	394	334	234	555	A fire fighter	must	be	very	careful,	x	x	x	x	x	x	even if	she	may	be	on	a	training	mission,	v	v	v	v	v	because	otherwise	it	will	be	dangerous	during	rescues.	z	z	z	z	z	z	native
14	pro	he	1	293	293	295	375	One	must	tell	the	truth,	x	x	x	x	x	x	even if	he	may	hurt	someone's	feelings,	v	v	v	v	v	v	v	because	telling	the	truth	is	usually	the	right	choice.	z	z	z	z	z	native
14	neu	he	0	375	350	300	398	A pharmacist	must	know	how	drugs	work,	x	x	x	x	x	even if	he	may	not	prescribe	drugs,	v	v	v	v	v	v	v	because	a	pharmacist	has	to	explain	patients	how	to	use	drugs.	z	z	z	native
14	neu	he	1	316	232	56	407	An elderly person	can	still	ride	a	bike,	x	x	x	x	x	even if	he	may	already	be	over	90,	v	v	v	v	v	v	because	being	old	doesn't	necessarily	mean	that	one	can't	ride.	z	z	z	z	native
14	mas	they	1	279	228	199	167	A carpenter	must	know	about	different	types	of	wood,	x	x	x	even if	they	may	think	it	is	not	important,	v	v	v	v	v	because	wood	looks	funny.	z	z	z	z	z	z	z	z	z	z	native
14	pro	she	1	1008	533	282	147	Anyone	can	learn	how	to	play	an	instrument,	x	x	x	even if	she	may	not	have	the	best	sense	of	rhythm,	v	v	v	because	watching	TV	can	be	trained.	z	z	z	z	z	z	z	z	native
14	fem	they	1	859	298	391	312	A kindergarten teacher	must	know	developmental	psychology,	x	x	x	x	x	x	even if	they	may	not	be	interested	in	it,	v	v	v	v	v	because	working	with	children	doesn't	require	any	skills.	z	z	z	z	z	z	native
14	mas	he	1	842	679	845	357	A criminal	must	not	be	set	free,	x	x	x	x	x	even if	he	may	feel	remorse	about	the	crime,	v	v	v	v	v	because	criminals	are	a	threat	to	the	public.	z	z	z	z	z	z	native
14	mas	she	1	543	380	258	322	An electrician	must	be	careful	at	all	times,	x	x	x	x	even if	she	may	be	just	performing	a	routine	job,	v	v	v	v	because	handling	electricity	is	not	dangerous.	z	z	z	z	z	z	z	z	native
14	pro	she	1	425	417	285	171	Everyone	must	hand	in	the	exam	now,	x	x	x	x	even if	she	may	not	have	finished	it,	v	v	v	v	v	v	because	the	swimming	pool	is	cold.	z	z	z	z	z	z	z	z	native
14	fem	she	1	337	238	341	420	A guide	must	know	a	lot	about	history,	x	x	x	x	even if	she	may	only	need	to	tell	stories	of	some	places	of	interest,	because	some	tourists	may	ask	more	about	history.	z	z	z	z	z	z	native
14	fem	he	1	346	652	426	396	A model	has	to	be	in	good	shape,	x	x	x	x	even if	he	may	not	want	to	be	a	fitness	model,	v	v	v	because	lots	of	fish	are	swimming	in	the	sea.	z	z	z	z	z	native
14	fem	they	1	347	366	364	794	A housekeeper	has	to	clean	the	toilet,	x	x	x	x	x	even if	they	may	find	it	disgusting,	v	v	v	v	v	v	v	because	that's	the	housekeeper's	duty.	z	z	z	z	z	z	z	z	z	native
14	fem	they	1	580	371	346	74	A secondary-school teacher	must	have	a	good	general	education,	x	x	x	x	even if	they	may	only	teach,	v	v	v	v	v	v	v	v	because	pupils	may	ask	the	teacher	questions.	z	z	z	z	z	z	z	native
14	pro	he	1	689	334	465	237	Anybody	can	enjoy	sports,	x	x	x	x	x	x	x	even if	he	may	not	be	very	fit,	v	v	v	v	v	v	because	enjoying	sports	only	requires	eating	a	lot.	z	z	z	z	z	z	native
14	fem	she	1	1748	377	417	316	A nanny	should	not	be	working	when	sick,	x	x	x	x	even if	she	may	want	to,	v	v	v	v	v	v	v	v	because	the	nanny	could	not	go	abroad	otherwise.	z	z	z	z	z	z	native
14	mas	she	1	310	277	301	118	A police officer	has	many	responsibilities,	x	x	x	x	x	x	x	even if	she	may	not	be	in	a	very	high	position,	v	v	v	because	being	a	police	officer	is	the	funniest	job	in	the	world.	z	z	native
14	mas	they	1	338	616	406	233	A mechanic	must	know	a	lot	about	machines,	x	x	x	x	even if	they	may	only	work	with	other	machinery,	v	v	v	v	v	because	lots	of	machines	are	very	beautiful.	z	z	z	z	z	z	z	native
14	pro	he	1	290	247	328	196	Someone	must	feed	the	cat,	x	x	x	x	x	x	even if	he	might	not	like	the	cat,	v	v	v	v	v	v	because	the	cat	will	die	if	no	one	feeds	it.	z	z	z	z	native
14	mas	he	1	568	468	675	389	A truck driver	must	take	a	break	every	four	hours,	x	x	x	even if	he	may	not	be	tired,	v	v	v	v	v	v	v	because	driving	for	long	periods	of	time	without	a	break	is	not	dangerous.	z	native
14	pro	they	1	405	345	280	180	Everyone	can	complete	this	assignment	on	time,	x	x	x	x	even if	they	may	have	many	other	things	to	do,	v	v	v	v	because	this	assignment	is	very	easy.	z	z	z	z	z	z	z	z	native
14	fem	he	1	404	321	368	605	A primary school teacher	must	like	music,	x	x	x	x	x	x	x	even if	he	may	not	be	a	great	musician,	v	v	v	v	v	because	children	can	learn	nothing	from	music.	z	z	z	z	z	z	z	native
14	mas	he	0	409	350	935	334	A pilot	must	not	fly	when	tired,	x	x	x	x	x	even if	he	may	delay	the	flight	by	not	flying,	v	v	v	v	because	safety	is	the	most	important	thing	for	flight.	z	z	z	z	z	native
14	fem	they	1	599	244	1254	349	A secretary	must	have	good	computer	skills,	x	x	x	x	x	even if	they	may	only	need	type	on	a	computer,	v	v	v	v	because	fast	typing	doesn't	require	typing	skills.	z	z	z	z	z	z	z	native
14	neu	she	1	396	359	377	580	A researcher	should	not	hate	teaching,	x	x	x	x	x	x	even if	she	may	be	primarily	interested	in	doing	research,	v	v	v	v	because	a	large	part	of	the	researcher's	job	consists	of	teaching	students.	z	z	native
14	fem	she	1	572	269	367	297	A childcare worker	should	know	how	to	draw,	x	x	x	x	x	even if	she	may	not	be	good	at	drawing,	v	v	v	v	v	because	children	love	drawing.	z	z	z	z	z	z	z	z	z	z	native
14	neu	she	1	370	454	418	16	An Austrian	doesn't	have	to	wear	traditional	costumes	all	the	time,	x	even if	she	may	believe	that	it	looks	great,	v	v	v	v	v	because	on	most	days	Austrians	wear	normal	clothes.	z	z	z	z	z	z	native
14	neu	she	1	341	370	359	479	A kid	can	learn	a	lot,	x	x	x	x	x	x	even if	she	may	not	have	the	highest	IQ,	v	v	v	v	v	because	the	ability	to	learn	is	useless.	z	z	z	z	z	z	z	native
14	mas	they	1	546	172	266	191	A farmer	must	be	able	to	deal	with	planting,	x	x	x	even if	they	may	find	it	hard,	v	v	v	v	v	v	v	because	growing	plants	is	one	of	a	farmer's	major	jobs.	z	z	z	z	native
14	fem	he	1	426	466	432	576	A day care worker	must	be	very	understanding,	x	x	x	x	x	x	even if	he	may	be	annoyed	by	a	child,	v	v	v	v	v	because	children	cannot	always	control	their	behaviour.	z	z	z	z	z	z	z	native
14	mas	he	1	282	232	352	190	A car mechanic	must	know	a	lot	about	various	types	of	cars,	x	even if	he	may	usually	repair	the	same	type	of	car,	v	v	v	because	knowledge	is	completely	useless.	z	z	z	z	z	z	z	z	z	native
14	mas	they	1	345	171	178	328	A military officer	must	be	able	to	handle	a	gun	correctly,	x	x	even if	they	may	not	want	to	use	it,	v	v	v	v	v	because	the	officer	might	encounter	a	situation	where	using	a	gun	is	necessary.	z	native
14	fem	he	1	400	350	352	332	A librarian	must	know	how	to	read,	x	x	x	x	x	even if	he	may	not	read	many	books,	v	v	v	v	v	v	because	readers	are	nice.	z	z	z	z	z	z	z	z	z	z	native
14	pro	he	1	348	269	336	588	Anyone	can	be	successful,	x	x	x	x	x	x	x	even if	he	may	not	have	the	best	education,	v	v	v	v	v	because	anything	is	possible	if	one	works	hard	enough.	z	z	z	z	z	native
14	pro	they	1	336	167	245	177	Anyone	who	wants	to	be	a	teacher	must	go	to	university,	even if	they	may	just	want	to	be	a	pre-school	teacher,	v	v	v	because	there	is	not	a	lot	to	learn	before	being	able	to	teach	effectively.	native
15	pro	he	0	409	380	348	543	Everyone	should	use	resources	responsibly,	x	x	x	x	x	x	even if	he	may	not	believe	in	man-made	global	warming,	v	v	v	v	because	our	resources	are	finite.	z	z	z	z	z	z	z	z	z	native
15	pro	she	1	801	351	309	192	Anybody	can	learn	how	to	be	a	handstand,	x	x	x	even if	she	may	not	be	very	fit	for	this	role,	v	v	v	because	being	a	handstand	only	requires	regular	practice.	z	z	z	z	z	z	native
15	mas	they	1	902	525	533	229	A police officer	has	many	responsibilities,	x	x	x	x	x	x	x	even if	they	may	not	be	in	a	very	high	position,	v	v	v	because	being	a	police	officer	is	the	funniest	job	in	the	world.	z	z	native
15	fem	he	1	745	420	962	433	A kindergarten teacher	must	know	developmental	psychology,	x	x	x	x	x	x	even if	he	may	not	be	interested	in	it,	v	v	v	v	v	because	working	with	children	doesn't	require	any	skills.	z	z	z	z	z	z	native
15	mas	he	1	522	355	446	310	A construction worker	may	not	drink	alcohol	when	working,	x	x	x	x	even if	he	may	have	nearly	finished	the	work	for	the	day,	v	v	because	working	while	drunk	is	very	dangerous.	z	z	z	z	z	z	z	native
15	mas	they	1	462	548	348	187	A fire fighter	must	be	very	careful,	x	x	x	x	x	x	even if	they	may	be	on	a	training	mission,	v	v	v	v	v	because	otherwise	it	will	be	dangerous	during	rescues.	z	z	z	z	z	z	native
15	pro	he	1	406	276	350	198	Anyone	who	wants	to	be	a	teacher	must	go	to	university,	even if	he	may	just	want	to	be	a	pre-school	teacher,	v	v	v	because	there	is	not	a	lot	to	learn	before	being	able	to	teach	effectively.	native
15	neu	she	1	1093	488	507	225	A child	must	follow	teachers'	instructions,	x	x	x	x	x	x	even if	she	may	not	want	to,	v	v	v	v	v	v	v	because	parents	don't	like	children.	z	z	z	z	z	z	z	z	z	native
15	fem	he	1	689	300	848	688	A midwife	must	feel	comfortable	to	see	blood,	x	x	x	x	even if	he	may	mainly	work	in	the	after	care	of	a	baby,	v	because	midwifes	don't	like	skiing.	z	z	z	z	z	z	z	z	z	native
15	fem	they	1	310	327	391	515	A nanny	should	not	be	working	when	sick,	x	x	x	x	even if	they	may	want	to,	v	v	v	v	v	v	v	v	because	the	nanny	could	not	go	abroad	otherwise.	z	z	z	z	z	z	native
15	mas	she	1	371	344	257	316	A truck driver	must	take	a	break	every	four	hours,	x	x	x	even if	she	may	not	be	tired,	v	v	v	v	v	v	v	because	driving	for	long	periods	of	time	without	a	break	is	not	dangerous.	z	native
15	mas	he	1	336	323	448	331	A mechanic	must	know	a	lot	about	machines,	x	x	x	x	even if	he	may	only	work	with	other	machinery,	v	v	v	v	v	because	lots	of	machines	are	very	beautiful.	z	z	z	z	z	z	z	native
15	neu	he	1	335	294	314	393	A pensioner	should	be	allowed	to	work,	x	x	x	x	x	even if	he	may	not	need	the	money,	v	v	v	v	v	v	because	some	pensioners	like	shouting.	z	z	z	z	z	z	z	z	z	native
15	fem	they	1	374	512	289	129	A translator	has	to	know	quite	a	lot	about	the	target	language,	even if	they	may	speak	the	language	perfectly,	v	v	v	v	v	v	because	it	is	not	easy	to	translate	different	languages.	z	z	z	z	z	native
15	pro	he	1	220	303	435	561	Everyone	can	complete	this	assignment	on	time,	x	x	x	x	even if	he	may	have	many	other	things	to	do,	v	v	v	v	because	this	assignment	is	very	easy.	z	z	z	z	z	z	z	z	native
15	pro	he	1	1632	298	282	396	Everyone	should	look	after	the	environment,	x	x	x	x	x	even if	he	may	not	believe	in	global	warming,	v	v	v	v	v	because	excessive	human	activities	may	damage	the	environment.	z	z	z	z	z	z	native
15	mas	she	1	1066	661	663	169	A car mechanic	must	know	a	lot	about	various	types	of	cars,	x	even if	she	may	usually	repair	the	same	type	of	car,	v	v	v	because	knowledge	is	completely	useless.	z	z	z	z	z	z	z	z	z	native
15	neu	she	1	485	423	419	653	An elderly person	can	still	ride	a	bike,	x	x	x	x	x	even if	she	may	already	be	over	90,	v	v	v	v	v	v	because	being	old	doesn't	necessarily	mean	that	one	can't	ride.	z	z	z	z	native
15	neu	they	1	1331	534	989	466	A clerk	should	create	value	for	the	company,	x	x	x	x	even if	they	may	enjoy	the	holiday,	v	v	v	v	v	v	v	because	travelling	is	relaxing.	z	z	z	z	z	z	z	z	z	z	native
15	neu	he	0	569	372	366	396	An athlete	must	know	skills	to	win,	x	x	x	x	x	even if	he	may	not	win	every	time,	v	v	v	v	v	v	because	having	an	ambition	is	human	nature.	z	z	z	z	z	z	z	native
15	neu	they	1	523	397	287	94	A student	must	work	very	hard,	x	x	x	x	x	x	even if	they	may	not	want	to	be	the	best,	v	v	v	v	because	a	student	needs	to	pass	course	exams.	z	z	z	z	z	z	native
15	mas	they	1	431	289	558	356	A computer programmer	should	have	studied	computer	science,	x	x	x	x	x	even if	they	may	already	know	a	lot	about	programming,	v	v	v	v	because	a	scientist	is	nice.	z	z	z	z	z	z	z	z	z	native
15	fem	he	1	539	378	377	857	A secretary	must	have	good	computer	skills,	x	x	x	x	x	even if	he	may	only	need	type	on	a	computer,	v	v	v	v	because	fast	typing	doesn't	require	typing	skills.	z	z	z	z	z	z	z	native
15	fem	she	1	350	293	533	330	A librarian	must	know	how	to	read,	x	x	x	x	x	even if	she	may	not	read	many	books,	v	v	v	v	v	v	because	readers	are	nice.	z	z	z	z	z	z	z	z	z	z	native
15	fem	they	1	380	1473	982	610	A pre-school teacher	has	to	remain	calm	at	all	times,	x	x	x	even if	they	may	be	stressed,	v	v	v	v	v	v	v	v	because	stress	affects	children	positively.	z	z	z	z	z	z	z	z	z	native
15	pro	they	1	394	274	229	165	Everyone	must	hand	in	the	exam	now,	x	x	x	x	even if	they	may	not	have	finished	it,	v	v	v	v	v	v	because	the	swimming	pool	is	cold.	z	z	z	z	z	z	z	z	native
15	mas	he	1	293	256	387	402	A carpenter	must	know	about	different	types	of	wood,	x	x	x	even if	he	may	think	it	is	not	important,	v	v	v	v	v	because	wood	looks	funny.	z	z	z	z	z	z	z	z	z	z	native
15	pro	they	1	375	290	320	188	Anyone	can	learn	how	to	play	an	instrument,	x	x	x	even if	they	may	not	have	the	best	sense	of	rhythm,	v	v	v	because	watching	TV	can	be	trained.	z	z	z	z	z	z	z	z	native
15	fem	she	1	316	232	276	320	A model	has	to	be	in	good	shape,	x	x	x	x	even if	she	may	not	want	to	be	a	fitness	model,	v	v	v	because	lots	of	fish	are	swimming	in	the	sea.	z	z	z	z	z	native
15	neu	they	0	279	278	296	2	An Austrian	doesn't	have	to	wear	traditional	costumes	all	the	time,	x	even if	they	may	believe	that	it	looks	great,	v	v	v	v	v	because	on	most	days	Austrians	wear	normal	clothes.	z	z	z	z	z	z	native
15	fem	she	1	1008	533	772	325	A baby-sitter	must	not	look	after	baby	when	sick,	x	x	x	even if	she	may	receive	only	reduced	pay,	v	v	v	v	v	v	because	the	baby-sitter	could	infect	babies.	z	z	z	z	z	z	z	z	native
15	mas	he	1	859	562	466	195	A military officer	must	be	able	to	handle	a	gun	correctly,	x	x	even if	he	may	not	want	to	use	it,	v	v	v	v	v	because	the	officer	might	encounter	a	situation	where	using	a	gun	is	necessary.	z	native
15	neu	he	1	842	709	575	336	A teenager	can	be	very	annoying,	x	x	x	x	x	x	even if	he	may	not	behave	annoyingly	on	purpose,	v	v	v	v	v	because	a	teenager's	hormones	can	cause	mood	swings.	z	z	z	z	z	z	native
15	fem	they	1	543	297	333	548	A childcare worker	should	know	how	to	draw,	x	x	x	x	x	even if	they	may	not	be	good	at	drawing,	v	v	v	v	v	because	children	love	drawing.	z	z	z	z	z	z	z	z	z	z	native
15	neu	he	1	425	417	553	384	An adult	should	have	an	understanding	of	politics,	x	x	x	x	even if	he	may	not	want	to	be	a	politician,	v	v	v	v	because	vote	doesn't	need	political	knowledge.	z	z	z	z	z	z	z	z	native
15	neu	she	1	337	338	331	495	A journalist	has	to	report	the	truth,	x	x	x	x	x	even if	she	may	fear	that	some	people	won't	like	it,	v	v	v	because	it’s	a	journalist's	duty	to	inform	the	public	accurately.	z	z	z	z	native
15	pro	she	1	346	258	292	198	Anybody	can	enjoy	sports,	x	x	x	x	x	x	x	even if	she	may	not	be	very	fit,	v	v	v	v	v	v	because	enjoying	sports	only	requires	eating	a	lot.	z	z	z	z	z	z	native
15	neu	she	1	347	361	379	846	An artist	should	have	an	additional	job,	x	x	x	x	x	even if	she	may	be	a	talented	artist,	v	v	v	v	v	v	because	being	an	artist	doesn't	provide	one	with	a	regular	income	all	the	time.	native
15	mas	he	1	580	376	421	203	A farmer	must	be	able	to	deal	with	planting,	x	x	x	even if	he	may	find	it	hard,	v	v	v	v	v	v	v	because	growing	plants	is	one	of	a	farmer's	major	jobs.	z	z	z	z	native
15	mas	they	1	689	297	288	232	An astronaut	must	be	able	to	concentrate	when	tired,	x	x	x	even if	they	may	find	it	not	easy	to	realize,	v	v	v	v	because	flying	into	outer	space	doesn't	require	working	very	long	hours.	z	z	z	native
15	pro	they	1	1748	337	235	146	Anyone	should	be	able	to	go	to	school,	x	x	x	even if	they	may	live	in	a	remote	rural	area,	v	v	v	v	because	going	to	school	is	a	waste	of	time.	z	z	z	z	z	native
15	fem	he	1	310	420	441	594	A housekeeper	has	to	clean	the	toilet,	x	x	x	x	x	even if	he	may	find	it	disgusting,	v	v	v	v	v	v	v	because	that's	the	housekeeper's	duty.	z	z	z	z	z	z	z	z	z	native
15	fem	he	1	338	329	546	420	A secondary-school teacher	must	have	a	good	general	education,	x	x	x	x	even if	he	may	only	teach,	v	v	v	v	v	v	v	v	because	pupils	may	ask	the	teacher	questions.	z	z	z	z	z	z	z	native
15	pro	they	1	290	200	284	177	Anybody	who	wants	to	get	a	good	grade	must	study	hard,	even if	they	might	be	happy	with	an	average	grade,	v	v	v	v	because	the	exam	is	just	for	fun.	z	z	z	z	z	z	z	native
15	fem	she	1	568	498	625	104	A day care worker	must	be	very	understanding,	x	x	x	x	x	x	even if	she	may	be	annoyed	by	a	child,	v	v	v	v	v	because	children	cannot	always	control	their	behaviour.	z	z	z	z	z	z	z	native
15	mas	she	1	405	405	703	254	A criminal	must	not	be	set	free,	x	x	x	x	x	even if	she	may	feel	remorse	about	the	crime,	v	v	v	v	v	because	criminals	are	a	threat	to	the	public.	z	z	z	z	z	z	native
15	mas	they	1	404	296	228	292	An electrician	must	be	careful	at	all	times,	x	x	x	x	even if	they	may	be	just	performing	a	routine	job,	v	v	v	v	because	handling	electricity	is	not	dangerous.	z	z	z	z	z	z	z	z	native
15	mas	she	1	409	350	845	253	A sailor	must	know	how	to	swim,	x	x	x	x	x	even if	she	may	not	know	how	to	steer	the	ship,	v	v	v	because	it	is	not	easy	to	be	a	helm.	z	z	z	z	z	native
15	pro	she	1	599	290	253	243	One	must	tell	the	truth,	x	x	x	x	x	x	even if	she	may	hurt	someone's	feelings,	v	v	v	v	v	v	v	because	telling	the	truth	is	usually	the	right	choice.	z	z	z	z	z	native
15	pro	they	1	396	219	304	182	Somebody	must	have	taken	the	key,	x	x	x	x	x	even if	they	may	not	have	intended	to	take	it,	v	v	v	v	because	it	can	be	found	everywhere.	z	z	z	z	z	z	z	z	native
15	fem	they	1	572	686	342	496	A guide	must	know	a	lot	about	history,	x	x	x	x	even if	they	may	only	need	to	tell	stories	of	some	places	of	interest,	because	some	tourists	may	ask	more	about	history.	z	z	z	z	z	z	native
15	neu	she	1	370	454	418	708	A pharmacist	must	know	how	drugs	work,	x	x	x	x	x	even if	she	may	not	prescribe	drugs,	v	v	v	v	v	v	v	because	a	pharmacist	has	to	explain	patients	how	to	use	drugs.	z	z	z	native
15	fem	she	1	341	270	369	401	A primary school teacher	must	like	music,	x	x	x	x	x	x	x	even if	she	may	not	be	a	great	musician,	v	v	v	v	v	because	children	can	learn	nothing	from	music.	z	z	z	z	z	z	z	native
15	pro	she	1	546	202	318	223	Anyone	can	be	successful,	x	x	x	x	x	x	x	even if	she	may	not	have	the	best	education,	v	v	v	v	v	because	anything	is	possible	if	one	works	hard	enough.	z	z	z	z	z	native
15	pro	she	1	426	331	271	207	Someone	must	feed	the	cat,	x	x	x	x	x	x	even if	she	might	not	like	the	cat,	v	v	v	v	v	v	because	the	cat	will	die	if	no	one	feeds	it.	z	z	z	z	native
15	neu	he	1	282	262	82	332	A hairdresser	cannot	just	cut	a	customer's	hair	very	short,	x	x	even if	he	may	think	that	it	would	suit	the	customer,	v	v	v	because	it’s	the	customer's	decision.	z	z	z	z	z	z	z	z	z	native
15	mas	she	1	345	221	178	402	A pilot	must	not	fly	when	tired,	x	x	x	x	x	even if	she	may	delay	the	flight	by	not	flying,	v	v	v	v	because	safety	is	the	most	important	thing	for	flight.	z	z	z	z	z	native
15	pro	he	0	400	224	414	218	Someone	must	empty	the	bin	now,	x	x	x	x	x	even if	he	may	have	emptied	it	yesterday,	v	v	v	v	v	v	because	it	is	empty	again.	z	z	z	z	z	z	z	z	z	native
15	neu	they	1	348	332	258	15	A researcher	should	not	hate	teaching,	x	x	x	x	x	x	even if	they	may	be	primarily	interested	in	doing	research,	v	v	v	v	because	a	large	part	of	the	researcher's	job	consists	of	teaching	students.	z	z	native
15	neu	they	1	336	277	211	170	A kid	can	learn	a	lot,	x	x	x	x	x	x	even if	they	may	not	have	the	highest	IQ,	v	v	v	v	v	because	the	ability	to	learn	is	useless.	z	z	z	z	z	z	z	native
16	neu	he	1	1008	533	552	405	A kid	can	learn	a	lot,	x	x	x	x	x	x	even if	he	may	not	have	the	highest	IQ,	v	v	v	v	v	because	the	ability	to	learn	is	useless.	z	z	z	z	z	z	z	native
16	mas	they	1	1632	261	315	279	A pilot	must	not	fly	when	tired,	x	x	x	x	x	even if	they	may	delay	the	flight	by	not	flying,	v	v	v	v	because	safety	is	the	most	important	thing	for	flight.	z	z	z	z	z	native
16	pro	she	0	405	405	302	752	Everyone	can	complete	this	assignment	on	time,	x	x	x	x	even if	she	may	have	many	other	things	to	do,	v	v	v	v	because	this	assignment	is	very	easy.	z	z	z	z	z	z	z	z	native
16	fem	he	1	409	411	806	618	A guide	must	know	a	lot	about	history,	x	x	x	x	even if	he	may	only	need	to	tell	stories	of	some	places	of	interest,	because	some	tourists	may	ask	more	about	history.	z	z	z	z	z	z	native
16	fem	they	1	801	400	459	970	A librarian	must	know	how	to	read,	x	x	x	x	x	even if	they	may	not	read	many	books,	v	v	v	v	v	v	because	readers	are	nice.	z	z	z	z	z	z	z	z	z	z	native
16	pro	she	1	404	326	360	200	Anyone	who	wants	to	be	a	teacher	must	go	to	university,	even if	she	may	just	want	to	be	a	pre-school	teacher,	v	v	v	because	there	is	not	a	lot	to	learn	before	being	able	to	teach	effectively.	native
16	neu	they	1	859	662	343	120	A journalist	has	to	report	the	truth,	x	x	x	x	x	even if	they	may	fear	that	some	people	won't	like	it,	v	v	v	because	it’s	a	journalist's	duty	to	inform	the	public	accurately.	z	z	z	z	native
16	mas	he	1	1066	611	813	251	A fire fighter	must	be	very	careful,	x	x	x	x	x	x	even if	he	may	be	on	a	training	mission,	v	v	v	v	v	because	otherwise	it	will	be	dangerous	during	rescues.	z	z	z	z	z	z	native
16	pro	she	0	409	350	314	334	Someone	must	empty	the	bin	now,	x	x	x	x	x	even if	she	may	have	emptied	it	yesterday,	v	v	v	v	v	v	because	it	is	empty	again.	z	z	z	z	z	z	z	z	z	native
16	neu	she	1	842	809	785	764	A pensioner	should	be	allowed	to	work,	x	x	x	x	x	even if	she	may	not	need	the	money,	v	v	v	v	v	v	because	some	pensioners	like	shouting.	z	z	z	z	z	z	z	z	z	native
16	mas	they	1	485	293	329	223	A truck driver	must	take	a	break	every	four	hours,	x	x	x	even if	they	may	not	be	tired,	v	v	v	v	v	v	v	because	driving	for	long	periods	of	time	without	a	break	is	not	dangerous.	z	native
16	mas	she	1	1331	484	1012	456	A mechanic	must	know	a	lot	about	machines,	x	x	x	x	even if	she	may	only	work	with	other	machinery,	v	v	v	v	v	because	lots	of	machines	are	very	beautiful.	z	z	z	z	z	z	z	native
16	mas	they	1	569	322	356	305	A criminal	must	not	be	set	free,	x	x	x	x	x	even if	they	may	feel	remorse	about	the	crime,	v	v	v	v	v	because	criminals	are	a	threat	to	the	public.	z	z	z	z	z	z	native
16	pro	she	0	599	310	299	377	Everyone	should	use	resources	responsibly,	x	x	x	x	x	x	even if	she	may	not	believe	in	man-made	global	warming,	v	v	v	v	because	our	resources	are	finite.	z	z	z	z	z	z	z	z	z	native
16	fem	they	1	902	512	608	55	A model	has	to	be	in	good	shape,	x	x	x	x	even if	they	may	not	want	to	be	a	fitness	model,	v	v	v	because	lots	of	fish	are	swimming	in	the	sea.	z	z	z	z	z	native
16	fem	she	1	745	287	922	320	A housekeeper	has	to	clean	the	toilet,	x	x	x	x	x	even if	she	may	find	it	disgusting,	v	v	v	v	v	v	v	because	that's	the	housekeeper's	duty.	z	z	z	z	z	z	z	z	z	native
16	fem	they	1	522	400	371	423	A primary school teacher	must	like	music,	x	x	x	x	x	x	x	even if	they	may	not	be	a	great	musician,	v	v	v	v	v	because	children	can	learn	nothing	from	music.	z	z	z	z	z	z	z	native
16	neu	they	1	543	430	285	265	An artist	should	have	an	additional	job,	x	x	x	x	x	even if	they	may	be	a	talented	artist,	v	v	v	v	v	v	because	being	an	artist	doesn't	provide	one	with	a	regular	income	all	the	time.	native
16	mas	he	1	523	297	410	459	A computer programmer	should	have	studied	computer	science,	x	x	x	x	x	even if	he	may	already	know	a	lot	about	programming,	v	v	v	v	because	a	scientist	is	nice.	z	z	z	z	z	z	z	z	z	native
16	fem	they	1	462	334	423	215	A day care worker	must	be	very	understanding,	x	x	x	x	x	x	even if	they	may	be	annoyed	by	a	child,	v	v	v	v	v	because	children	cannot	always	control	their	behaviour.	z	z	z	z	z	z	z	native
16	fem	she	1	406	269	1162	580	A secretary	must	have	good	computer	skills,	x	x	x	x	x	even if	she	may	only	need	type	on	a	computer,	v	v	v	v	because	fast	typing	doesn't	require	typing	skills.	z	z	z	z	z	z	z	native
16	mas	she	1	431	339	558	393	A farmer	must	be	able	to	deal	with	planting,	x	x	x	even if	she	may	find	it	hard,	v	v	v	v	v	v	v	because	growing	plants	is	one	of	a	farmer's	major	jobs.	z	z	z	z	native
16	neu	they	1	425	487	700	344	A pharmacist	must	know	how	drugs	work,	x	x	x	x	x	even if	they	may	not	prescribe	drugs,	v	v	v	v	v	v	v	because	a	pharmacist	has	to	explain	patients	how	to	use	drugs.	z	z	z	native
16	fem	she	1	1093	388	517	556	A kindergarten teacher	must	know	developmental	psychology,	x	x	x	x	x	x	even if	she	may	not	be	interested	in	it,	v	v	v	v	v	because	working	with	children	doesn't	require	any	skills.	z	z	z	z	z	z	native
16	neu	she	1	337	338	331	546	A hairdresser	cannot	just	cut	a	customer's	hair	very	short,	x	x	even if	she	may	think	that	it	would	suit	the	customer,	v	v	v	because	it’s	the	customer's	decision.	z	z	z	z	z	z	z	z	z	native
16	neu	he	1	346	258	166	353	A researcher	should	not	hate	teaching,	x	x	x	x	x	x	even if	he	may	be	primarily	interested	in	doing	research,	v	v	v	v	because	a	large	part	of	the	researcher's	job	consists	of	teaching	students.	z	z	native
16	fem	he	1	689	615	848	417	A nanny	should	not	be	working	when	sick,	x	x	x	x	even if	he	may	want	to,	v	v	v	v	v	v	v	v	because	the	nanny	could	not	go	abroad	otherwise.	z	z	z	z	z	z	native
16	mas	she	1	539	1453	237	361	A construction worker	may	not	drink	alcohol	when	working,	x	x	x	x	even if	she	may	have	nearly	finished	the	work	for	the	day,	v	v	because	working	while	drunk	is	very	dangerous.	z	z	z	z	z	z	z	native
16	fem	he	1	310	445	456	675	A translator	has	to	know	quite	a	lot	about	the	target	language,	even if	he	may	speak	the	language	perfectly,	v	v	v	v	v	v	because	it	is	not	easy	to	translate	different	languages.	z	z	z	z	z	native
16	neu	he	1	347	261	169	380	A clerk	should	create	value	for	the	company,	x	x	x	x	even if	he	may	enjoy	the	holiday,	v	v	v	v	v	v	v	because	travelling	is	relaxing.	z	z	z	z	z	z	z	z	z	z	native
16	mas	she	1	350	313	433	685	A military officer	must	be	able	to	handle	a	gun	correctly,	x	x	even if	she	may	not	want	to	use	it,	v	v	v	v	v	because	the	officer	might	encounter	a	situation	where	using	a	gun	is	necessary.	z	native
16	mas	he	1	380	288	1057	326	An electrician	must	be	careful	at	all	times,	x	x	x	x	even if	he	may	be	just	performing	a	routine	job,	v	v	v	v	because	handling	electricity	is	not	dangerous.	z	z	z	z	z	z	z	z	native
16	neu	she	1	580	506	361	147	A teenager	can	be	very	annoying,	x	x	x	x	x	x	even if	she	may	not	behave	annoyingly	on	purpose,	v	v	v	v	v	because	a	teenager's	hormones	can	cause	mood	swings.	z	z	z	z	z	z	native
16	neu	they	1	689	397	315	30	A child	must	follow	teachers'	instructions,	x	x	x	x	x	x	even if	they	may	not	want	to,	v	v	v	v	v	v	v	because	parents	don't	like	children.	z	z	z	z	z	z	z	z	z	native
16	pro	he	1	396	266	308	620	Everyone	must	hand	in	the	exam	now,	x	x	x	x	even if	he	may	not	have	finished	it,	v	v	v	v	v	v	because	the	swimming	pool	is	cold.	z	z	z	z	z	z	z	z	native
16	pro	she	1	572	269	268	259	Everyone	should	look	after	the	environment,	x	x	x	x	x	even if	she	may	not	believe	in	global	warming,	v	v	v	v	v	because	excessive	human	activities	may	damage	the	environment.	z	z	z	z	z	z	native
16	pro	he	1	370	361	284	308	Anyone	can	learn	how	to	play	an	instrument,	x	x	x	even if	he	may	not	have	the	best	sense	of	rhythm,	v	v	v	because	watching	TV	can	be	trained.	z	z	z	z	z	z	z	z	native
16	pro	he	1	341	277	314	374	Somebody	must	have	taken	the	key,	x	x	x	x	x	even if	he	may	not	have	intended	to	take	it,	v	v	v	v	because	it	can	be	found	everywhere.	z	z	z	z	z	z	z	z	native
16	neu	she	1	1748	477	407	310	An adult	should	have	an	understanding	of	politics,	x	x	x	x	even if	she	may	not	want	to	be	a	politician,	v	v	v	v	because	vote	doesn't	need	political	knowledge.	z	z	z	z	z	z	z	z	native
16	mas	they	1	394	284	234	204	A sailor	must	know	how	to	swim,	x	x	x	x	x	even if	they	may	not	know	how	to	steer	the	ship,	v	v	v	because	it	is	not	easy	to	be	a	helm.	z	z	z	z	z	native
16	fem	she	1	371	324	357	248	A midwife	must	feel	comfortable	to	see	blood,	x	x	x	x	even if	she	may	mainly	work	in	the	after	care	of	a	baby,	v	because	midwifes	don't	like	skiing.	z	z	z	z	z	z	z	z	z	native
16	fem	they	1	336	336	373	34	A baby-sitter	must	not	look	after	baby	when	sick,	x	x	x	even if	they	may	receive	only	reduced	pay,	v	v	v	v	v	v	because	the	baby-sitter	could	infect	babies.	z	z	z	z	z	z	z	z	native
16	mas	they	1	293	256	237	234	A car mechanic	must	know	a	lot	about	various	types	of	cars,	x	even if	they	may	usually	repair	the	same	type	of	car,	v	v	v	because	knowledge	is	completely	useless.	z	z	z	z	z	z	z	z	z	native
16	pro	they	1	546	162	261	158	Anybody	can	learn	how	to	be	a	handstand,	x	x	x	even if	they	may	not	be	very	fit	for	this	role,	v	v	v	because	being	a	handstand	only	requires	regular	practice.	z	z	z	z	z	z	native
16	mas	she	1	375	350	290	272	A carpenter	must	know	about	different	types	of	wood,	x	x	x	even if	she	may	think	it	is	not	important,	v	v	v	v	v	because	wood	looks	funny.	z	z	z	z	z	z	z	z	z	z	native
16	fem	he	1	335	638	574	317	A childcare worker	should	know	how	to	draw,	x	x	x	x	x	even if	he	may	not	be	good	at	drawing,	v	v	v	v	v	because	children	love	drawing.	z	z	z	z	z	z	z	z	z	z	native
16	pro	he	1	426	338	271	239	Anyone	should	be	able	to	go	to	school,	x	x	x	even if	he	may	live	in	a	remote	rural	area,	v	v	v	v	because	going	to	school	is	a	waste	of	time.	z	z	z	z	z	native
16	mas	he	1	316	202	326	49	A police officer	has	many	responsibilities,	x	x	x	x	x	x	x	even if	he	may	not	be	in	a	very	high	position,	v	v	v	because	being	a	police	officer	is	the	funniest	job	in	the	world.	z	z	native
16	fem	she	1	374	240	314	349	A secondary-school teacher	must	have	a	good	general	education,	x	x	x	x	even if	she	may	only	teach,	v	v	v	v	v	v	v	v	because	pupils	may	ask	the	teacher	questions.	z	z	z	z	z	z	z	native
16	neu	they	1	310	327	328	153	An elderly person	can	still	ride	a	bike,	x	x	x	x	x	even if	they	may	already	be	over	90,	v	v	v	v	v	v	because	being	old	doesn't	necessarily	mean	that	one	can't	ride.	z	z	z	z	native
16	neu	he	1	338	646	286	344	A student	must	work	very	hard,	x	x	x	x	x	x	even if	he	may	not	want	to	be	the	best,	v	v	v	v	because	a	student	needs	to	pass	course	exams.	z	z	z	z	z	z	native
16	mas	he	1	279	228	349	437	An astronaut	must	be	able	to	concentrate	when	tired,	x	x	x	even if	he	may	find	it	not	easy	to	realize,	v	v	v	v	because	flying	into	outer	space	doesn't	require	working	very	long	hours.	z	z	z	native
16	pro	they	1	282	222	233	203	Anybody	can	enjoy	sports,	x	x	x	x	x	x	x	even if	they	may	not	be	very	fit,	v	v	v	v	v	v	because	enjoying	sports	only	requires	eating	a	lot.	z	z	z	z	z	z	native
16	pro	they	1	345	161	211	157	Someone	must	feed	the	cat,	x	x	x	x	x	x	even if	they	might	not	like	the	cat,	v	v	v	v	v	v	because	the	cat	will	die	if	no	one	feeds	it.	z	z	z	z	native
16	neu	he	1	290	240	10	382	An Austrian	doesn't	have	to	wear	traditional	costumes	all	the	time,	x	even if	he	may	believe	that	it	looks	great,	v	v	v	v	v	because	on	most	days	Austrians	wear	normal	clothes.	z	z	z	z	z	z	native
16	fem	he	1	220	413	284	800	A pre-school teacher	has	to	remain	calm	at	all	times,	x	x	x	even if	he	may	be	stressed,	v	v	v	v	v	v	v	v	because	stress	affects	children	positively.	z	z	z	z	z	z	z	z	z	native
16	pro	they	1	400	164	224	216	Anyone	can	be	successful,	x	x	x	x	x	x	x	even if	they	may	not	have	the	best	education,	v	v	v	v	v	because	anything	is	possible	if	one	works	hard	enough.	z	z	z	z	z	native
16	neu	she	0	568	518	575	348	An athlete	must	know	skills	to	win,	x	x	x	x	x	even if	she	may	not	win	every	time,	v	v	v	v	v	v	because	having	an	ambition	is	human	nature.	z	z	z	z	z	z	z	native
16	pro	they	1	348	222	252	196	One	must	tell	the	truth,	x	x	x	x	x	x	even if	they	may	hurt	someone's	feelings,	v	v	v	v	v	v	v	because	telling	the	truth	is	usually	the	right	choice.	z	z	z	z	z	native
16	pro	he	1	336	214	277	486	Anybody	who	wants	to	get	a	good	grade	must	study	hard,	even if	he	might	be	happy	with	an	average	grade,	v	v	v	v	because	the	exam	is	just	for	fun.	z	z	z	z	z	z	z	native
17	pro	they	1	409	320	269	151	Everyone	should	look	after	the	environment,	x	x	x	x	x	even if	they	may	not	believe	in	global	warming,	v	v	v	v	v	because	excessive	human	activities	may	damage	the	environment.	z	z	z	z	z	z	native
17	pro	they	1	801	311	286	173	Everyone	should	use	resources	responsibly,	x	x	x	x	x	x	even if	they	may	not	believe	in	man-made	global	warming,	v	v	v	v	because	our	resources	are	finite.	z	z	z	z	z	z	z	z	z	native
17	neu	they	1	902	625	560	454	A teenager	can	be	very	annoying,	x	x	x	x	x	x	even if	they	may	not	behave	annoyingly	on	purpose,	v	v	v	v	v	because	a	teenager's	hormones	can	cause	mood	swings.	z	z	z	z	z	z	native
17	pro	she	1	745	287	286	152	Somebody	must	have	taken	the	key,	x	x	x	x	x	even if	she	may	not	have	intended	to	take	it,	v	v	v	v	because	it	can	be	found	everywhere.	z	z	z	z	z	z	z	z	native
17	neu	they	1	522	455	323	275	An adult	should	have	an	understanding	of	politics,	x	x	x	x	even if	they	may	not	want	to	be	a	politician,	v	v	v	v	because	vote	doesn't	need	political	knowledge.	z	z	z	z	z	z	z	z	native
17	pro	they	1	462	538	322	191	Someone	must	empty	the	bin	now,	x	x	x	x	x	even if	they	may	have	emptied	it	yesterday,	v	v	v	v	v	v	because	it	is	empty	again.	z	z	z	z	z	z	z	z	z	native
17	neu	he	0	406	289	1122	3534	An artist	should	have	an	additional	job,	x	x	x	x	x	even if	he	may	be	a	talented	artist,	v	v	v	v	v	v	because	being	an	artist	doesn't	provide	one	with	a	regular	income	all	the	time.	native
17	neu	he	1	1093	388	297	348	A journalist	has	to	report	the	truth,	x	x	x	x	x	even if	he	may	fear	that	some	people	won't	like	it,	v	v	v	because	it’s	a	journalist's	duty	to	inform	the	public	accurately.	z	z	z	z	native
17	mas	they	1	689	442	708	222	A construction worker	may	not	drink	alcohol	when	working,	x	x	x	x	even if	they	may	have	nearly	finished	the	work	for	the	day,	v	v	because	working	while	drunk	is	very	dangerous.	z	z	z	z	z	z	z	native
17	neu	she	1	310	460	406	342	A clerk	should	create	value	for	the	company,	x	x	x	x	even if	she	may	enjoy	the	holiday,	v	v	v	v	v	v	v	because	travelling	is	relaxing.	z	z	z	z	z	z	z	z	z	z	native
17	fem	she	1	371	324	357	350	A translator	has	to	know	quite	a	lot	about	the	target	language,	even if	she	may	speak	the	language	perfectly,	v	v	v	v	v	v	because	it	is	not	easy	to	translate	different	languages.	z	z	z	z	z	native
17	mas	he	1	336	323	448	339	A sailor	must	know	how	to	swim,	x	x	x	x	x	even if	he	may	not	know	how	to	steer	the	ship,	v	v	v	because	it	is	not	easy	to	be	a	helm.	z	z	z	z	z	native
17	neu	they	1	335	364	461	633	An athlete	must	know	skills	to	win,	x	x	x	x	x	even if	they	may	not	win	every	time,	v	v	v	v	v	v	because	having	an	ambition	is	human	nature.	z	z	z	z	z	z	z	native
17	pro	she	0	374	260	285	250	Anyone	should	be	able	to	go	to	school,	x	x	x	even if	she	may	live	in	a	remote	rural	area,	v	v	v	v	because	going	to	school	is	a	waste	of	time.	z	z	z	z	z	native
17	fem	he	0	220	701	234	198	A baby-sitter	must	not	look	after	baby	when	sick,	x	x	x	even if	he	may	receive	only	reduced	pay,	v	v	v	v	v	v	because	the	baby-sitter	could	infect	babies.	z	z	z	z	z	z	z	z	native
17	fem	she	1	1632	291	415	553	A pre-school teacher	has	to	remain	calm	at	all	times,	x	x	x	even if	she	may	be	stressed,	v	v	v	v	v	v	v	v	because	stress	affects	children	positively.	z	z	z	z	z	z	z	z	z	native
17	fem	they	1	1066	316	738	282	A midwife	must	feel	comfortable	to	see	blood,	x	x	x	x	even if	they	may	mainly	work	in	the	after	care	of	a	baby,	v	because	midwifes	don't	like	skiing.	z	z	z	z	z	z	z	z	z	native
17	mas	she	0	485	343	379	278	An astronaut	must	be	able	to	concentrate	when	tired,	x	x	x	even if	she	may	find	it	not	easy	to	realize,	v	v	v	v	because	flying	into	outer	space	doesn't	require	working	very	long	hours.	z	z	z	native
17	pro	he	1	1331	471	323	409	Anybody	can	learn	how	to	be	a	handstand,	x	x	x	even if	he	may	not	be	very	fit	for	this	role,	v	v	v	because	being	a	handstand	only	requires	regular	practice.	z	z	z	z	z	z	native
17	pro	she	1	569	352	285	240	Anybody	who	wants	to	get	a	good	grade	must	study	hard,	even if	she	might	be	happy	with	an	average	grade,	v	v	v	v	because	the	exam	is	just	for	fun.	z	z	z	z	z	z	z	native
17	mas	she	1	523	347	260	344	A computer programmer	should	have	studied	computer	science,	x	x	x	x	x	even if	she	may	already	know	a	lot	about	programming,	v	v	v	v	because	a	scientist	is	nice.	z	z	z	z	z	z	z	z	z	native
17	neu	they	1	431	389	585	390	A hairdresser	cannot	just	cut	a	customer's	hair	very	short,	x	x	even if	they	may	think	that	it	would	suit	the	customer,	v	v	v	because	it’s	the	customer's	decision.	z	z	z	z	z	z	z	z	z	native
17	neu	he	1	539	1433	117	303	A child	must	follow	teachers'	instructions,	x	x	x	x	x	x	even if	he	may	not	want	to,	v	v	v	v	v	v	v	because	parents	don't	like	children.	z	z	z	z	z	z	z	z	z	native
17	neu	she	1	350	393	523	16	A student	must	work	very	hard,	x	x	x	x	x	x	even if	she	may	not	want	to	be	the	best,	v	v	v	v	because	a	student	needs	to	pass	course	exams.	z	z	z	z	z	z	native
17	neu	they	1	380	388	934	412	A pensioner	should	be	allowed	to	work,	x	x	x	x	x	even if	they	may	not	need	the	money,	v	v	v	v	v	v	because	some	pensioners	like	shouting.	z	z	z	z	z	z	z	z	z	native
17	mas	she	1	394	334	234	207	A fire fighter	must	be	very	careful,	x	x	x	x	x	x	even if	she	may	be	on	a	training	mission,	v	v	v	v	v	because	otherwise	it	will	be	dangerous	during	rescues.	z	z	z	z	z	z	native
17	pro	he	1	293	293	350	175	One	must	tell	the	truth,	x	x	x	x	x	x	even if	he	may	hurt	someone's	feelings,	v	v	v	v	v	v	v	because	telling	the	truth	is	usually	the	right	choice.	z	z	z	z	z	native
17	neu	he	1	375	330	170	372	A pharmacist	must	know	how	drugs	work,	x	x	x	x	x	even if	he	may	not	prescribe	drugs,	v	v	v	v	v	v	v	because	a	pharmacist	has	to	explain	patients	how	to	use	drugs.	z	z	z	native
17	neu	he	1	316	232	56	406	An elderly person	can	still	ride	a	bike,	x	x	x	x	x	even if	he	may	already	be	over	90,	v	v	v	v	v	v	because	being	old	doesn't	necessarily	mean	that	one	can't	ride.	z	z	z	z	native
17	mas	they	1	279	228	199	249	A carpenter	must	know	about	different	types	of	wood,	x	x	x	even if	they	may	think	it	is	not	important,	v	v	v	v	v	because	wood	looks	funny.	z	z	z	z	z	z	z	z	z	z	native
17	pro	she	1	1008	533	308	268	Anyone	can	learn	how	to	play	an	instrument,	x	x	x	even if	she	may	not	have	the	best	sense	of	rhythm,	v	v	v	because	watching	TV	can	be	trained.	z	z	z	z	z	z	z	z	native
17	fem	they	1	859	298	391	40	A kindergarten teacher	must	know	developmental	psychology,	x	x	x	x	x	x	even if	they	may	not	be	interested	in	it,	v	v	v	v	v	because	working	with	children	doesn't	require	any	skills.	z	z	z	z	z	z	native
17	mas	he	1	842	679	845	366	A criminal	must	not	be	set	free,	x	x	x	x	x	even if	he	may	feel	remorse	about	the	crime,	v	v	v	v	v	because	criminals	are	a	threat	to	the	public.	z	z	z	z	z	z	native
17	mas	she	1	543	380	258	254	An electrician	must	be	careful	at	all	times,	x	x	x	x	even if	she	may	be	just	performing	a	routine	job,	v	v	v	v	because	handling	electricity	is	not	dangerous.	z	z	z	z	z	z	z	z	native
17	pro	she	1	425	417	354	265	Everyone	must	hand	in	the	exam	now,	x	x	x	x	even if	she	may	not	have	finished	it,	v	v	v	v	v	v	because	the	swimming	pool	is	cold.	z	z	z	z	z	z	z	z	native
17	fem	she	1	337	238	341	418	A guide	must	know	a	lot	about	history,	x	x	x	x	even if	she	may	only	need	to	tell	stories	of	some	places	of	interest,	because	some	tourists	may	ask	more	about	history.	z	z	z	z	z	z	native
17	fem	he	1	346	652	426	536	A model	has	to	be	in	good	shape,	x	x	x	x	even if	he	may	not	want	to	be	a	fitness	model,	v	v	v	because	lots	of	fish	are	swimming	in	the	sea.	z	z	z	z	z	native
17	fem	they	1	347	366	364	627	A housekeeper	has	to	clean	the	toilet,	x	x	x	x	x	even if	they	may	find	it	disgusting,	v	v	v	v	v	v	v	because	that's	the	housekeeper's	duty.	z	z	z	z	z	z	z	z	z	native
17	fem	they	1	580	371	346	924	A secondary-school teacher	must	have	a	good	general	education,	x	x	x	x	even if	they	may	only	teach,	v	v	v	v	v	v	v	v	because	pupils	may	ask	the	teacher	questions.	z	z	z	z	z	z	z	native
17	pro	he	1	689	334	295	448	Anybody	can	enjoy	sports,	x	x	x	x	x	x	x	even if	he	may	not	be	very	fit,	v	v	v	v	v	v	because	enjoying	sports	only	requires	eating	a	lot.	z	z	z	z	z	z	native
17	fem	she	1	1748	377	417	89	A nanny	should	not	be	working	when	sick,	x	x	x	x	even if	she	may	want	to,	v	v	v	v	v	v	v	v	because	the	nanny	could	not	go	abroad	otherwise.	z	z	z	z	z	z	native
17	mas	she	1	310	277	301	336	A police officer	has	many	responsibilities,	x	x	x	x	x	x	x	even if	she	may	not	be	in	a	very	high	position,	v	v	v	because	being	a	police	officer	is	the	funniest	job	in	the	world.	z	z	native
17	mas	they	1	338	616	406	243	A mechanic	must	know	a	lot	about	machines,	x	x	x	x	even if	they	may	only	work	with	other	machinery,	v	v	v	v	v	because	lots	of	machines	are	very	beautiful.	z	z	z	z	z	z	z	native
17	pro	he	1	290	247	368	80	Someone	must	feed	the	cat,	x	x	x	x	x	x	even if	he	might	not	like	the	cat,	v	v	v	v	v	v	because	the	cat	will	die	if	no	one	feeds	it.	z	z	z	z	native
17	mas	he	1	568	468	675	484	A truck driver	must	take	a	break	every	four	hours,	x	x	x	even if	he	may	not	be	tired,	v	v	v	v	v	v	v	because	driving	for	long	periods	of	time	without	a	break	is	not	dangerous.	z	native
17	pro	they	1	405	345	216	175	Everyone	can	complete	this	assignment	on	time,	x	x	x	x	even if	they	may	have	many	other	things	to	do,	v	v	v	v	because	this	assignment	is	very	easy.	z	z	z	z	z	z	z	z	native
17	fem	he	1	404	321	368	570	A primary school teacher	must	like	music,	x	x	x	x	x	x	x	even if	he	may	not	be	a	great	musician,	v	v	v	v	v	because	children	can	learn	nothing	from	music.	z	z	z	z	z	z	z	native
17	mas	he	0	409	350	935	334	A pilot	must	not	fly	when	tired,	x	x	x	x	x	even if	he	may	delay	the	flight	by	not	flying,	v	v	v	v	because	safety	is	the	most	important	thing	for	flight.	z	z	z	z	z	native
17	fem	they	1	599	244	1254	363	A secretary	must	have	good	computer	skills,	x	x	x	x	x	even if	they	may	only	need	type	on	a	computer,	v	v	v	v	because	fast	typing	doesn't	require	typing	skills.	z	z	z	z	z	z	z	native
17	neu	she	1	396	359	377	329	A researcher	should	not	hate	teaching,	x	x	x	x	x	x	even if	she	may	be	primarily	interested	in	doing	research,	v	v	v	v	because	a	large	part	of	the	researcher's	job	consists	of	teaching	students.	z	z	native
17	fem	she	1	572	269	367	411	A childcare worker	should	know	how	to	draw,	x	x	x	x	x	even if	she	may	not	be	good	at	drawing,	v	v	v	v	v	because	children	love	drawing.	z	z	z	z	z	z	z	z	z	z	native
17	neu	she	1	370	454	418	363	An Austrian	doesn't	have	to	wear	traditional	costumes	all	the	time,	x	even if	she	may	believe	that	it	looks	great,	v	v	v	v	v	because	on	most	days	Austrians	wear	normal	clothes.	z	z	z	z	z	z	native
17	neu	she	1	341	370	359	603	A kid	can	learn	a	lot,	x	x	x	x	x	x	even if	she	may	not	have	the	highest	IQ,	v	v	v	v	v	because	the	ability	to	learn	is	useless.	z	z	z	z	z	z	z	native
17	mas	they	1	546	172	266	254	A farmer	must	be	able	to	deal	with	planting,	x	x	x	even if	they	may	find	it	hard,	v	v	v	v	v	v	v	because	growing	plants	is	one	of	a	farmer's	major	jobs.	z	z	z	z	native
17	fem	he	1	426	466	432	717	A day care worker	must	be	very	understanding,	x	x	x	x	x	x	even if	he	may	be	annoyed	by	a	child,	v	v	v	v	v	because	children	cannot	always	control	their	behaviour.	z	z	z	z	z	z	z	native
17	mas	he	1	282	232	352	109	A car mechanic	must	know	a	lot	about	various	types	of	cars,	x	even if	he	may	usually	repair	the	same	type	of	car,	v	v	v	because	knowledge	is	completely	useless.	z	z	z	z	z	z	z	z	z	native
17	mas	they	1	345	171	178	298	A military officer	must	be	able	to	handle	a	gun	correctly,	x	x	even if	they	may	not	want	to	use	it,	v	v	v	v	v	because	the	officer	might	encounter	a	situation	where	using	a	gun	is	necessary.	z	native
17	fem	he	1	400	350	352	443	A librarian	must	know	how	to	read,	x	x	x	x	x	even if	he	may	not	read	many	books,	v	v	v	v	v	v	because	readers	are	nice.	z	z	z	z	z	z	z	z	z	z	native
17	pro	he	1	348	269	286	283	Anyone	can	be	successful,	x	x	x	x	x	x	x	even if	he	may	not	have	the	best	education,	v	v	v	v	v	because	anything	is	possible	if	one	works	hard	enough.	z	z	z	z	z	native
17	pro	they	1	336	167	297	187	Anyone	who	wants	to	be	a	teacher	must	go	to	university,	even if	they	may	just	want	to	be	a	pre-school	teacher,	v	v	v	because	there	is	not	a	lot	to	learn	before	being	able	to	teach	effectively.	native
18	pro	he	1	409	367	235	231	Everyone	should	use	resources	responsibly,	x	x	x	x	x	x	even if	he	may	not	believe	in	man-made	global	warming,	v	v	v	v	because	our	resources	are	finite.	z	z	z	z	z	z	z	z	z	native
18	pro	she	1	801	351	294	188	Anybody	can	learn	how	to	be	a	handstand,	x	x	x	even if	she	may	not	be	very	fit	for	this	role,	v	v	v	because	being	a	handstand	only	requires	regular	practice.	z	z	z	z	z	z	native
18	mas	they	1	902	525	533	305	A police officer	has	many	responsibilities,	x	x	x	x	x	x	x	even if	they	may	not	be	in	a	very	high	position,	v	v	v	because	being	a	police	officer	is	the	funniest	job	in	the	world.	z	z	native
18	fem	he	1	745	420	962	593	A kindergarten teacher	must	know	developmental	psychology,	x	x	x	x	x	x	even if	he	may	not	be	interested	in	it,	v	v	v	v	v	because	working	with	children	doesn't	require	any	skills.	z	z	z	z	z	z	native
18	mas	he	1	522	355	446	364	A construction worker	may	not	drink	alcohol	when	working,	x	x	x	x	even if	he	may	have	nearly	finished	the	work	for	the	day,	v	v	because	working	while	drunk	is	very	dangerous.	z	z	z	z	z	z	z	native
18	mas	they	1	462	548	348	274	A fire fighter	must	be	very	careful,	x	x	x	x	x	x	even if	they	may	be	on	a	training	mission,	v	v	v	v	v	because	otherwise	it	will	be	dangerous	during	rescues.	z	z	z	z	z	z	native
18	pro	he	1	406	276	218	382	Anyone	who	wants	to	be	a	teacher	must	go	to	university,	even if	he	may	just	want	to	be	a	pre-school	teacher,	v	v	v	because	there	is	not	a	lot	to	learn	before	being	able	to	teach	effectively.	native
18	neu	she	1	1093	488	507	541	A child	must	follow	teachers'	instructions,	x	x	x	x	x	x	even if	she	may	not	want	to,	v	v	v	v	v	v	v	because	parents	don't	like	children.	z	z	z	z	z	z	z	z	z	native
18	fem	he	1	689	378	848	485	A midwife	must	feel	comfortable	to	see	blood,	x	x	x	x	even if	he	may	mainly	work	in	the	after	care	of	a	baby,	v	because	midwifes	don't	like	skiing.	z	z	z	z	z	z	z	z	z	native
18	fem	they	1	310	327	391	49	A nanny	should	not	be	working	when	sick,	x	x	x	x	even if	they	may	want	to,	v	v	v	v	v	v	v	v	because	the	nanny	could	not	go	abroad	otherwise.	z	z	z	z	z	z	native
18	mas	she	1	371	344	257	415	A truck driver	must	take	a	break	every	four	hours,	x	x	x	even if	she	may	not	be	tired,	v	v	v	v	v	v	v	because	driving	for	long	periods	of	time	without	a	break	is	not	dangerous.	z	native
18	mas	he	1	336	323	448	411	A mechanic	must	know	a	lot	about	machines,	x	x	x	x	even if	he	may	only	work	with	other	machinery,	v	v	v	v	v	because	lots	of	machines	are	very	beautiful.	z	z	z	z	z	z	z	native
18	neu	he	1	335	294	314	355	A pensioner	should	be	allowed	to	work,	x	x	x	x	x	even if	he	may	not	need	the	money,	v	v	v	v	v	v	because	some	pensioners	like	shouting.	z	z	z	z	z	z	z	z	z	native
18	fem	they	0	374	666	309	80	A translator	has	to	know	quite	a	lot	about	the	target	language,	even if	they	may	speak	the	language	perfectly,	v	v	v	v	v	v	because	it	is	not	easy	to	translate	different	languages.	z	z	z	z	z	native
18	pro	he	0	220	316	371	188	Everyone	can	complete	this	assignment	on	time,	x	x	x	x	even if	he	may	have	many	other	things	to	do,	v	v	v	v	because	this	assignment	is	very	easy.	z	z	z	z	z	z	z	z	native
18	pro	he	1	1632	298	325	303	Everyone	should	look	after	the	environment,	x	x	x	x	x	even if	he	may	not	believe	in	global	warming,	v	v	v	v	v	because	excessive	human	activities	may	damage	the	environment.	z	z	z	z	z	z	native
18	mas	she	1	1066	661	663	381	A car mechanic	must	know	a	lot	about	various	types	of	cars,	x	even if	she	may	usually	repair	the	same	type	of	car,	v	v	v	because	knowledge	is	completely	useless.	z	z	z	z	z	z	z	z	z	native
18	neu	she	1	485	423	419	86	An elderly person	can	still	ride	a	bike,	x	x	x	x	x	even if	she	may	already	be	over	90,	v	v	v	v	v	v	because	being	old	doesn't	necessarily	mean	that	one	can't	ride.	z	z	z	z	native
18	neu	they	1	1331	534	989	835	A clerk	should	create	value	for	the	company,	x	x	x	x	even if	they	may	enjoy	the	holiday,	v	v	v	v	v	v	v	because	travelling	is	relaxing.	z	z	z	z	z	z	z	z	z	z	native
18	neu	he	0	569	372	366	396	An athlete	must	know	skills	to	win,	x	x	x	x	x	even if	he	may	not	win	every	time,	v	v	v	v	v	v	because	having	an	ambition	is	human	nature.	z	z	z	z	z	z	z	native
18	neu	they	1	523	397	287	34	A student	must	work	very	hard,	x	x	x	x	x	x	even if	they	may	not	want	to	be	the	best,	v	v	v	v	because	a	student	needs	to	pass	course	exams.	z	z	z	z	z	z	native
18	mas	they	1	431	289	558	218	A computer programmer	should	have	studied	computer	science,	x	x	x	x	x	even if	they	may	already	know	a	lot	about	programming,	v	v	v	v	because	a	scientist	is	nice.	z	z	z	z	z	z	z	z	z	native
18	fem	he	1	539	420	377	576	A secretary	must	have	good	computer	skills,	x	x	x	x	x	even if	he	may	only	need	type	on	a	computer,	v	v	v	v	because	fast	typing	doesn't	require	typing	skills.	z	z	z	z	z	z	z	native
18	fem	she	1	350	293	533	280	A librarian	must	know	how	to	read,	x	x	x	x	x	even if	she	may	not	read	many	books,	v	v	v	v	v	v	because	readers	are	nice.	z	z	z	z	z	z	z	z	z	z	native
18	fem	they	1	380	512	982	258	A pre-school teacher	has	to	remain	calm	at	all	times,	x	x	x	even if	they	may	be	stressed,	v	v	v	v	v	v	v	v	because	stress	affects	children	positively.	z	z	z	z	z	z	z	z	z	native
18	pro	they	1	394	274	274	199	Everyone	must	hand	in	the	exam	now,	x	x	x	x	even if	they	may	not	have	finished	it,	v	v	v	v	v	v	because	the	swimming	pool	is	cold.	z	z	z	z	z	z	z	z	native
18	mas	he	1	293	256	387	261	A carpenter	must	know	about	different	types	of	wood,	x	x	x	even if	he	may	think	it	is	not	important,	v	v	v	v	v	because	wood	looks	funny.	z	z	z	z	z	z	z	z	z	z	native
18	pro	they	1	375	290	301	202	Anyone	can	learn	how	to	play	an	instrument,	x	x	x	even if	they	may	not	have	the	best	sense	of	rhythm,	v	v	v	because	watching	TV	can	be	trained.	z	z	z	z	z	z	z	z	native
18	fem	she	1	316	232	276	377	A model	has	to	be	in	good	shape,	x	x	x	x	even if	she	may	not	want	to	be	a	fitness	model,	v	v	v	because	lots	of	fish	are	swimming	in	the	sea.	z	z	z	z	z	native
18	neu	they	1	279	328	226	600	An Austrian	doesn't	have	to	wear	traditional	costumes	all	the	time,	x	even if	they	may	believe	that	it	looks	great,	v	v	v	v	v	because	on	most	days	Austrians	wear	normal	clothes.	z	z	z	z	z	z	native
18	fem	she	1	1008	533	772	438	A baby-sitter	must	not	look	after	baby	when	sick,	x	x	x	even if	she	may	receive	only	reduced	pay,	v	v	v	v	v	v	because	the	baby-sitter	could	infect	babies.	z	z	z	z	z	z	z	z	native
18	mas	he	1	859	562	466	275	A military officer	must	be	able	to	handle	a	gun	correctly,	x	x	even if	he	may	not	want	to	use	it,	v	v	v	v	v	because	the	officer	might	encounter	a	situation	where	using	a	gun	is	necessary.	z	native
18	neu	he	1	842	709	575	308	A teenager	can	be	very	annoying,	x	x	x	x	x	x	even if	he	may	not	behave	annoyingly	on	purpose,	v	v	v	v	v	because	a	teenager's	hormones	can	cause	mood	swings.	z	z	z	z	z	z	native
18	fem	they	1	543	1473	333	3	A childcare worker	should	know	how	to	draw,	x	x	x	x	x	even if	they	may	not	be	good	at	drawing,	v	v	v	v	v	because	children	love	drawing.	z	z	z	z	z	z	z	z	z	z	native
18	neu	he	1	425	417	553	368	An adult	should	have	an	understanding	of	politics,	x	x	x	x	even if	he	may	not	want	to	be	a	politician,	v	v	v	v	because	vote	doesn't	need	political	knowledge.	z	z	z	z	z	z	z	z	native
18	neu	she	1	337	338	331	340	A journalist	has	to	report	the	truth,	x	x	x	x	x	even if	she	may	fear	that	some	people	won't	like	it,	v	v	v	because	it’s	a	journalist's	duty	to	inform	the	public	accurately.	z	z	z	z	native
18	pro	she	1	346	258	309	196	Anybody	can	enjoy	sports,	x	x	x	x	x	x	x	even if	she	may	not	be	very	fit,	v	v	v	v	v	v	because	enjoying	sports	only	requires	eating	a	lot.	z	z	z	z	z	z	native
18	neu	she	1	347	361	379	203	An artist	should	have	an	additional	job,	x	x	x	x	x	even if	she	may	be	a	talented	artist,	v	v	v	v	v	v	because	being	an	artist	doesn't	provide	one	with	a	regular	income	all	the	time.	native
18	mas	he	1	580	376	421	405	A farmer	must	be	able	to	deal	with	planting,	x	x	x	even if	he	may	find	it	hard,	v	v	v	v	v	v	v	because	growing	plants	is	one	of	a	farmer's	major	jobs.	z	z	z	z	native
18	mas	they	1	689	297	288	336	An astronaut	must	be	able	to	concentrate	when	tired,	x	x	x	even if	they	may	find	it	not	easy	to	realize,	v	v	v	v	because	flying	into	outer	space	doesn't	require	working	very	long	hours.	z	z	z	native
18	pro	they	1	1748	337	258	172	Anyone	should	be	able	to	go	to	school,	x	x	x	even if	they	may	live	in	a	remote	rural	area,	v	v	v	v	because	going	to	school	is	a	waste	of	time.	z	z	z	z	z	native
18	fem	he	1	310	329	441	521	A housekeeper	has	to	clean	the	toilet,	x	x	x	x	x	even if	he	may	find	it	disgusting,	v	v	v	v	v	v	v	because	that's	the	housekeeper's	duty.	z	z	z	z	z	z	z	z	z	native
18	fem	he	0	338	260	496	240	A secondary-school teacher	must	have	a	good	general	education,	x	x	x	x	even if	he	may	only	teach,	v	v	v	v	v	v	v	v	because	pupils	may	ask	the	teacher	questions.	z	z	z	z	z	z	z	native
18	pro	they	1	290	200	270	183	Anybody	who	wants	to	get	a	good	grade	must	study	hard,	even if	they	might	be	happy	with	an	average	grade,	v	v	v	v	because	the	exam	is	just	for	fun.	z	z	z	z	z	z	z	native
18	fem	she	1	568	498	625	68	A day care worker	must	be	very	understanding,	x	x	x	x	x	x	even if	she	may	be	annoyed	by	a	child,	v	v	v	v	v	because	children	cannot	always	control	their	behaviour.	z	z	z	z	z	z	z	native
18	mas	she	1	405	405	703	105	A criminal	must	not	be	set	free,	x	x	x	x	x	even if	she	may	feel	remorse	about	the	crime,	v	v	v	v	v	because	criminals	are	a	threat	to	the	public.	z	z	z	z	z	z	native
18	mas	they	1	404	296	228	229	An electrician	must	be	careful	at	all	times,	x	x	x	x	even if	they	may	be	just	performing	a	routine	job,	v	v	v	v	because	handling	electricity	is	not	dangerous.	z	z	z	z	z	z	z	z	native
18	mas	she	1	409	350	845	262	A sailor	must	know	how	to	swim,	x	x	x	x	x	even if	she	may	not	know	how	to	steer	the	ship,	v	v	v	because	it	is	not	easy	to	be	a	helm.	z	z	z	z	z	native
18	pro	she	1	599	290	292	131	One	must	tell	the	truth,	x	x	x	x	x	x	even if	she	may	hurt	someone's	feelings,	v	v	v	v	v	v	v	because	telling	the	truth	is	usually	the	right	choice.	z	z	z	z	z	native
18	pro	they	1	396	219	281	196	Somebody	must	have	taken	the	key,	x	x	x	x	x	even if	they	may	not	have	intended	to	take	it,	v	v	v	v	because	it	can	be	found	everywhere.	z	z	z	z	z	z	z	z	native
18	fem	they	1	572	297	342	477	A guide	must	know	a	lot	about	history,	x	x	x	x	even if	they	may	only	need	to	tell	stories	of	some	places	of	interest,	because	some	tourists	may	ask	more	about	history.	z	z	z	z	z	z	native
18	neu	she	1	370	454	418	506	A pharmacist	must	know	how	drugs	work,	x	x	x	x	x	even if	she	may	not	prescribe	drugs,	v	v	v	v	v	v	v	because	a	pharmacist	has	to	explain	patients	how	to	use	drugs.	z	z	z	native
18	fem	she	1	341	270	369	846	A primary school teacher	must	like	music,	x	x	x	x	x	x	x	even if	she	may	not	be	a	great	musician,	v	v	v	v	v	because	children	can	learn	nothing	from	music.	z	z	z	z	z	z	z	native
18	pro	she	1	546	202	297	228	Anyone	can	be	successful,	x	x	x	x	x	x	x	even if	she	may	not	have	the	best	education,	v	v	v	v	v	because	anything	is	possible	if	one	works	hard	enough.	z	z	z	z	z	native
18	pro	she	1	426	331	279	225	Someone	must	feed	the	cat,	x	x	x	x	x	x	even if	she	might	not	like	the	cat,	v	v	v	v	v	v	because	the	cat	will	die	if	no	one	feeds	it.	z	z	z	z	native
18	neu	he	1	282	262	82	384	A hairdresser	cannot	just	cut	a	customer's	hair	very	short,	x	x	even if	he	may	think	that	it	would	suit	the	customer,	v	v	v	because	it’s	the	customer's	decision.	z	z	z	z	z	z	z	z	z	native
18	mas	she	1	345	221	178	276	A pilot	must	not	fly	when	tired,	x	x	x	x	x	even if	she	may	delay	the	flight	by	not	flying,	v	v	v	v	because	safety	is	the	most	important	thing	for	flight.	z	z	z	z	z	native
18	pro	he	1	400	211	392	109	Someone	must	empty	the	bin	now,	x	x	x	x	x	even if	he	may	have	emptied	it	yesterday,	v	v	v	v	v	v	because	it	is	empty	again.	z	z	z	z	z	z	z	z	z	native
18	neu	they	1	348	332	258	329	A researcher	should	not	hate	teaching,	x	x	x	x	x	x	even if	they	may	be	primarily	interested	in	doing	research,	v	v	v	v	because	a	large	part	of	the	researcher's	job	consists	of	teaching	students.	z	z	native
18	neu	they	1	336	277	211	496	A kid	can	learn	a	lot,	x	x	x	x	x	x	even if	they	may	not	have	the	highest	IQ,	v	v	v	v	v	because	the	ability	to	learn	is	useless.	z	z	z	z	z	z	z	native
19	neu	he	0	1008	553	682	834	A kid	can	learn	a	lot,	x	x	x	x	x	x	even if	he	may	not	have	the	highest	IQ,	v	v	v	v	v	because	the	ability	to	learn	is	useless.	z	z	z	z	z	z	z	native
19	mas	they	1	1632	261	315	238	A pilot	must	not	fly	when	tired,	x	x	x	x	x	even if	they	may	delay	the	flight	by	not	flying,	v	v	v	v	because	safety	is	the	most	important	thing	for	flight.	z	z	z	z	z	native
19	pro	she	1	405	385	312	194	Everyone	can	complete	this	assignment	on	time,	x	x	x	x	even if	she	may	have	many	other	things	to	do,	v	v	v	v	because	this	assignment	is	very	easy.	z	z	z	z	z	z	z	z	native
19	fem	he	1	409	411	806	576	A guide	must	know	a	lot	about	history,	x	x	x	x	even if	he	may	only	need	to	tell	stories	of	some	places	of	interest,	because	some	tourists	may	ask	more	about	history.	z	z	z	z	z	z	native
19	fem	they	1	801	400	459	788	A librarian	must	know	how	to	read,	x	x	x	x	x	even if	they	may	not	read	many	books,	v	v	v	v	v	v	because	readers	are	nice.	z	z	z	z	z	z	z	z	z	z	native
19	pro	she	1	404	326	305	265	Anyone	who	wants	to	be	a	teacher	must	go	to	university,	even if	she	may	just	want	to	be	a	pre-school	teacher,	v	v	v	because	there	is	not	a	lot	to	learn	before	being	able	to	teach	effectively.	native
19	neu	they	1	859	662	343	124	A journalist	has	to	report	the	truth,	x	x	x	x	x	even if	they	may	fear	that	some	people	won't	like	it,	v	v	v	because	it’s	a	journalist's	duty	to	inform	the	public	accurately.	z	z	z	z	native
19	mas	he	1	1066	611	813	294	A fire fighter	must	be	very	careful,	x	x	x	x	x	x	even if	he	may	be	on	a	training	mission,	v	v	v	v	v	because	otherwise	it	will	be	dangerous	during	rescues.	z	z	z	z	z	z	native
19	pro	she	1	409	330	250	214	Someone	must	empty	the	bin	now,	x	x	x	x	x	even if	she	may	have	emptied	it	yesterday,	v	v	v	v	v	v	because	it	is	empty	again.	z	z	z	z	z	z	z	z	z	native
19	neu	she	1	842	809	785	502	A pensioner	should	be	allowed	to	work,	x	x	x	x	x	even if	she	may	not	need	the	money,	v	v	v	v	v	v	because	some	pensioners	like	shouting.	z	z	z	z	z	z	z	z	z	native
19	mas	they	1	485	293	329	209	A truck driver	must	take	a	break	every	four	hours,	x	x	x	even if	they	may	not	be	tired,	v	v	v	v	v	v	v	because	driving	for	long	periods	of	time	without	a	break	is	not	dangerous.	z	native
19	mas	she	1	1331	484	962	405	A mechanic	must	know	a	lot	about	machines,	x	x	x	x	even if	she	may	only	work	with	other	machinery,	v	v	v	v	v	because	lots	of	machines	are	very	beautiful.	z	z	z	z	z	z	z	native
19	mas	they	1	569	322	356	280	A criminal	must	not	be	set	free,	x	x	x	x	x	even if	they	may	feel	remorse	about	the	crime,	v	v	v	v	v	because	criminals	are	a	threat	to	the	public.	z	z	z	z	z	z	native
19	pro	she	1	599	290	263	171	Everyone	should	use	resources	responsibly,	x	x	x	x	x	x	even if	she	may	not	believe	in	man-made	global	warming,	v	v	v	v	because	our	resources	are	finite.	z	z	z	z	z	z	z	z	z	native
19	fem	they	1	902	512	608	695	A model	has	to	be	in	good	shape,	x	x	x	x	even if	they	may	not	want	to	be	a	fitness	model,	v	v	v	because	lots	of	fish	are	swimming	in	the	sea.	z	z	z	z	z	native
19	fem	she	1	745	287	922	558	A housekeeper	has	to	clean	the	toilet,	x	x	x	x	x	even if	she	may	find	it	disgusting,	v	v	v	v	v	v	v	because	that's	the	housekeeper's	duty.	z	z	z	z	z	z	z	z	z	native
19	fem	they	1	522	400	371	191	A primary school teacher	must	like	music,	x	x	x	x	x	x	x	even if	they	may	not	be	a	great	musician,	v	v	v	v	v	because	children	can	learn	nothing	from	music.	z	z	z	z	z	z	z	native
19	neu	they	1	543	430	285	49	An artist	should	have	an	additional	job,	x	x	x	x	x	even if	they	may	be	a	talented	artist,	v	v	v	v	v	v	because	being	an	artist	doesn't	provide	one	with	a	regular	income	all	the	time.	native
19	mas	he	1	523	297	410	258	A computer programmer	should	have	studied	computer	science,	x	x	x	x	x	even if	he	may	already	know	a	lot	about	programming,	v	v	v	v	because	a	scientist	is	nice.	z	z	z	z	z	z	z	z	z	native
19	fem	they	1	462	334	423	812	A day care worker	must	be	very	understanding,	x	x	x	x	x	x	even if	they	may	be	annoyed	by	a	child,	v	v	v	v	v	because	children	cannot	always	control	their	behaviour.	z	z	z	z	z	z	z	native
19	fem	she	1	406	269	1162	598	A secretary	must	have	good	computer	skills,	x	x	x	x	x	even if	she	may	only	need	type	on	a	computer,	v	v	v	v	because	fast	typing	doesn't	require	typing	skills.	z	z	z	z	z	z	z	native
19	mas	she	1	431	339	558	364	A farmer	must	be	able	to	deal	with	planting,	x	x	x	even if	she	may	find	it	hard,	v	v	v	v	v	v	v	because	growing	plants	is	one	of	a	farmer's	major	jobs.	z	z	z	z	native
19	neu	they	1	425	487	700	756	A pharmacist	must	know	how	drugs	work,	x	x	x	x	x	even if	they	may	not	prescribe	drugs,	v	v	v	v	v	v	v	because	a	pharmacist	has	to	explain	patients	how	to	use	drugs.	z	z	z	native
19	fem	she	1	1093	388	517	145	A kindergarten teacher	must	know	developmental	psychology,	x	x	x	x	x	x	even if	she	may	not	be	interested	in	it,	v	v	v	v	v	because	working	with	children	doesn't	require	any	skills.	z	z	z	z	z	z	native
19	neu	she	1	337	338	331	262	A hairdresser	cannot	just	cut	a	customer's	hair	very	short,	x	x	even if	she	may	think	that	it	would	suit	the	customer,	v	v	v	because	it’s	the	customer's	decision.	z	z	z	z	z	z	z	z	z	native
19	neu	he	1	346	258	166	332	A researcher	should	not	hate	teaching,	x	x	x	x	x	x	even if	he	may	be	primarily	interested	in	doing	research,	v	v	v	v	because	a	large	part	of	the	researcher's	job	consists	of	teaching	students.	z	z	native
19	fem	he	1	689	615	848	614	A nanny	should	not	be	working	when	sick,	x	x	x	x	even if	he	may	want	to,	v	v	v	v	v	v	v	v	because	the	nanny	could	not	go	abroad	otherwise.	z	z	z	z	z	z	native
19	mas	she	1	539	1453	237	533	A construction worker	may	not	drink	alcohol	when	working,	x	x	x	x	even if	she	may	have	nearly	finished	the	work	for	the	day,	v	v	because	working	while	drunk	is	very	dangerous.	z	z	z	z	z	z	z	native
19	fem	he	1	310	445	456	613	A translator	has	to	know	quite	a	lot	about	the	target	language,	even if	he	may	speak	the	language	perfectly,	v	v	v	v	v	v	because	it	is	not	easy	to	translate	different	languages.	z	z	z	z	z	native
19	neu	he	1	347	261	169	363	A clerk	should	create	value	for	the	company,	x	x	x	x	even if	he	may	enjoy	the	holiday,	v	v	v	v	v	v	v	because	travelling	is	relaxing.	z	z	z	z	z	z	z	z	z	z	native
19	mas	she	1	350	313	433	368	A military officer	must	be	able	to	handle	a	gun	correctly,	x	x	even if	she	may	not	want	to	use	it,	v	v	v	v	v	because	the	officer	might	encounter	a	situation	where	using	a	gun	is	necessary.	z	native
19	mas	he	1	380	288	1057	385	An electrician	must	be	careful	at	all	times,	x	x	x	x	even if	he	may	be	just	performing	a	routine	job,	v	v	v	v	because	handling	electricity	is	not	dangerous.	z	z	z	z	z	z	z	z	native
19	neu	she	1	580	506	361	574	A teenager	can	be	very	annoying,	x	x	x	x	x	x	even if	she	may	not	behave	annoyingly	on	purpose,	v	v	v	v	v	because	a	teenager's	hormones	can	cause	mood	swings.	z	z	z	z	z	z	native
19	neu	they	1	689	397	315	95	A child	must	follow	teachers'	instructions,	x	x	x	x	x	x	even if	they	may	not	want	to,	v	v	v	v	v	v	v	because	parents	don't	like	children.	z	z	z	z	z	z	z	z	z	native
19	pro	he	1	396	266	256	266	Everyone	must	hand	in	the	exam	now,	x	x	x	x	even if	he	may	not	have	finished	it,	v	v	v	v	v	v	because	the	swimming	pool	is	cold.	z	z	z	z	z	z	z	z	native
19	pro	she	1	572	269	301	206	Everyone	should	look	after	the	environment,	x	x	x	x	x	even if	she	may	not	believe	in	global	warming,	v	v	v	v	v	because	excessive	human	activities	may	damage	the	environment.	z	z	z	z	z	z	native
19	pro	he	1	370	361	333	360	Anyone	can	learn	how	to	play	an	instrument,	x	x	x	even if	he	may	not	have	the	best	sense	of	rhythm,	v	v	v	because	watching	TV	can	be	trained.	z	z	z	z	z	z	z	z	native
19	pro	he	1	341	277	284	550	Somebody	must	have	taken	the	key,	x	x	x	x	x	even if	he	may	not	have	intended	to	take	it,	v	v	v	v	because	it	can	be	found	everywhere.	z	z	z	z	z	z	z	z	native
19	neu	she	1	1748	477	407	682	An adult	should	have	an	understanding	of	politics,	x	x	x	x	even if	she	may	not	want	to	be	a	politician,	v	v	v	v	because	vote	doesn't	need	political	knowledge.	z	z	z	z	z	z	z	z	native
19	mas	they	1	394	284	234	273	A sailor	must	know	how	to	swim,	x	x	x	x	x	even if	they	may	not	know	how	to	steer	the	ship,	v	v	v	because	it	is	not	easy	to	be	a	helm.	z	z	z	z	z	native
19	fem	she	1	371	324	357	757	A midwife	must	feel	comfortable	to	see	blood,	x	x	x	x	even if	she	may	mainly	work	in	the	after	care	of	a	baby,	v	because	midwifes	don't	like	skiing.	z	z	z	z	z	z	z	z	z	native
19	fem	they	1	336	336	373	607	A baby-sitter	must	not	look	after	baby	when	sick,	x	x	x	even if	they	may	receive	only	reduced	pay,	v	v	v	v	v	v	because	the	baby-sitter	could	infect	babies.	z	z	z	z	z	z	z	z	native
19	mas	they	1	293	256	237	248	A car mechanic	must	know	a	lot	about	various	types	of	cars,	x	even if	they	may	usually	repair	the	same	type	of	car,	v	v	v	because	knowledge	is	completely	useless.	z	z	z	z	z	z	z	z	z	native
19	pro	they	1	546	162	258	176	Anybody	can	learn	how	to	be	a	handstand,	x	x	x	even if	they	may	not	be	very	fit	for	this	role,	v	v	v	because	being	a	handstand	only	requires	regular	practice.	z	z	z	z	z	z	native
19	mas	she	1	375	350	290	89	A carpenter	must	know	about	different	types	of	wood,	x	x	x	even if	she	may	think	it	is	not	important,	v	v	v	v	v	because	wood	looks	funny.	z	z	z	z	z	z	z	z	z	z	native
19	fem	he	1	335	638	574	542	A childcare worker	should	know	how	to	draw,	x	x	x	x	x	even if	he	may	not	be	good	at	drawing,	v	v	v	v	v	because	children	love	drawing.	z	z	z	z	z	z	z	z	z	z	native
19	pro	he	1	426	338	293	401	Anyone	should	be	able	to	go	to	school,	x	x	x	even if	he	may	live	in	a	remote	rural	area,	v	v	v	v	because	going	to	school	is	a	waste	of	time.	z	z	z	z	z	native
19	mas	he	1	316	202	326	306	A police officer	has	many	responsibilities,	x	x	x	x	x	x	x	even if	he	may	not	be	in	a	very	high	position,	v	v	v	because	being	a	police	officer	is	the	funniest	job	in	the	world.	z	z	native
19	fem	she	1	374	240	314	435	A secondary-school teacher	must	have	a	good	general	education,	x	x	x	x	even if	she	may	only	teach,	v	v	v	v	v	v	v	v	because	pupils	may	ask	the	teacher	questions.	z	z	z	z	z	z	z	native
19	neu	they	1	310	327	328	240	An elderly person	can	still	ride	a	bike,	x	x	x	x	x	even if	they	may	already	be	over	90,	v	v	v	v	v	v	because	being	old	doesn't	necessarily	mean	that	one	can't	ride.	z	z	z	z	native
19	neu	he	1	338	646	286	356	A student	must	work	very	hard,	x	x	x	x	x	x	even if	he	may	not	want	to	be	the	best,	v	v	v	v	because	a	student	needs	to	pass	course	exams.	z	z	z	z	z	z	native
19	mas	he	1	279	228	349	309	An astronaut	must	be	able	to	concentrate	when	tired,	x	x	x	even if	he	may	find	it	not	easy	to	realize,	v	v	v	v	because	flying	into	outer	space	doesn't	require	working	very	long	hours.	z	z	z	native
19	pro	they	1	282	222	232	172	Anybody	can	enjoy	sports,	x	x	x	x	x	x	x	even if	they	may	not	be	very	fit,	v	v	v	v	v	v	because	enjoying	sports	only	requires	eating	a	lot.	z	z	z	z	z	z	native
19	pro	they	1	345	161	266	188	Someone	must	feed	the	cat,	x	x	x	x	x	x	even if	they	might	not	like	the	cat,	v	v	v	v	v	v	because	the	cat	will	die	if	no	one	feeds	it.	z	z	z	z	native
19	neu	he	1	290	240	10	325	An Austrian	doesn't	have	to	wear	traditional	costumes	all	the	time,	x	even if	he	may	believe	that	it	looks	great,	v	v	v	v	v	because	on	most	days	Austrians	wear	normal	clothes.	z	z	z	z	z	z	native
19	fem	he	1	220	413	284	572	A pre-school teacher	has	to	remain	calm	at	all	times,	x	x	x	even if	he	may	be	stressed,	v	v	v	v	v	v	v	v	because	stress	affects	children	positively.	z	z	z	z	z	z	z	z	z	native
19	pro	they	1	400	164	233	174	Anyone	can	be	successful,	x	x	x	x	x	x	x	even if	they	may	not	have	the	best	education,	v	v	v	v	v	because	anything	is	possible	if	one	works	hard	enough.	z	z	z	z	z	native
19	neu	she	1	568	598	615	385	An athlete	must	know	skills	to	win,	x	x	x	x	x	even if	she	may	not	win	every	time,	v	v	v	v	v	v	because	having	an	ambition	is	human	nature.	z	z	z	z	z	z	z	native
19	pro	they	1	348	222	261	196	One	must	tell	the	truth,	x	x	x	x	x	x	even if	they	may	hurt	someone's	feelings,	v	v	v	v	v	v	v	because	telling	the	truth	is	usually	the	right	choice.	z	z	z	z	z	native
19	pro	he	1	336	214	357	2	Anybody	who	wants	to	get	a	good	grade	must	study	hard,	even if	he	might	be	happy	with	an	average	grade,	v	v	v	v	because	the	exam	is	just	for	fun.	z	z	z	z	z	z	z	native
20	pro	they	1	409	320	284	146	Everyone	should	look	after	the	environment,	x	x	x	x	x	even if	they	may	not	believe	in	global	warming,	v	v	v	v	v	because	excessive	human	activities	may	damage	the	environment.	z	z	z	z	z	z	native
20	pro	they	0	801	371	258	865	Everyone	should	use	resources	responsibly,	x	x	x	x	x	x	even if	they	may	not	believe	in	man-made	global	warming,	v	v	v	v	because	our	resources	are	finite.	z	z	z	z	z	z	z	z	z	native
20	neu	they	0	902	575	630	702	A teenager	can	be	very	annoying,	x	x	x	x	x	x	even if	they	may	not	behave	annoyingly	on	purpose,	v	v	v	v	v	because	a	teenager's	hormones	can	cause	mood	swings.	z	z	z	z	z	z	native
20	pro	she	1	745	287	323	271	Somebody	must	have	taken	the	key,	x	x	x	x	x	even if	she	may	not	have	intended	to	take	it,	v	v	v	v	because	it	can	be	found	everywhere.	z	z	z	z	z	z	z	z	native
20	neu	they	1	522	455	323	104	An adult	should	have	an	understanding	of	politics,	x	x	x	x	even if	they	may	not	want	to	be	a	politician,	v	v	v	v	because	vote	doesn't	need	political	knowledge.	z	z	z	z	z	z	z	z	native
20	pro	they	0	462	598	313	308	Someone	must	empty	the	bin	now,	x	x	x	x	x	even if	they	may	have	emptied	it	yesterday,	v	v	v	v	v	v	because	it	is	empty	again.	z	z	z	z	z	z	z	z	z	native
20	neu	he	0	406	289	1122	3534	An artist	should	have	an	additional	job,	x	x	x	x	x	even if	he	may	be	a	talented	artist,	v	v	v	v	v	v	because	being	an	artist	doesn't	provide	one	with	a	regular	income	all	the	time.	native
20	neu	he	1	1093	388	297	314	A journalist	has	to	report	the	truth,	x	x	x	x	x	even if	he	may	fear	that	some	people	won't	like	it,	v	v	v	because	it’s	a	journalist's	duty	to	inform	the	public	accurately.	z	z	z	z	native
20	mas	they	1	689	442	708	185	A construction worker	may	not	drink	alcohol	when	working,	x	x	x	x	even if	they	may	have	nearly	finished	the	work	for	the	day,	v	v	because	working	while	drunk	is	very	dangerous.	z	z	z	z	z	z	z	native
20	neu	she	1	310	460	406	254	A clerk	should	create	value	for	the	company,	x	x	x	x	even if	she	may	enjoy	the	holiday,	v	v	v	v	v	v	v	because	travelling	is	relaxing.	z	z	z	z	z	z	z	z	z	z	native
20	fem	she	1	371	324	357	132	A translator	has	to	know	quite	a	lot	about	the	target	language,	even if	she	may	speak	the	language	perfectly,	v	v	v	v	v	v	because	it	is	not	easy	to	translate	different	languages.	z	z	z	z	z	native
20	mas	he	1	336	323	448	221	A sailor	must	know	how	to	swim,	x	x	x	x	x	even if	he	may	not	know	how	to	steer	the	ship,	v	v	v	because	it	is	not	easy	to	be	a	helm.	z	z	z	z	z	native
20	neu	they	1	335	364	461	467	An athlete	must	know	skills	to	win,	x	x	x	x	x	even if	they	may	not	win	every	time,	v	v	v	v	v	v	because	having	an	ambition	is	human	nature.	z	z	z	z	z	z	z	native
20	pro	she	1	374	240	279	191	Anyone	should	be	able	to	go	to	school,	x	x	x	even if	she	may	live	in	a	remote	rural	area,	v	v	v	v	because	going	to	school	is	a	waste	of	time.	z	z	z	z	z	native
20	fem	he	1	220	701	284	562	A baby-sitter	must	not	look	after	baby	when	sick,	x	x	x	even if	he	may	receive	only	reduced	pay,	v	v	v	v	v	v	because	the	baby-sitter	could	infect	babies.	z	z	z	z	z	z	z	z	native
20	fem	she	1	1632	291	415	50	A pre-school teacher	has	to	remain	calm	at	all	times,	x	x	x	even if	she	may	be	stressed,	v	v	v	v	v	v	v	v	because	stress	affects	children	positively.	z	z	z	z	z	z	z	z	z	native
20	fem	they	1	1066	336	738	361	A midwife	must	feel	comfortable	to	see	blood,	x	x	x	x	even if	they	may	mainly	work	in	the	after	care	of	a	baby,	v	because	midwifes	don't	like	skiing.	z	z	z	z	z	z	z	z	z	native
20	mas	she	1	485	343	329	360	An astronaut	must	be	able	to	concentrate	when	tired,	x	x	x	even if	she	may	find	it	not	easy	to	realize,	v	v	v	v	because	flying	into	outer	space	doesn't	require	working	very	long	hours.	z	z	z	native
20	pro	he	1	1331	471	344	619	Anybody	can	learn	how	to	be	a	handstand,	x	x	x	even if	he	may	not	be	very	fit	for	this	role,	v	v	v	because	being	a	handstand	only	requires	regular	practice.	z	z	z	z	z	z	native
20	pro	she	1	569	352	289	224	Anybody	who	wants	to	get	a	good	grade	must	study	hard,	even if	she	might	be	happy	with	an	average	grade,	v	v	v	v	because	the	exam	is	just	for	fun.	z	z	z	z	z	z	z	native
20	mas	she	1	523	347	260	213	A computer programmer	should	have	studied	computer	science,	x	x	x	x	x	even if	she	may	already	know	a	lot	about	programming,	v	v	v	v	because	a	scientist	is	nice.	z	z	z	z	z	z	z	z	z	native
20	neu	they	1	431	389	585	385	A hairdresser	cannot	just	cut	a	customer's	hair	very	short,	x	x	even if	they	may	think	that	it	would	suit	the	customer,	v	v	v	because	it’s	the	customer's	decision.	z	z	z	z	z	z	z	z	z	native
20	neu	he	1	539	1433	117	357	A child	must	follow	teachers'	instructions,	x	x	x	x	x	x	even if	he	may	not	want	to,	v	v	v	v	v	v	v	because	parents	don't	like	children.	z	z	z	z	z	z	z	z	z	native
20	neu	she	1	350	393	523	655	A student	must	work	very	hard,	x	x	x	x	x	x	even if	she	may	not	want	to	be	the	best,	v	v	v	v	because	a	student	needs	to	pass	course	exams.	z	z	z	z	z	z	native
20	neu	they	1	380	388	934	520	A pensioner	should	be	allowed	to	work,	x	x	x	x	x	even if	they	may	not	need	the	money,	v	v	v	v	v	v	because	some	pensioners	like	shouting.	z	z	z	z	z	z	z	z	z	native
20	mas	she	1	394	334	234	294	A fire fighter	must	be	very	careful,	x	x	x	x	x	x	even if	she	may	be	on	a	training	mission,	v	v	v	v	v	because	otherwise	it	will	be	dangerous	during	rescues.	z	z	z	z	z	z	native
20	pro	he	1	293	293	339	148	One	must	tell	the	truth,	x	x	x	x	x	x	even if	he	may	hurt	someone's	feelings,	v	v	v	v	v	v	v	because	telling	the	truth	is	usually	the	right	choice.	z	z	z	z	z	native
20	neu	he	1	375	330	170	404	A pharmacist	must	know	how	drugs	work,	x	x	x	x	x	even if	he	may	not	prescribe	drugs,	v	v	v	v	v	v	v	because	a	pharmacist	has	to	explain	patients	how	to	use	drugs.	z	z	z	native
20	neu	he	1	316	232	56	352	An elderly person	can	still	ride	a	bike,	x	x	x	x	x	even if	he	may	already	be	over	90,	v	v	v	v	v	v	because	being	old	doesn't	necessarily	mean	that	one	can't	ride.	z	z	z	z	native
20	mas	they	1	279	228	199	195	A carpenter	must	know	about	different	types	of	wood,	x	x	x	even if	they	may	think	it	is	not	important,	v	v	v	v	v	because	wood	looks	funny.	z	z	z	z	z	z	z	z	z	z	native
20	pro	she	1	1008	533	281	242	Anyone	can	learn	how	to	play	an	instrument,	x	x	x	even if	she	may	not	have	the	best	sense	of	rhythm,	v	v	v	because	watching	TV	can	be	trained.	z	z	z	z	z	z	z	z	native
20	fem	they	1	859	298	391	49	A kindergarten teacher	must	know	developmental	psychology,	x	x	x	x	x	x	even if	they	may	not	be	interested	in	it,	v	v	v	v	v	because	working	with	children	doesn't	require	any	skills.	z	z	z	z	z	z	native
20	mas	he	1	842	679	845	257	A criminal	must	not	be	set	free,	x	x	x	x	x	even if	he	may	feel	remorse	about	the	crime,	v	v	v	v	v	because	criminals	are	a	threat	to	the	public.	z	z	z	z	z	z	native
20	mas	she	1	543	380	258	59	An electrician	must	be	careful	at	all	times,	x	x	x	x	even if	she	may	be	just	performing	a	routine	job,	v	v	v	v	because	handling	electricity	is	not	dangerous.	z	z	z	z	z	z	z	z	native
20	pro	she	1	425	417	303	217	Everyone	must	hand	in	the	exam	now,	x	x	x	x	even if	she	may	not	have	finished	it,	v	v	v	v	v	v	because	the	swimming	pool	is	cold.	z	z	z	z	z	z	z	z	native
20	fem	she	1	337	238	341	2	A guide	must	know	a	lot	about	history,	x	x	x	x	even if	she	may	only	need	to	tell	stories	of	some	places	of	interest,	because	some	tourists	may	ask	more	about	history.	z	z	z	z	z	z	native
20	fem	he	1	346	652	426	425	A model	has	to	be	in	good	shape,	x	x	x	x	even if	he	may	not	want	to	be	a	fitness	model,	v	v	v	because	lots	of	fish	are	swimming	in	the	sea.	z	z	z	z	z	native
20	fem	they	1	347	366	364	9	A housekeeper	has	to	clean	the	toilet,	x	x	x	x	x	even if	they	may	find	it	disgusting,	v	v	v	v	v	v	v	because	that's	the	housekeeper's	duty.	z	z	z	z	z	z	z	z	z	native
20	fem	they	1	580	371	346	62	A secondary-school teacher	must	have	a	good	general	education,	x	x	x	x	even if	they	may	only	teach,	v	v	v	v	v	v	v	v	because	pupils	may	ask	the	teacher	questions.	z	z	z	z	z	z	z	native
20	pro	he	1	689	334	258	241	Anybody	can	enjoy	sports,	x	x	x	x	x	x	x	even if	he	may	not	be	very	fit,	v	v	v	v	v	v	because	enjoying	sports	only	requires	eating	a	lot.	z	z	z	z	z	z	native
20	fem	she	1	1748	377	417	684	A nanny	should	not	be	working	when	sick,	x	x	x	x	even if	she	may	want	to,	v	v	v	v	v	v	v	v	because	the	nanny	could	not	go	abroad	otherwise.	z	z	z	z	z	z	native
20	mas	she	1	310	277	301	288	A police officer	has	many	responsibilities,	x	x	x	x	x	x	x	even if	she	may	not	be	in	a	very	high	position,	v	v	v	because	being	a	police	officer	is	the	funniest	job	in	the	world.	z	z	native
20	mas	they	1	338	616	406	259	A mechanic	must	know	a	lot	about	machines,	x	x	x	x	even if	they	may	only	work	with	other	machinery,	v	v	v	v	v	because	lots	of	machines	are	very	beautiful.	z	z	z	z	z	z	z	native
20	pro	he	1	290	247	264	45	Someone	must	feed	the	cat,	x	x	x	x	x	x	even if	he	might	not	like	the	cat,	v	v	v	v	v	v	because	the	cat	will	die	if	no	one	feeds	it.	z	z	z	z	native
20	mas	he	1	568	468	675	486	A truck driver	must	take	a	break	every	four	hours,	x	x	x	even if	he	may	not	be	tired,	v	v	v	v	v	v	v	because	driving	for	long	periods	of	time	without	a	break	is	not	dangerous.	z	native
20	pro	they	1	405	345	288	186	Everyone	can	complete	this	assignment	on	time,	x	x	x	x	even if	they	may	have	many	other	things	to	do,	v	v	v	v	because	this	assignment	is	very	easy.	z	z	z	z	z	z	z	z	native
20	fem	he	1	404	321	368	332	A primary school teacher	must	like	music,	x	x	x	x	x	x	x	even if	he	may	not	be	a	great	musician,	v	v	v	v	v	because	children	can	learn	nothing	from	music.	z	z	z	z	z	z	z	native
20	mas	he	0	409	350	935	334	A pilot	must	not	fly	when	tired,	x	x	x	x	x	even if	he	may	delay	the	flight	by	not	flying,	v	v	v	v	because	safety	is	the	most	important	thing	for	flight.	z	z	z	z	z	native
20	fem	they	1	599	244	1254	794	A secretary	must	have	good	computer	skills,	x	x	x	x	x	even if	they	may	only	need	type	on	a	computer,	v	v	v	v	because	fast	typing	doesn't	require	typing	skills.	z	z	z	z	z	z	z	native
20	neu	she	1	396	359	377	348	A researcher	should	not	hate	teaching,	x	x	x	x	x	x	even if	she	may	be	primarily	interested	in	doing	research,	v	v	v	v	because	a	large	part	of	the	researcher's	job	consists	of	teaching	students.	z	z	native
20	fem	she	1	572	269	367	48	A childcare worker	should	know	how	to	draw,	x	x	x	x	x	even if	she	may	not	be	good	at	drawing,	v	v	v	v	v	because	children	love	drawing.	z	z	z	z	z	z	z	z	z	z	native
20	neu	she	1	370	454	418	194	An Austrian	doesn't	have	to	wear	traditional	costumes	all	the	time,	x	even if	she	may	believe	that	it	looks	great,	v	v	v	v	v	because	on	most	days	Austrians	wear	normal	clothes.	z	z	z	z	z	z	native
20	neu	she	1	341	370	359	515	A kid	can	learn	a	lot,	x	x	x	x	x	x	even if	she	may	not	have	the	highest	IQ,	v	v	v	v	v	because	the	ability	to	learn	is	useless.	z	z	z	z	z	z	z	native
20	mas	they	1	546	172	266	224	A farmer	must	be	able	to	deal	with	planting,	x	x	x	even if	they	may	find	it	hard,	v	v	v	v	v	v	v	because	growing	plants	is	one	of	a	farmer's	major	jobs.	z	z	z	z	native
20	fem	he	1	426	466	432	488	A day care worker	must	be	very	understanding,	x	x	x	x	x	x	even if	he	may	be	annoyed	by	a	child,	v	v	v	v	v	because	children	cannot	always	control	their	behaviour.	z	z	z	z	z	z	z	native
20	mas	he	1	282	232	352	216	A car mechanic	must	know	a	lot	about	various	types	of	cars,	x	even if	he	may	usually	repair	the	same	type	of	car,	v	v	v	because	knowledge	is	completely	useless.	z	z	z	z	z	z	z	z	z	native
20	mas	they	1	345	171	178	182	A military officer	must	be	able	to	handle	a	gun	correctly,	x	x	even if	they	may	not	want	to	use	it,	v	v	v	v	v	because	the	officer	might	encounter	a	situation	where	using	a	gun	is	necessary.	z	native
20	fem	he	1	400	350	352	636	A librarian	must	know	how	to	read,	x	x	x	x	x	even if	he	may	not	read	many	books,	v	v	v	v	v	v	because	readers	are	nice.	z	z	z	z	z	z	z	z	z	z	native
20	pro	he	1	348	269	366	348	Anyone	can	be	successful,	x	x	x	x	x	x	x	even if	he	may	not	have	the	best	education,	v	v	v	v	v	because	anything	is	possible	if	one	works	hard	enough.	z	z	z	z	z	native
20	pro	they	1	336	167	303	172	Anyone	who	wants	to	be	a	teacher	must	go	to	university,	even if	they	may	just	want	to	be	a	pre-school	teacher,	v	v	v	because	there	is	not	a	lot	to	learn	before	being	able	to	teach	effectively.	native
21	pro	he	1	409	367	324	269	Everyone	should	use	resources	responsibly,	x	x	x	x	x	x	even if	he	may	not	believe	in	man-made	global	warming,	v	v	v	v	because	our	resources	are	finite.	z	z	z	z	z	z	z	z	z	native
21	pro	she	1	801	351	289	268	Anybody	can	learn	how	to	be	a	handstand,	x	x	x	even if	she	may	not	be	very	fit	for	this	role,	v	v	v	because	being	a	handstand	only	requires	regular	practice.	z	z	z	z	z	z	native
21	mas	they	1	902	525	533	229	A police officer	has	many	responsibilities,	x	x	x	x	x	x	x	even if	they	may	not	be	in	a	very	high	position,	v	v	v	because	being	a	police	officer	is	the	funniest	job	in	the	world.	z	z	native
21	fem	he	1	745	420	962	607	A kindergarten teacher	must	know	developmental	psychology,	x	x	x	x	x	x	even if	he	may	not	be	interested	in	it,	v	v	v	v	v	because	working	with	children	doesn't	require	any	skills.	z	z	z	z	z	z	native
21	mas	he	1	522	355	446	537	A construction worker	may	not	drink	alcohol	when	working,	x	x	x	x	even if	he	may	have	nearly	finished	the	work	for	the	day,	v	v	because	working	while	drunk	is	very	dangerous.	z	z	z	z	z	z	z	native
21	mas	they	1	462	548	348	277	A fire fighter	must	be	very	careful,	x	x	x	x	x	x	even if	they	may	be	on	a	training	mission,	v	v	v	v	v	because	otherwise	it	will	be	dangerous	during	rescues.	z	z	z	z	z	z	native
21	pro	he	1	406	276	201	495	Anyone	who	wants	to	be	a	teacher	must	go	to	university,	even if	he	may	just	want	to	be	a	pre-school	teacher,	v	v	v	because	there	is	not	a	lot	to	learn	before	being	able	to	teach	effectively.	native
21	neu	she	1	1093	488	507	268	A child	must	follow	teachers'	instructions,	x	x	x	x	x	x	even if	she	may	not	want	to,	v	v	v	v	v	v	v	because	parents	don't	like	children.	z	z	z	z	z	z	z	z	z	native
21	fem	he	1	689	300	848	837	A midwife	must	feel	comfortable	to	see	blood,	x	x	x	x	even if	he	may	mainly	work	in	the	after	care	of	a	baby,	v	because	midwifes	don't	like	skiing.	z	z	z	z	z	z	z	z	z	native
21	fem	they	1	310	327	391	586	A nanny	should	not	be	working	when	sick,	x	x	x	x	even if	they	may	want	to,	v	v	v	v	v	v	v	v	because	the	nanny	could	not	go	abroad	otherwise.	z	z	z	z	z	z	native
21	mas	she	1	371	344	257	129	A truck driver	must	take	a	break	every	four	hours,	x	x	x	even if	she	may	not	be	tired,	v	v	v	v	v	v	v	because	driving	for	long	periods	of	time	without	a	break	is	not	dangerous.	z	native
21	mas	he	1	336	323	448	288	A mechanic	must	know	a	lot	about	machines,	x	x	x	x	even if	he	may	only	work	with	other	machinery,	v	v	v	v	v	because	lots	of	machines	are	very	beautiful.	z	z	z	z	z	z	z	native
21	neu	he	1	335	294	314	381	A pensioner	should	be	allowed	to	work,	x	x	x	x	x	even if	he	may	not	need	the	money,	v	v	v	v	v	v	because	some	pensioners	like	shouting.	z	z	z	z	z	z	z	z	z	native
21	fem	they	1	374	512	289	471	A translator	has	to	know	quite	a	lot	about	the	target	language,	even if	they	may	speak	the	language	perfectly,	v	v	v	v	v	v	because	it	is	not	easy	to	translate	different	languages.	z	z	z	z	z	native
21	pro	he	1	220	303	374	344	Everyone	can	complete	this	assignment	on	time,	x	x	x	x	even if	he	may	have	many	other	things	to	do,	v	v	v	v	because	this	assignment	is	very	easy.	z	z	z	z	z	z	z	z	native
21	pro	he	1	1632	298	305	380	Everyone	should	look	after	the	environment,	x	x	x	x	x	even if	he	may	not	believe	in	global	warming,	v	v	v	v	v	because	excessive	human	activities	may	damage	the	environment.	z	z	z	z	z	z	native
21	mas	she	1	1066	661	663	187	A car mechanic	must	know	a	lot	about	various	types	of	cars,	x	even if	she	may	usually	repair	the	same	type	of	car,	v	v	v	because	knowledge	is	completely	useless.	z	z	z	z	z	z	z	z	z	native
21	neu	she	1	485	423	419	539	An elderly person	can	still	ride	a	bike,	x	x	x	x	x	even if	she	may	already	be	over	90,	v	v	v	v	v	v	because	being	old	doesn't	necessarily	mean	that	one	can't	ride.	z	z	z	z	native
21	neu	they	1	1331	534	989	383	A clerk	should	create	value	for	the	company,	x	x	x	x	even if	they	may	enjoy	the	holiday,	v	v	v	v	v	v	v	because	travelling	is	relaxing.	z	z	z	z	z	z	z	z	z	z	native
21	neu	he	1	569	352	236	380	An athlete	must	know	skills	to	win,	x	x	x	x	x	even if	he	may	not	win	every	time,	v	v	v	v	v	v	because	having	an	ambition	is	human	nature.	z	z	z	z	z	z	z	native
21	neu	they	1	523	397	287	176	A student	must	work	very	hard,	x	x	x	x	x	x	even if	they	may	not	want	to	be	the	best,	v	v	v	v	because	a	student	needs	to	pass	course	exams.	z	z	z	z	z	z	native
21	mas	they	1	431	289	558	358	A computer programmer	should	have	studied	computer	science,	x	x	x	x	x	even if	they	may	already	know	a	lot	about	programming,	v	v	v	v	because	a	scientist	is	nice.	z	z	z	z	z	z	z	z	z	native
21	fem	he	1	539	378	377	405	A secretary	must	have	good	computer	skills,	x	x	x	x	x	even if	he	may	only	need	type	on	a	computer,	v	v	v	v	because	fast	typing	doesn't	require	typing	skills.	z	z	z	z	z	z	z	native
21	fem	she	1	350	293	533	172	A librarian	must	know	how	to	read,	x	x	x	x	x	even if	she	may	not	read	many	books,	v	v	v	v	v	v	because	readers	are	nice.	z	z	z	z	z	z	z	z	z	z	native
21	fem	they	1	380	1473	982	109	A pre-school teacher	has	to	remain	calm	at	all	times,	x	x	x	even if	they	may	be	stressed,	v	v	v	v	v	v	v	v	because	stress	affects	children	positively.	z	z	z	z	z	z	z	z	z	native
21	pro	they	1	394	274	257	185	Everyone	must	hand	in	the	exam	now,	x	x	x	x	even if	they	may	not	have	finished	it,	v	v	v	v	v	v	because	the	swimming	pool	is	cold.	z	z	z	z	z	z	z	z	native
21	mas	he	1	293	256	387	185	A carpenter	must	know	about	different	types	of	wood,	x	x	x	even if	he	may	think	it	is	not	important,	v	v	v	v	v	because	wood	looks	funny.	z	z	z	z	z	z	z	z	z	z	native
21	pro	they	1	375	290	325	183	Anyone	can	learn	how	to	play	an	instrument,	x	x	x	even if	they	may	not	have	the	best	sense	of	rhythm,	v	v	v	because	watching	TV	can	be	trained.	z	z	z	z	z	z	z	z	native
21	fem	she	1	316	232	276	779	A model	has	to	be	in	good	shape,	x	x	x	x	even if	she	may	not	want	to	be	a	fitness	model,	v	v	v	because	lots	of	fish	are	swimming	in	the	sea.	z	z	z	z	z	native
21	neu	they	0	279	278	296	2	An Austrian	doesn't	have	to	wear	traditional	costumes	all	the	time,	x	even if	they	may	believe	that	it	looks	great,	v	v	v	v	v	because	on	most	days	Austrians	wear	normal	clothes.	z	z	z	z	z	z	native
21	fem	she	1	1008	533	772	341	A baby-sitter	must	not	look	after	baby	when	sick,	x	x	x	even if	she	may	receive	only	reduced	pay,	v	v	v	v	v	v	because	the	baby-sitter	could	infect	babies.	z	z	z	z	z	z	z	z	native
21	mas	he	1	859	562	466	149	A military officer	must	be	able	to	handle	a	gun	correctly,	x	x	even if	he	may	not	want	to	use	it,	v	v	v	v	v	because	the	officer	might	encounter	a	situation	where	using	a	gun	is	necessary.	z	native
21	neu	he	1	842	709	575	397	A teenager	can	be	very	annoying,	x	x	x	x	x	x	even if	he	may	not	behave	annoyingly	on	purpose,	v	v	v	v	v	because	a	teenager's	hormones	can	cause	mood	swings.	z	z	z	z	z	z	native
21	fem	they	1	543	297	333	808	A childcare worker	should	know	how	to	draw,	x	x	x	x	x	even if	they	may	not	be	good	at	drawing,	v	v	v	v	v	because	children	love	drawing.	z	z	z	z	z	z	z	z	z	z	native
21	neu	he	1	425	417	553	384	An adult	should	have	an	understanding	of	politics,	x	x	x	x	even if	he	may	not	want	to	be	a	politician,	v	v	v	v	because	vote	doesn't	need	political	knowledge.	z	z	z	z	z	z	z	z	native
21	neu	she	1	337	338	331	319	A journalist	has	to	report	the	truth,	x	x	x	x	x	even if	she	may	fear	that	some	people	won't	like	it,	v	v	v	because	it’s	a	journalist's	duty	to	inform	the	public	accurately.	z	z	z	z	native
21	pro	she	1	346	258	272	327	Anybody	can	enjoy	sports,	x	x	x	x	x	x	x	even if	she	may	not	be	very	fit,	v	v	v	v	v	v	because	enjoying	sports	only	requires	eating	a	lot.	z	z	z	z	z	z	native
21	neu	she	1	347	361	379	355	An artist	should	have	an	additional	job,	x	x	x	x	x	even if	she	may	be	a	talented	artist,	v	v	v	v	v	v	because	being	an	artist	doesn't	provide	one	with	a	regular	income	all	the	time.	native
21	mas	he	1	580	376	421	315	A farmer	must	be	able	to	deal	with	planting,	x	x	x	even if	he	may	find	it	hard,	v	v	v	v	v	v	v	because	growing	plants	is	one	of	a	farmer's	major	jobs.	z	z	z	z	native
21	mas	they	1	689	297	288	242	An astronaut	must	be	able	to	concentrate	when	tired,	x	x	x	even if	they	may	find	it	not	easy	to	realize,	v	v	v	v	because	flying	into	outer	space	doesn't	require	working	very	long	hours.	z	z	z	native
21	pro	they	1	1748	337	264	176	Anyone	should	be	able	to	go	to	school,	x	x	x	even if	they	may	live	in	a	remote	rural	area,	v	v	v	v	because	going	to	school	is	a	waste	of	time.	z	z	z	z	z	native
21	fem	he	1	310	420	441	428	A housekeeper	has	to	clean	the	toilet,	x	x	x	x	x	even if	he	may	find	it	disgusting,	v	v	v	v	v	v	v	because	that's	the	housekeeper's	duty.	z	z	z	z	z	z	z	z	z	native
21	fem	he	1	338	329	546	408	A secondary-school teacher	must	have	a	good	general	education,	x	x	x	x	even if	he	may	only	teach,	v	v	v	v	v	v	v	v	because	pupils	may	ask	the	teacher	questions.	z	z	z	z	z	z	z	native
21	pro	they	1	290	200	295	180	Anybody	who	wants	to	get	a	good	grade	must	study	hard,	even if	they	might	be	happy	with	an	average	grade,	v	v	v	v	because	the	exam	is	just	for	fun.	z	z	z	z	z	z	z	native
21	fem	she	1	568	498	625	571	A day care worker	must	be	very	understanding,	x	x	x	x	x	x	even if	she	may	be	annoyed	by	a	child,	v	v	v	v	v	because	children	cannot	always	control	their	behaviour.	z	z	z	z	z	z	z	native
21	mas	she	1	405	405	703	396	A criminal	must	not	be	set	free,	x	x	x	x	x	even if	she	may	feel	remorse	about	the	crime,	v	v	v	v	v	because	criminals	are	a	threat	to	the	public.	z	z	z	z	z	z	native
21	mas	they	1	404	296	228	237	An electrician	must	be	careful	at	all	times,	x	x	x	x	even if	they	may	be	just	performing	a	routine	job,	v	v	v	v	because	handling	electricity	is	not	dangerous.	z	z	z	z	z	z	z	z	native
21	mas	she	1	409	350	845	340	A sailor	must	know	how	to	swim,	x	x	x	x	x	even if	she	may	not	know	how	to	steer	the	ship,	v	v	v	because	it	is	not	easy	to	be	a	helm.	z	z	z	z	z	native
21	pro	she	1	599	290	295	185	One	must	tell	the	truth,	x	x	x	x	x	x	even if	she	may	hurt	someone's	feelings,	v	v	v	v	v	v	v	because	telling	the	truth	is	usually	the	right	choice.	z	z	z	z	z	native
21	pro	they	1	396	219	287	185	Somebody	must	have	taken	the	key,	x	x	x	x	x	even if	they	may	not	have	intended	to	take	it,	v	v	v	v	because	it	can	be	found	everywhere.	z	z	z	z	z	z	z	z	native
21	fem	they	1	572	686	342	243	A guide	must	know	a	lot	about	history,	x	x	x	x	even if	they	may	only	need	to	tell	stories	of	some	places	of	interest,	because	some	tourists	may	ask	more	about	history.	z	z	z	z	z	z	native
21	neu	she	1	370	454	418	636	A pharmacist	must	know	how	drugs	work,	x	x	x	x	x	even if	she	may	not	prescribe	drugs,	v	v	v	v	v	v	v	because	a	pharmacist	has	to	explain	patients	how	to	use	drugs.	z	z	z	native
21	fem	she	1	341	270	369	303	A primary school teacher	must	like	music,	x	x	x	x	x	x	x	even if	she	may	not	be	a	great	musician,	v	v	v	v	v	because	children	can	learn	nothing	from	music.	z	z	z	z	z	z	z	native
21	pro	she	1	546	202	295	156	Anyone	can	be	successful,	x	x	x	x	x	x	x	even if	she	may	not	have	the	best	education,	v	v	v	v	v	because	anything	is	possible	if	one	works	hard	enough.	z	z	z	z	z	native
21	pro	she	1	426	331	330	237	Someone	must	feed	the	cat,	x	x	x	x	x	x	even if	she	might	not	like	the	cat,	v	v	v	v	v	v	because	the	cat	will	die	if	no	one	feeds	it.	z	z	z	z	native
21	neu	he	1	282	262	82	361	A hairdresser	cannot	just	cut	a	customer's	hair	very	short,	x	x	even if	he	may	think	that	it	would	suit	the	customer,	v	v	v	because	it’s	the	customer's	decision.	z	z	z	z	z	z	z	z	z	native
21	mas	she	1	345	221	178	336	A pilot	must	not	fly	when	tired,	x	x	x	x	x	even if	she	may	delay	the	flight	by	not	flying,	v	v	v	v	because	safety	is	the	most	important	thing	for	flight.	z	z	z	z	z	native
21	pro	he	0	400	224	355	218	Someone	must	empty	the	bin	now,	x	x	x	x	x	even if	he	may	have	emptied	it	yesterday,	v	v	v	v	v	v	because	it	is	empty	again.	z	z	z	z	z	z	z	z	z	native
21	neu	they	1	348	332	258	300	A researcher	should	not	hate	teaching,	x	x	x	x	x	x	even if	they	may	be	primarily	interested	in	doing	research,	v	v	v	v	because	a	large	part	of	the	researcher's	job	consists	of	teaching	students.	z	z	native
21	neu	they	1	336	277	211	252	A kid	can	learn	a	lot,	x	x	x	x	x	x	even if	they	may	not	have	the	highest	IQ,	v	v	v	v	v	because	the	ability	to	learn	is	useless.	z	z	z	z	z	z	z	native
22	neu	he	0	1008	553	682	834	A kid	can	learn	a	lot,	x	x	x	x	x	x	even if	he	may	not	have	the	highest	IQ,	v	v	v	v	v	because	the	ability	to	learn	is	useless.	z	z	z	z	z	z	z	native
22	mas	they	1	1632	261	315	254	A pilot	must	not	fly	when	tired,	x	x	x	x	x	even if	they	may	delay	the	flight	by	not	flying,	v	v	v	v	because	safety	is	the	most	important	thing	for	flight.	z	z	z	z	z	native
22	pro	she	1	405	385	350	231	Everyone	can	complete	this	assignment	on	time,	x	x	x	x	even if	she	may	have	many	other	things	to	do,	v	v	v	v	because	this	assignment	is	very	easy.	z	z	z	z	z	z	z	z	native
22	fem	he	1	409	411	806	593	A guide	must	know	a	lot	about	history,	x	x	x	x	even if	he	may	only	need	to	tell	stories	of	some	places	of	interest,	because	some	tourists	may	ask	more	about	history.	z	z	z	z	z	z	native
22	fem	they	1	801	400	459	419	A librarian	must	know	how	to	read,	x	x	x	x	x	even if	they	may	not	read	many	books,	v	v	v	v	v	v	because	readers	are	nice.	z	z	z	z	z	z	z	z	z	z	native
22	pro	she	1	404	326	249	170	Anyone	who	wants	to	be	a	teacher	must	go	to	university,	even if	she	may	just	want	to	be	a	pre-school	teacher,	v	v	v	because	there	is	not	a	lot	to	learn	before	being	able	to	teach	effectively.	native
22	neu	they	1	859	662	343	84	A journalist	has	to	report	the	truth,	x	x	x	x	x	even if	they	may	fear	that	some	people	won't	like	it,	v	v	v	because	it’s	a	journalist's	duty	to	inform	the	public	accurately.	z	z	z	z	native
22	mas	he	1	1066	611	813	940	A fire fighter	must	be	very	careful,	x	x	x	x	x	x	even if	he	may	be	on	a	training	mission,	v	v	v	v	v	because	otherwise	it	will	be	dangerous	during	rescues.	z	z	z	z	z	z	native
22	pro	she	1	409	330	312	225	Someone	must	empty	the	bin	now,	x	x	x	x	x	even if	she	may	have	emptied	it	yesterday,	v	v	v	v	v	v	because	it	is	empty	again.	z	z	z	z	z	z	z	z	z	native
22	neu	she	1	842	809	785	356	A pensioner	should	be	allowed	to	work,	x	x	x	x	x	even if	she	may	not	need	the	money,	v	v	v	v	v	v	because	some	pensioners	like	shouting.	z	z	z	z	z	z	z	z	z	native
22	mas	they	1	485	293	329	240	A truck driver	must	take	a	break	every	four	hours,	x	x	x	even if	they	may	not	be	tired,	v	v	v	v	v	v	v	because	driving	for	long	periods	of	time	without	a	break	is	not	dangerous.	z	native
22	mas	she	1	1331	484	962	457	A mechanic	must	know	a	lot	about	machines,	x	x	x	x	even if	she	may	only	work	with	other	machinery,	v	v	v	v	v	because	lots	of	machines	are	very	beautiful.	z	z	z	z	z	z	z	native
22	mas	they	1	569	322	356	145	A criminal	must	not	be	set	free,	x	x	x	x	x	even if	they	may	feel	remorse	about	the	crime,	v	v	v	v	v	because	criminals	are	a	threat	to	the	public.	z	z	z	z	z	z	native
22	pro	she	1	599	290	306	211	Everyone	should	use	resources	responsibly,	x	x	x	x	x	x	even if	she	may	not	believe	in	man-made	global	warming,	v	v	v	v	because	our	resources	are	finite.	z	z	z	z	z	z	z	z	z	native
22	fem	they	1	902	512	608	476	A model	has	to	be	in	good	shape,	x	x	x	x	even if	they	may	not	want	to	be	a	fitness	model,	v	v	v	because	lots	of	fish	are	swimming	in	the	sea.	z	z	z	z	z	native
22	fem	she	1	745	287	922	15	A housekeeper	has	to	clean	the	toilet,	x	x	x	x	x	even if	she	may	find	it	disgusting,	v	v	v	v	v	v	v	because	that's	the	housekeeper's	duty.	z	z	z	z	z	z	z	z	z	native
22	fem	they	1	522	400	371	951	A primary school teacher	must	like	music,	x	x	x	x	x	x	x	even if	they	may	not	be	a	great	musician,	v	v	v	v	v	because	children	can	learn	nothing	from	music.	z	z	z	z	z	z	z	native
22	neu	they	1	543	430	285	343	An artist	should	have	an	additional	job,	x	x	x	x	x	even if	they	may	be	a	talented	artist,	v	v	v	v	v	v	because	being	an	artist	doesn't	provide	one	with	a	regular	income	all	the	time.	native
22	mas	he	1	523	297	410	249	A computer programmer	should	have	studied	computer	science,	x	x	x	x	x	even if	he	may	already	know	a	lot	about	programming,	v	v	v	v	because	a	scientist	is	nice.	z	z	z	z	z	z	z	z	z	native
22	fem	they	1	462	334	423	153	A day care worker	must	be	very	understanding,	x	x	x	x	x	x	even if	they	may	be	annoyed	by	a	child,	v	v	v	v	v	because	children	cannot	always	control	their	behaviour.	z	z	z	z	z	z	z	native
22	fem	she	1	406	269	1162	46	A secretary	must	have	good	computer	skills,	x	x	x	x	x	even if	she	may	only	need	type	on	a	computer,	v	v	v	v	because	fast	typing	doesn't	require	typing	skills.	z	z	z	z	z	z	z	native
22	mas	she	1	431	339	558	486	A farmer	must	be	able	to	deal	with	planting,	x	x	x	even if	she	may	find	it	hard,	v	v	v	v	v	v	v	because	growing	plants	is	one	of	a	farmer's	major	jobs.	z	z	z	z	native
22	neu	they	1	425	487	700	43	A pharmacist	must	know	how	drugs	work,	x	x	x	x	x	even if	they	may	not	prescribe	drugs,	v	v	v	v	v	v	v	because	a	pharmacist	has	to	explain	patients	how	to	use	drugs.	z	z	z	native
22	fem	she	1	1093	388	517	389	A kindergarten teacher	must	know	developmental	psychology,	x	x	x	x	x	x	even if	she	may	not	be	interested	in	it,	v	v	v	v	v	because	working	with	children	doesn't	require	any	skills.	z	z	z	z	z	z	native
22	neu	she	1	337	338	331	830	A hairdresser	cannot	just	cut	a	customer's	hair	very	short,	x	x	even if	she	may	think	that	it	would	suit	the	customer,	v	v	v	because	it’s	the	customer's	decision.	z	z	z	z	z	z	z	z	z	native
22	neu	he	1	346	258	166	362	A researcher	should	not	hate	teaching,	x	x	x	x	x	x	even if	he	may	be	primarily	interested	in	doing	research,	v	v	v	v	because	a	large	part	of	the	researcher's	job	consists	of	teaching	students.	z	z	native
22	fem	he	1	689	615	848	369	A nanny	should	not	be	working	when	sick,	x	x	x	x	even if	he	may	want	to,	v	v	v	v	v	v	v	v	because	the	nanny	could	not	go	abroad	otherwise.	z	z	z	z	z	z	native
22	mas	she	1	539	1453	237	136	A construction worker	may	not	drink	alcohol	when	working,	x	x	x	x	even if	she	may	have	nearly	finished	the	work	for	the	day,	v	v	because	working	while	drunk	is	very	dangerous.	z	z	z	z	z	z	z	native
22	fem	he	1	310	445	456	472	A translator	has	to	know	quite	a	lot	about	the	target	language,	even if	he	may	speak	the	language	perfectly,	v	v	v	v	v	v	because	it	is	not	easy	to	translate	different	languages.	z	z	z	z	z	native
22	neu	he	1	347	261	169	340	A clerk	should	create	value	for	the	company,	x	x	x	x	even if	he	may	enjoy	the	holiday,	v	v	v	v	v	v	v	because	travelling	is	relaxing.	z	z	z	z	z	z	z	z	z	z	native
22	mas	she	1	350	313	433	448	A military officer	must	be	able	to	handle	a	gun	correctly,	x	x	even if	she	may	not	want	to	use	it,	v	v	v	v	v	because	the	officer	might	encounter	a	situation	where	using	a	gun	is	necessary.	z	native
22	mas	he	1	380	288	1057	317	An electrician	must	be	careful	at	all	times,	x	x	x	x	even if	he	may	be	just	performing	a	routine	job,	v	v	v	v	because	handling	electricity	is	not	dangerous.	z	z	z	z	z	z	z	z	native
22	neu	she	1	580	506	361	211	A teenager	can	be	very	annoying,	x	x	x	x	x	x	even if	she	may	not	behave	annoyingly	on	purpose,	v	v	v	v	v	because	a	teenager's	hormones	can	cause	mood	swings.	z	z	z	z	z	z	native
22	neu	they	1	689	397	315	315	A child	must	follow	teachers'	instructions,	x	x	x	x	x	x	even if	they	may	not	want	to,	v	v	v	v	v	v	v	because	parents	don't	like	children.	z	z	z	z	z	z	z	z	z	native
22	pro	he	1	396	266	328	559	Everyone	must	hand	in	the	exam	now,	x	x	x	x	even if	he	may	not	have	finished	it,	v	v	v	v	v	v	because	the	swimming	pool	is	cold.	z	z	z	z	z	z	z	z	native
22	pro	she	1	572	269	252	228	Everyone	should	look	after	the	environment,	x	x	x	x	x	even if	she	may	not	believe	in	global	warming,	v	v	v	v	v	because	excessive	human	activities	may	damage	the	environment.	z	z	z	z	z	z	native
22	pro	he	1	370	361	443	286	Anyone	can	learn	how	to	play	an	instrument,	x	x	x	even if	he	may	not	have	the	best	sense	of	rhythm,	v	v	v	because	watching	TV	can	be	trained.	z	z	z	z	z	z	z	z	native
22	pro	he	1	341	277	307	458	Somebody	must	have	taken	the	key,	x	x	x	x	x	even if	he	may	not	have	intended	to	take	it,	v	v	v	v	because	it	can	be	found	everywhere.	z	z	z	z	z	z	z	z	native
22	neu	she	1	1748	477	407	43	An adult	should	have	an	understanding	of	politics,	x	x	x	x	even if	she	may	not	want	to	be	a	politician,	v	v	v	v	because	vote	doesn't	need	political	knowledge.	z	z	z	z	z	z	z	z	native
22	mas	they	1	394	284	234	256	A sailor	must	know	how	to	swim,	x	x	x	x	x	even if	they	may	not	know	how	to	steer	the	ship,	v	v	v	because	it	is	not	easy	to	be	a	helm.	z	z	z	z	z	native
22	fem	she	1	371	324	357	352	A midwife	must	feel	comfortable	to	see	blood,	x	x	x	x	even if	she	may	mainly	work	in	the	after	care	of	a	baby,	v	because	midwifes	don't	like	skiing.	z	z	z	z	z	z	z	z	z	native
22	fem	they	1	336	336	373	726	A baby-sitter	must	not	look	after	baby	when	sick,	x	x	x	even if	they	may	receive	only	reduced	pay,	v	v	v	v	v	v	because	the	baby-sitter	could	infect	babies.	z	z	z	z	z	z	z	z	native
22	mas	they	1	293	256	237	191	A car mechanic	must	know	a	lot	about	various	types	of	cars,	x	even if	they	may	usually	repair	the	same	type	of	car,	v	v	v	because	knowledge	is	completely	useless.	z	z	z	z	z	z	z	z	z	native
22	pro	they	0	546	222	244	397	Anybody	can	learn	how	to	be	a	handstand,	x	x	x	even if	they	may	not	be	very	fit	for	this	role,	v	v	v	because	being	a	handstand	only	requires	regular	practice.	z	z	z	z	z	z	native
22	mas	she	1	375	350	290	384	A carpenter	must	know	about	different	types	of	wood,	x	x	x	even if	she	may	think	it	is	not	important,	v	v	v	v	v	because	wood	looks	funny.	z	z	z	z	z	z	z	z	z	z	native
22	fem	he	1	335	638	574	194	A childcare worker	should	know	how	to	draw,	x	x	x	x	x	even if	he	may	not	be	good	at	drawing,	v	v	v	v	v	because	children	love	drawing.	z	z	z	z	z	z	z	z	z	z	native
22	pro	he	1	426	338	298	353	Anyone	should	be	able	to	go	to	school,	x	x	x	even if	he	may	live	in	a	remote	rural	area,	v	v	v	v	because	going	to	school	is	a	waste	of	time.	z	z	z	z	z	native
22	mas	he	1	316	202	326	402	A police officer	has	many	responsibilities,	x	x	x	x	x	x	x	even if	he	may	not	be	in	a	very	high	position,	v	v	v	because	being	a	police	officer	is	the	funniest	job	in	the	world.	z	z	native
22	fem	she	1	374	240	314	91	A secondary-school teacher	must	have	a	good	general	education,	x	x	x	x	even if	she	may	only	teach,	v	v	v	v	v	v	v	v	because	pupils	may	ask	the	teacher	questions.	z	z	z	z	z	z	z	native
22	neu	they	1	310	327	328	678	An elderly person	can	still	ride	a	bike,	x	x	x	x	x	even if	they	may	already	be	over	90,	v	v	v	v	v	v	because	being	old	doesn't	necessarily	mean	that	one	can't	ride.	z	z	z	z	native
22	neu	he	1	338	646	286	333	A student	must	work	very	hard,	x	x	x	x	x	x	even if	he	may	not	want	to	be	the	best,	v	v	v	v	because	a	student	needs	to	pass	course	exams.	z	z	z	z	z	z	native
22	mas	he	1	279	228	349	394	An astronaut	must	be	able	to	concentrate	when	tired,	x	x	x	even if	he	may	find	it	not	easy	to	realize,	v	v	v	v	because	flying	into	outer	space	doesn't	require	working	very	long	hours.	z	z	z	native
22	pro	they	1	282	222	256	141	Anybody	can	enjoy	sports,	x	x	x	x	x	x	x	even if	they	may	not	be	very	fit,	v	v	v	v	v	v	because	enjoying	sports	only	requires	eating	a	lot.	z	z	z	z	z	z	native
22	pro	they	1	345	161	245	187	Someone	must	feed	the	cat,	x	x	x	x	x	x	even if	they	might	not	like	the	cat,	v	v	v	v	v	v	because	the	cat	will	die	if	no	one	feeds	it.	z	z	z	z	native
22	neu	he	1	290	240	10	355	An Austrian	doesn't	have	to	wear	traditional	costumes	all	the	time,	x	even if	he	may	believe	that	it	looks	great,	v	v	v	v	v	because	on	most	days	Austrians	wear	normal	clothes.	z	z	z	z	z	z	native
22	fem	he	1	220	413	284	513	A pre-school teacher	has	to	remain	calm	at	all	times,	x	x	x	even if	he	may	be	stressed,	v	v	v	v	v	v	v	v	because	stress	affects	children	positively.	z	z	z	z	z	z	z	z	z	native
22	pro	they	0	400	224	268	218	Anyone	can	be	successful,	x	x	x	x	x	x	x	even if	they	may	not	have	the	best	education,	v	v	v	v	v	because	anything	is	possible	if	one	works	hard	enough.	z	z	z	z	z	native
22	neu	she	1	568	598	615	391	An athlete	must	know	skills	to	win,	x	x	x	x	x	even if	she	may	not	win	every	time,	v	v	v	v	v	v	because	having	an	ambition	is	human	nature.	z	z	z	z	z	z	z	native
22	pro	they	1	348	222	282	175	One	must	tell	the	truth,	x	x	x	x	x	x	even if	they	may	hurt	someone's	feelings,	v	v	v	v	v	v	v	because	telling	the	truth	is	usually	the	right	choice.	z	z	z	z	z	native
22	pro	he	1	336	214	355	544	Anybody	who	wants	to	get	a	good	grade	must	study	hard,	even if	he	might	be	happy	with	an	average	grade,	v	v	v	v	because	the	exam	is	just	for	fun.	z	z	z	z	z	z	z	native
23	pro	they	1	409	320	250	191	Everyone	should	look	after	the	environment,	x	x	x	x	x	even if	they	may	not	believe	in	global	warming,	v	v	v	v	v	because	excessive	human	activities	may	damage	the	environment.	z	z	z	z	z	z	native
23	pro	they	0	801	371	265	865	Everyone	should	use	resources	responsibly,	x	x	x	x	x	x	even if	they	may	not	believe	in	man-made	global	warming,	v	v	v	v	because	our	resources	are	finite.	z	z	z	z	z	z	z	z	z	native
23	neu	they	0	902	575	630	702	A teenager	can	be	very	annoying,	x	x	x	x	x	x	even if	they	may	not	behave	annoyingly	on	purpose,	v	v	v	v	v	because	a	teenager's	hormones	can	cause	mood	swings.	z	z	z	z	z	z	native
23	pro	she	1	745	287	329	245	Somebody	must	have	taken	the	key,	x	x	x	x	x	even if	she	may	not	have	intended	to	take	it,	v	v	v	v	because	it	can	be	found	everywhere.	z	z	z	z	z	z	z	z	native
23	neu	they	1	522	455	323	119	An adult	should	have	an	understanding	of	politics,	x	x	x	x	even if	they	may	not	want	to	be	a	politician,	v	v	v	v	because	vote	doesn't	need	political	knowledge.	z	z	z	z	z	z	z	z	native
23	pro	they	0	462	598	280	308	Someone	must	empty	the	bin	now,	x	x	x	x	x	even if	they	may	have	emptied	it	yesterday,	v	v	v	v	v	v	because	it	is	empty	again.	z	z	z	z	z	z	z	z	z	native
23	neu	he	0	406	289	1122	3534	An artist	should	have	an	additional	job,	x	x	x	x	x	even if	he	may	be	a	talented	artist,	v	v	v	v	v	v	because	being	an	artist	doesn't	provide	one	with	a	regular	income	all	the	time.	native
23	neu	he	1	1093	388	297	350	A journalist	has	to	report	the	truth,	x	x	x	x	x	even if	he	may	fear	that	some	people	won't	like	it,	v	v	v	because	it’s	a	journalist's	duty	to	inform	the	public	accurately.	z	z	z	z	native
23	mas	they	1	689	442	708	317	A construction worker	may	not	drink	alcohol	when	working,	x	x	x	x	even if	they	may	have	nearly	finished	the	work	for	the	day,	v	v	because	working	while	drunk	is	very	dangerous.	z	z	z	z	z	z	z	native
23	neu	she	1	310	460	406	402	A clerk	should	create	value	for	the	company,	x	x	x	x	even if	she	may	enjoy	the	holiday,	v	v	v	v	v	v	v	because	travelling	is	relaxing.	z	z	z	z	z	z	z	z	z	z	native
23	fem	she	1	371	324	357	870	A translator	has	to	know	quite	a	lot	about	the	target	language,	even if	she	may	speak	the	language	perfectly,	v	v	v	v	v	v	because	it	is	not	easy	to	translate	different	languages.	z	z	z	z	z	native
23	mas	he	1	336	323	448	358	A sailor	must	know	how	to	swim,	x	x	x	x	x	even if	he	may	not	know	how	to	steer	the	ship,	v	v	v	because	it	is	not	easy	to	be	a	helm.	z	z	z	z	z	native
23	neu	they	1	335	364	461	19	An athlete	must	know	skills	to	win,	x	x	x	x	x	even if	they	may	not	win	every	time,	v	v	v	v	v	v	because	having	an	ambition	is	human	nature.	z	z	z	z	z	z	z	native
23	pro	she	1	374	240	332	230	Anyone	should	be	able	to	go	to	school,	x	x	x	even if	she	may	live	in	a	remote	rural	area,	v	v	v	v	because	going	to	school	is	a	waste	of	time.	z	z	z	z	z	native
23	fem	he	1	220	701	284	425	A baby-sitter	must	not	look	after	baby	when	sick,	x	x	x	even if	he	may	receive	only	reduced	pay,	v	v	v	v	v	v	because	the	baby-sitter	could	infect	babies.	z	z	z	z	z	z	z	z	native
23	fem	she	1	1632	291	415	507	A pre-school teacher	has	to	remain	calm	at	all	times,	x	x	x	even if	she	may	be	stressed,	v	v	v	v	v	v	v	v	because	stress	affects	children	positively.	z	z	z	z	z	z	z	z	z	native
23	fem	they	1	1066	336	738	30	A midwife	must	feel	comfortable	to	see	blood,	x	x	x	x	even if	they	may	mainly	work	in	the	after	care	of	a	baby,	v	because	midwifes	don't	like	skiing.	z	z	z	z	z	z	z	z	z	native
23	mas	she	1	485	343	329	322	An astronaut	must	be	able	to	concentrate	when	tired,	x	x	x	even if	she	may	find	it	not	easy	to	realize,	v	v	v	v	because	flying	into	outer	space	doesn't	require	working	very	long	hours.	z	z	z	native
23	pro	he	1	1331	471	264	346	Anybody	can	learn	how	to	be	a	handstand,	x	x	x	even if	he	may	not	be	very	fit	for	this	role,	v	v	v	because	being	a	handstand	only	requires	regular	practice.	z	z	z	z	z	z	native
23	pro	she	1	569	352	327	248	Anybody	who	wants	to	get	a	good	grade	must	study	hard,	even if	she	might	be	happy	with	an	average	grade,	v	v	v	v	because	the	exam	is	just	for	fun.	z	z	z	z	z	z	z	native
23	mas	she	1	523	347	260	328	A computer programmer	should	have	studied	computer	science,	x	x	x	x	x	even if	she	may	already	know	a	lot	about	programming,	v	v	v	v	because	a	scientist	is	nice.	z	z	z	z	z	z	z	z	z	native
23	neu	they	1	431	389	585	46	A hairdresser	cannot	just	cut	a	customer's	hair	very	short,	x	x	even if	they	may	think	that	it	would	suit	the	customer,	v	v	v	because	it’s	the	customer's	decision.	z	z	z	z	z	z	z	z	z	native
23	neu	he	1	539	1433	117	392	A child	must	follow	teachers'	instructions,	x	x	x	x	x	x	even if	he	may	not	want	to,	v	v	v	v	v	v	v	because	parents	don't	like	children.	z	z	z	z	z	z	z	z	z	native
23	neu	she	0	350	313	483	310	A student	must	work	very	hard,	x	x	x	x	x	x	even if	she	may	not	want	to	be	the	best,	v	v	v	v	because	a	student	needs	to	pass	course	exams.	z	z	z	z	z	z	native
23	neu	they	1	380	388	934	34	A pensioner	should	be	allowed	to	work,	x	x	x	x	x	even if	they	may	not	need	the	money,	v	v	v	v	v	v	because	some	pensioners	like	shouting.	z	z	z	z	z	z	z	z	z	native
23	mas	she	1	394	334	234	470	A fire fighter	must	be	very	careful,	x	x	x	x	x	x	even if	she	may	be	on	a	training	mission,	v	v	v	v	v	because	otherwise	it	will	be	dangerous	during	rescues.	z	z	z	z	z	z	native
23	pro	he	1	293	293	306	257	One	must	tell	the	truth,	x	x	x	x	x	x	even if	he	may	hurt	someone's	feelings,	v	v	v	v	v	v	v	because	telling	the	truth	is	usually	the	right	choice.	z	z	z	z	z	native
23	neu	he	0	375	350	300	398	A pharmacist	must	know	how	drugs	work,	x	x	x	x	x	even if	he	may	not	prescribe	drugs,	v	v	v	v	v	v	v	because	a	pharmacist	has	to	explain	patients	how	to	use	drugs.	z	z	z	native
23	neu	he	1	316	232	56	353	An elderly person	can	still	ride	a	bike,	x	x	x	x	x	even if	he	may	already	be	over	90,	v	v	v	v	v	v	because	being	old	doesn't	necessarily	mean	that	one	can't	ride.	z	z	z	z	native
23	mas	they	1	279	228	199	286	A carpenter	must	know	about	different	types	of	wood,	x	x	x	even if	they	may	think	it	is	not	important,	v	v	v	v	v	because	wood	looks	funny.	z	z	z	z	z	z	z	z	z	z	native
23	pro	she	1	1008	533	269	188	Anyone	can	learn	how	to	play	an	instrument,	x	x	x	even if	she	may	not	have	the	best	sense	of	rhythm,	v	v	v	because	watching	TV	can	be	trained.	z	z	z	z	z	z	z	z	native
23	fem	they	1	859	298	391	432	A kindergarten teacher	must	know	developmental	psychology,	x	x	x	x	x	x	even if	they	may	not	be	interested	in	it,	v	v	v	v	v	because	working	with	children	doesn't	require	any	skills.	z	z	z	z	z	z	native
23	mas	he	1	842	679	845	290	A criminal	must	not	be	set	free,	x	x	x	x	x	even if	he	may	feel	remorse	about	the	crime,	v	v	v	v	v	because	criminals	are	a	threat	to	the	public.	z	z	z	z	z	z	native
23	mas	she	1	543	380	258	451	An electrician	must	be	careful	at	all	times,	x	x	x	x	even if	she	may	be	just	performing	a	routine	job,	v	v	v	v	because	handling	electricity	is	not	dangerous.	z	z	z	z	z	z	z	z	native
23	pro	she	1	425	417	305	175	Everyone	must	hand	in	the	exam	now,	x	x	x	x	even if	she	may	not	have	finished	it,	v	v	v	v	v	v	because	the	swimming	pool	is	cold.	z	z	z	z	z	z	z	z	native
23	fem	she	1	337	238	341	40	A guide	must	know	a	lot	about	history,	x	x	x	x	even if	she	may	only	need	to	tell	stories	of	some	places	of	interest,	because	some	tourists	may	ask	more	about	history.	z	z	z	z	z	z	native
23	fem	he	1	346	652	426	405	A model	has	to	be	in	good	shape,	x	x	x	x	even if	he	may	not	want	to	be	a	fitness	model,	v	v	v	because	lots	of	fish	are	swimming	in	the	sea.	z	z	z	z	z	native
23	fem	they	1	347	366	364	250	A housekeeper	has	to	clean	the	toilet,	x	x	x	x	x	even if	they	may	find	it	disgusting,	v	v	v	v	v	v	v	because	that's	the	housekeeper's	duty.	z	z	z	z	z	z	z	z	z	native
23	fem	they	1	580	371	346	516	A secondary-school teacher	must	have	a	good	general	education,	x	x	x	x	even if	they	may	only	teach,	v	v	v	v	v	v	v	v	because	pupils	may	ask	the	teacher	questions.	z	z	z	z	z	z	z	native
23	pro	he	1	689	334	303	125	Anybody	can	enjoy	sports,	x	x	x	x	x	x	x	even if	he	may	not	be	very	fit,	v	v	v	v	v	v	because	enjoying	sports	only	requires	eating	a	lot.	z	z	z	z	z	z	native
23	fem	she	1	1748	377	417	378	A nanny	should	not	be	working	when	sick,	x	x	x	x	even if	she	may	want	to,	v	v	v	v	v	v	v	v	because	the	nanny	could	not	go	abroad	otherwise.	z	z	z	z	z	z	native
23	mas	she	1	310	277	301	343	A police officer	has	many	responsibilities,	x	x	x	x	x	x	x	even if	she	may	not	be	in	a	very	high	position,	v	v	v	because	being	a	police	officer	is	the	funniest	job	in	the	world.	z	z	native
23	mas	they	1	338	616	406	248	A mechanic	must	know	a	lot	about	machines,	x	x	x	x	even if	they	may	only	work	with	other	machinery,	v	v	v	v	v	because	lots	of	machines	are	very	beautiful.	z	z	z	z	z	z	z	native
23	pro	he	1	290	247	401	408	Someone	must	feed	the	cat,	x	x	x	x	x	x	even if	he	might	not	like	the	cat,	v	v	v	v	v	v	because	the	cat	will	die	if	no	one	feeds	it.	z	z	z	z	native
23	mas	he	1	568	468	675	319	A truck driver	must	take	a	break	every	four	hours,	x	x	x	even if	he	may	not	be	tired,	v	v	v	v	v	v	v	because	driving	for	long	periods	of	time	without	a	break	is	not	dangerous.	z	native
23	pro	they	1	405	345	276	198	Everyone	can	complete	this	assignment	on	time,	x	x	x	x	even if	they	may	have	many	other	things	to	do,	v	v	v	v	because	this	assignment	is	very	easy.	z	z	z	z	z	z	z	z	native
23	fem	he	1	404	321	368	389	A primary school teacher	must	like	music,	x	x	x	x	x	x	x	even if	he	may	not	be	a	great	musician,	v	v	v	v	v	because	children	can	learn	nothing	from	music.	z	z	z	z	z	z	z	native
23	mas	he	1	409	300	995	472	A pilot	must	not	fly	when	tired,	x	x	x	x	x	even if	he	may	delay	the	flight	by	not	flying,	v	v	v	v	because	safety	is	the	most	important	thing	for	flight.	z	z	z	z	z	native
23	fem	they	1	599	244	1254	348	A secretary	must	have	good	computer	skills,	x	x	x	x	x	even if	they	may	only	need	type	on	a	computer,	v	v	v	v	because	fast	typing	doesn't	require	typing	skills.	z	z	z	z	z	z	z	native
23	neu	she	1	396	359	377	642	A researcher	should	not	hate	teaching,	x	x	x	x	x	x	even if	she	may	be	primarily	interested	in	doing	research,	v	v	v	v	because	a	large	part	of	the	researcher's	job	consists	of	teaching	students.	z	z	native
23	fem	she	1	572	269	367	724	A childcare worker	should	know	how	to	draw,	x	x	x	x	x	even if	she	may	not	be	good	at	drawing,	v	v	v	v	v	because	children	love	drawing.	z	z	z	z	z	z	z	z	z	z	native
23	neu	she	1	370	454	418	245	An Austrian	doesn't	have	to	wear	traditional	costumes	all	the	time,	x	even if	she	may	believe	that	it	looks	great,	v	v	v	v	v	because	on	most	days	Austrians	wear	normal	clothes.	z	z	z	z	z	z	native
23	neu	she	1	341	370	359	324	A kid	can	learn	a	lot,	x	x	x	x	x	x	even if	she	may	not	have	the	highest	IQ,	v	v	v	v	v	because	the	ability	to	learn	is	useless.	z	z	z	z	z	z	z	native
23	mas	they	1	546	172	266	327	A farmer	must	be	able	to	deal	with	planting,	x	x	x	even if	they	may	find	it	hard,	v	v	v	v	v	v	v	because	growing	plants	is	one	of	a	farmer's	major	jobs.	z	z	z	z	native
23	fem	he	1	426	466	432	616	A day care worker	must	be	very	understanding,	x	x	x	x	x	x	even if	he	may	be	annoyed	by	a	child,	v	v	v	v	v	because	children	cannot	always	control	their	behaviour.	z	z	z	z	z	z	z	native
23	mas	he	1	282	232	352	281	A car mechanic	must	know	a	lot	about	various	types	of	cars,	x	even if	he	may	usually	repair	the	same	type	of	car,	v	v	v	because	knowledge	is	completely	useless.	z	z	z	z	z	z	z	z	z	native
23	mas	they	1	345	171	178	374	A military officer	must	be	able	to	handle	a	gun	correctly,	x	x	even if	they	may	not	want	to	use	it,	v	v	v	v	v	because	the	officer	might	encounter	a	situation	where	using	a	gun	is	necessary.	z	native
23	fem	he	1	400	350	352	607	A librarian	must	know	how	to	read,	x	x	x	x	x	even if	he	may	not	read	many	books,	v	v	v	v	v	v	because	readers	are	nice.	z	z	z	z	z	z	z	z	z	z	native
23	pro	he	1	348	269	246	29	Anyone	can	be	successful,	x	x	x	x	x	x	x	even if	he	may	not	have	the	best	education,	v	v	v	v	v	because	anything	is	possible	if	one	works	hard	enough.	z	z	z	z	z	native
23	pro	they	1	336	167	272	201	Anyone	who	wants	to	be	a	teacher	must	go	to	university,	even if	they	may	just	want	to	be	a	pre-school	teacher,	v	v	v	because	there	is	not	a	lot	to	learn	before	being	able	to	teach	effectively.	native
24	pro	he	0	409	380	379	543	Everyone	should	use	resources	responsibly,	x	x	x	x	x	x	even if	he	may	not	believe	in	man-made	global	warming,	v	v	v	v	because	our	resources	are	finite.	z	z	z	z	z	z	z	z	z	native
24	pro	she	1	801	351	341	293	Anybody	can	learn	how	to	be	a	handstand,	x	x	x	even if	she	may	not	be	very	fit	for	this	role,	v	v	v	because	being	a	handstand	only	requires	regular	practice.	z	z	z	z	z	z	native
24	mas	they	1	902	525	533	366	A police officer	has	many	responsibilities,	x	x	x	x	x	x	x	even if	they	may	not	be	in	a	very	high	position,	v	v	v	because	being	a	police	officer	is	the	funniest	job	in	the	world.	z	z	native
24	fem	he	1	745	420	962	372	A kindergarten teacher	must	know	developmental	psychology,	x	x	x	x	x	x	even if	he	may	not	be	interested	in	it,	v	v	v	v	v	because	working	with	children	doesn't	require	any	skills.	z	z	z	z	z	z	native
24	mas	he	1	522	355	446	487	A construction worker	may	not	drink	alcohol	when	working,	x	x	x	x	even if	he	may	have	nearly	finished	the	work	for	the	day,	v	v	because	working	while	drunk	is	very	dangerous.	z	z	z	z	z	z	z	native
24	mas	they	1	462	548	348	272	A fire fighter	must	be	very	careful,	x	x	x	x	x	x	even if	they	may	be	on	a	training	mission,	v	v	v	v	v	because	otherwise	it	will	be	dangerous	during	rescues.	z	z	z	z	z	z	native
24	pro	he	1	406	276	432	497	Anyone	who	wants	to	be	a	teacher	must	go	to	university,	even if	he	may	just	want	to	be	a	pre-school	teacher,	v	v	v	because	there	is	not	a	lot	to	learn	before	being	able	to	teach	effectively.	native
24	neu	she	1	1093	488	507	184	A child	must	follow	teachers'	instructions,	x	x	x	x	x	x	even if	she	may	not	want	to,	v	v	v	v	v	v	v	because	parents	don't	like	children.	z	z	z	z	z	z	z	z	z	native
24	fem	he	1	689	378	848	128	A midwife	must	feel	comfortable	to	see	blood,	x	x	x	x	even if	he	may	mainly	work	in	the	after	care	of	a	baby,	v	because	midwifes	don't	like	skiing.	z	z	z	z	z	z	z	z	z	native
24	fem	they	1	310	327	391	58	A nanny	should	not	be	working	when	sick,	x	x	x	x	even if	they	may	want	to,	v	v	v	v	v	v	v	v	because	the	nanny	could	not	go	abroad	otherwise.	z	z	z	z	z	z	native
24	mas	she	1	371	344	257	18	A truck driver	must	take	a	break	every	four	hours,	x	x	x	even if	she	may	not	be	tired,	v	v	v	v	v	v	v	because	driving	for	long	periods	of	time	without	a	break	is	not	dangerous.	z	native
24	mas	he	1	336	323	448	215	A mechanic	must	know	a	lot	about	machines,	x	x	x	x	even if	he	may	only	work	with	other	machinery,	v	v	v	v	v	because	lots	of	machines	are	very	beautiful.	z	z	z	z	z	z	z	native
24	neu	he	1	335	294	314	321	A pensioner	should	be	allowed	to	work,	x	x	x	x	x	even if	he	may	not	need	the	money,	v	v	v	v	v	v	because	some	pensioners	like	shouting.	z	z	z	z	z	z	z	z	z	native
24	fem	they	0	374	666	309	80	A translator	has	to	know	quite	a	lot	about	the	target	language,	even if	they	may	speak	the	language	perfectly,	v	v	v	v	v	v	because	it	is	not	easy	to	translate	different	languages.	z	z	z	z	z	native
24	pro	he	1	220	303	322	385	Everyone	can	complete	this	assignment	on	time,	x	x	x	x	even if	he	may	have	many	other	things	to	do,	v	v	v	v	because	this	assignment	is	very	easy.	z	z	z	z	z	z	z	z	native
24	pro	he	1	1632	298	343	227	Everyone	should	look	after	the	environment,	x	x	x	x	x	even if	he	may	not	believe	in	global	warming,	v	v	v	v	v	because	excessive	human	activities	may	damage	the	environment.	z	z	z	z	z	z	native
24	mas	she	1	1066	661	663	520	A car mechanic	must	know	a	lot	about	various	types	of	cars,	x	even if	she	may	usually	repair	the	same	type	of	car,	v	v	v	because	knowledge	is	completely	useless.	z	z	z	z	z	z	z	z	z	native
24	neu	she	1	485	423	419	688	An elderly person	can	still	ride	a	bike,	x	x	x	x	x	even if	she	may	already	be	over	90,	v	v	v	v	v	v	because	being	old	doesn't	necessarily	mean	that	one	can't	ride.	z	z	z	z	native
24	neu	they	1	1331	534	989	663	A clerk	should	create	value	for	the	company,	x	x	x	x	even if	they	may	enjoy	the	holiday,	v	v	v	v	v	v	v	because	travelling	is	relaxing.	z	z	z	z	z	z	z	z	z	z	native
24	neu	he	1	569	352	236	362	An athlete	must	know	skills	to	win,	x	x	x	x	x	even if	he	may	not	win	every	time,	v	v	v	v	v	v	because	having	an	ambition	is	human	nature.	z	z	z	z	z	z	z	native
24	neu	they	1	523	397	287	551	A student	must	work	very	hard,	x	x	x	x	x	x	even if	they	may	not	want	to	be	the	best,	v	v	v	v	because	a	student	needs	to	pass	course	exams.	z	z	z	z	z	z	native
24	mas	they	1	431	289	558	248	A computer programmer	should	have	studied	computer	science,	x	x	x	x	x	even if	they	may	already	know	a	lot	about	programming,	v	v	v	v	because	a	scientist	is	nice.	z	z	z	z	z	z	z	z	z	native
24	fem	he	1	539	420	377	753	A secretary	must	have	good	computer	skills,	x	x	x	x	x	even if	he	may	only	need	type	on	a	computer,	v	v	v	v	because	fast	typing	doesn't	require	typing	skills.	z	z	z	z	z	z	z	native
24	fem	she	1	350	293	533	319	A librarian	must	know	how	to	read,	x	x	x	x	x	even if	she	may	not	read	many	books,	v	v	v	v	v	v	because	readers	are	nice.	z	z	z	z	z	z	z	z	z	z	native
24	fem	they	1	380	512	982	1032	A pre-school teacher	has	to	remain	calm	at	all	times,	x	x	x	even if	they	may	be	stressed,	v	v	v	v	v	v	v	v	because	stress	affects	children	positively.	z	z	z	z	z	z	z	z	z	native
24	pro	they	1	394	274	238	156	Everyone	must	hand	in	the	exam	now,	x	x	x	x	even if	they	may	not	have	finished	it,	v	v	v	v	v	v	because	the	swimming	pool	is	cold.	z	z	z	z	z	z	z	z	native
24	mas	he	1	293	256	387	274	A carpenter	must	know	about	different	types	of	wood,	x	x	x	even if	he	may	think	it	is	not	important,	v	v	v	v	v	because	wood	looks	funny.	z	z	z	z	z	z	z	z	z	z	native
24	pro	they	1	375	290	232	198	Anyone	can	learn	how	to	play	an	instrument,	x	x	x	even if	they	may	not	have	the	best	sense	of	rhythm,	v	v	v	because	watching	TV	can	be	trained.	z	z	z	z	z	z	z	z	native
24	fem	she	1	316	232	276	88	A model	has	to	be	in	good	shape,	x	x	x	x	even if	she	may	not	want	to	be	a	fitness	model,	v	v	v	because	lots	of	fish	are	swimming	in	the	sea.	z	z	z	z	z	native
24	neu	they	0	279	278	296	2	An Austrian	doesn't	have	to	wear	traditional	costumes	all	the	time,	x	even if	they	may	believe	that	it	looks	great,	v	v	v	v	v	because	on	most	days	Austrians	wear	normal	clothes.	z	z	z	z	z	z	native
24	fem	she	1	1008	533	772	46	A baby-sitter	must	not	look	after	baby	when	sick,	x	x	x	even if	she	may	receive	only	reduced	pay,	v	v	v	v	v	v	because	the	baby-sitter	could	infect	babies.	z	z	z	z	z	z	z	z	native
24	mas	he	1	859	562	466	245	A military officer	must	be	able	to	handle	a	gun	correctly,	x	x	even if	he	may	not	want	to	use	it,	v	v	v	v	v	because	the	officer	might	encounter	a	situation	where	using	a	gun	is	necessary.	z	native
24	neu	he	1	842	709	575	361	A teenager	can	be	very	annoying,	x	x	x	x	x	x	even if	he	may	not	behave	annoyingly	on	purpose,	v	v	v	v	v	because	a	teenager's	hormones	can	cause	mood	swings.	z	z	z	z	z	z	native
24	fem	they	1	543	1473	333	541	A childcare worker	should	know	how	to	draw,	x	x	x	x	x	even if	they	may	not	be	good	at	drawing,	v	v	v	v	v	because	children	love	drawing.	z	z	z	z	z	z	z	z	z	z	native
24	neu	he	1	425	417	553	420	An adult	should	have	an	understanding	of	politics,	x	x	x	x	even if	he	may	not	want	to	be	a	politician,	v	v	v	v	because	vote	doesn't	need	political	knowledge.	z	z	z	z	z	z	z	z	native
24	neu	she	1	337	338	331	245	A journalist	has	to	report	the	truth,	x	x	x	x	x	even if	she	may	fear	that	some	people	won't	like	it,	v	v	v	because	it’s	a	journalist's	duty	to	inform	the	public	accurately.	z	z	z	z	native
24	pro	she	1	346	258	310	243	Anybody	can	enjoy	sports,	x	x	x	x	x	x	x	even if	she	may	not	be	very	fit,	v	v	v	v	v	v	because	enjoying	sports	only	requires	eating	a	lot.	z	z	z	z	z	z	native
24	neu	she	1	347	361	379	537	An artist	should	have	an	additional	job,	x	x	x	x	x	even if	she	may	be	a	talented	artist,	v	v	v	v	v	v	because	being	an	artist	doesn't	provide	one	with	a	regular	income	all	the	time.	native
24	mas	he	1	580	376	421	236	A farmer	must	be	able	to	deal	with	planting,	x	x	x	even if	he	may	find	it	hard,	v	v	v	v	v	v	v	because	growing	plants	is	one	of	a	farmer's	major	jobs.	z	z	z	z	native
24	mas	they	1	689	297	288	200	An astronaut	must	be	able	to	concentrate	when	tired,	x	x	x	even if	they	may	find	it	not	easy	to	realize,	v	v	v	v	because	flying	into	outer	space	doesn't	require	working	very	long	hours.	z	z	z	native
24	pro	they	1	1748	337	203	190	Anyone	should	be	able	to	go	to	school,	x	x	x	even if	they	may	live	in	a	remote	rural	area,	v	v	v	v	because	going	to	school	is	a	waste	of	time.	z	z	z	z	z	native
24	fem	he	1	310	329	441	620	A housekeeper	has	to	clean	the	toilet,	x	x	x	x	x	even if	he	may	find	it	disgusting,	v	v	v	v	v	v	v	because	that's	the	housekeeper's	duty.	z	z	z	z	z	z	z	z	z	native
24	fem	he	0	338	260	496	240	A secondary-school teacher	must	have	a	good	general	education,	x	x	x	x	even if	he	may	only	teach,	v	v	v	v	v	v	v	v	because	pupils	may	ask	the	teacher	questions.	z	z	z	z	z	z	z	native
24	pro	they	1	290	200	288	163	Anybody	who	wants	to	get	a	good	grade	must	study	hard,	even if	they	might	be	happy	with	an	average	grade,	v	v	v	v	because	the	exam	is	just	for	fun.	z	z	z	z	z	z	z	native
24	fem	she	1	568	498	625	594	A day care worker	must	be	very	understanding,	x	x	x	x	x	x	even if	she	may	be	annoyed	by	a	child,	v	v	v	v	v	because	children	cannot	always	control	their	behaviour.	z	z	z	z	z	z	z	native
24	mas	she	1	405	405	703	379	A criminal	must	not	be	set	free,	x	x	x	x	x	even if	she	may	feel	remorse	about	the	crime,	v	v	v	v	v	because	criminals	are	a	threat	to	the	public.	z	z	z	z	z	z	native
24	mas	they	1	404	296	228	242	An electrician	must	be	careful	at	all	times,	x	x	x	x	even if	they	may	be	just	performing	a	routine	job,	v	v	v	v	because	handling	electricity	is	not	dangerous.	z	z	z	z	z	z	z	z	native
24	mas	she	1	409	350	845	385	A sailor	must	know	how	to	swim,	x	x	x	x	x	even if	she	may	not	know	how	to	steer	the	ship,	v	v	v	because	it	is	not	easy	to	be	a	helm.	z	z	z	z	z	native
24	pro	she	1	599	290	326	201	One	must	tell	the	truth,	x	x	x	x	x	x	even if	she	may	hurt	someone's	feelings,	v	v	v	v	v	v	v	because	telling	the	truth	is	usually	the	right	choice.	z	z	z	z	z	native
24	pro	they	1	396	219	231	186	Somebody	must	have	taken	the	key,	x	x	x	x	x	even if	they	may	not	have	intended	to	take	it,	v	v	v	v	because	it	can	be	found	everywhere.	z	z	z	z	z	z	z	z	native
24	fem	they	1	572	297	342	466	A guide	must	know	a	lot	about	history,	x	x	x	x	even if	they	may	only	need	to	tell	stories	of	some	places	of	interest,	because	some	tourists	may	ask	more	about	history.	z	z	z	z	z	z	native
24	neu	she	1	370	454	418	642	A pharmacist	must	know	how	drugs	work,	x	x	x	x	x	even if	she	may	not	prescribe	drugs,	v	v	v	v	v	v	v	because	a	pharmacist	has	to	explain	patients	how	to	use	drugs.	z	z	z	native
24	fem	she	1	341	270	369	430	A primary school teacher	must	like	music,	x	x	x	x	x	x	x	even if	she	may	not	be	a	great	musician,	v	v	v	v	v	because	children	can	learn	nothing	from	music.	z	z	z	z	z	z	z	native
24	pro	she	1	546	202	307	194	Anyone	can	be	successful,	x	x	x	x	x	x	x	even if	she	may	not	have	the	best	education,	v	v	v	v	v	because	anything	is	possible	if	one	works	hard	enough.	z	z	z	z	z	native
24	pro	she	1	426	331	251	220	Someone	must	feed	the	cat,	x	x	x	x	x	x	even if	she	might	not	like	the	cat,	v	v	v	v	v	v	because	the	cat	will	die	if	no	one	feeds	it.	z	z	z	z	native
24	neu	he	1	282	262	82	330	A hairdresser	cannot	just	cut	a	customer's	hair	very	short,	x	x	even if	he	may	think	that	it	would	suit	the	customer,	v	v	v	because	it’s	the	customer's	decision.	z	z	z	z	z	z	z	z	z	native
24	mas	she	1	345	221	178	423	A pilot	must	not	fly	when	tired,	x	x	x	x	x	even if	she	may	delay	the	flight	by	not	flying,	v	v	v	v	because	safety	is	the	most	important	thing	for	flight.	z	z	z	z	z	native
24	pro	he	0	400	224	223	218	Someone	must	empty	the	bin	now,	x	x	x	x	x	even if	he	may	have	emptied	it	yesterday,	v	v	v	v	v	v	because	it	is	empty	again.	z	z	z	z	z	z	z	z	z	native
24	neu	they	1	348	332	258	44	A researcher	should	not	hate	teaching,	x	x	x	x	x	x	even if	they	may	be	primarily	interested	in	doing	research,	v	v	v	v	because	a	large	part	of	the	researcher's	job	consists	of	teaching	students.	z	z	native
24	neu	they	1	336	277	211	317	A kid	can	learn	a	lot,	x	x	x	x	x	x	even if	they	may	not	have	the	highest	IQ,	v	v	v	v	v	because	the	ability	to	learn	is	useless.	z	z	z	z	z	z	z	native
25	neu	he	0	1008	553	682	834	A kid	can	learn	a	lot,	x	x	x	x	x	x	even if	he	may	not	have	the	highest	IQ,	v	v	v	v	v	because	the	ability	to	learn	is	useless.	z	z	z	z	z	z	z	native
25	mas	they	1	1632	261	315	252	A pilot	must	not	fly	when	tired,	x	x	x	x	x	even if	they	may	delay	the	flight	by	not	flying,	v	v	v	v	because	safety	is	the	most	important	thing	for	flight.	z	z	z	z	z	native
25	pro	she	1	405	385	299	138	Everyone	can	complete	this	assignment	on	time,	x	x	x	x	even if	she	may	have	many	other	things	to	do,	v	v	v	v	because	this	assignment	is	very	easy.	z	z	z	z	z	z	z	z	native
25	fem	he	1	409	411	806	412	A guide	must	know	a	lot	about	history,	x	x	x	x	even if	he	may	only	need	to	tell	stories	of	some	places	of	interest,	because	some	tourists	may	ask	more	about	history.	z	z	z	z	z	z	native
25	fem	they	1	801	400	459	658	A librarian	must	know	how	to	read,	x	x	x	x	x	even if	they	may	not	read	many	books,	v	v	v	v	v	v	because	readers	are	nice.	z	z	z	z	z	z	z	z	z	z	native
25	pro	she	1	404	326	284	198	Anyone	who	wants	to	be	a	teacher	must	go	to	university,	even if	she	may	just	want	to	be	a	pre-school	teacher,	v	v	v	because	there	is	not	a	lot	to	learn	before	being	able	to	teach	effectively.	native
25	neu	they	1	859	662	343	1	A journalist	has	to	report	the	truth,	x	x	x	x	x	even if	they	may	fear	that	some	people	won't	like	it,	v	v	v	because	it’s	a	journalist's	duty	to	inform	the	public	accurately.	z	z	z	z	native
25	mas	he	1	1066	611	813	211	A fire fighter	must	be	very	careful,	x	x	x	x	x	x	even if	he	may	be	on	a	training	mission,	v	v	v	v	v	because	otherwise	it	will	be	dangerous	during	rescues.	z	z	z	z	z	z	native
25	pro	she	1	409	330	285	184	Someone	must	empty	the	bin	now,	x	x	x	x	x	even if	she	may	have	emptied	it	yesterday,	v	v	v	v	v	v	because	it	is	empty	again.	z	z	z	z	z	z	z	z	z	native
25	neu	she	1	842	809	785	259	A pensioner	should	be	allowed	to	work,	x	x	x	x	x	even if	she	may	not	need	the	money,	v	v	v	v	v	v	because	some	pensioners	like	shouting.	z	z	z	z	z	z	z	z	z	native
25	mas	they	1	485	293	329	175	A truck driver	must	take	a	break	every	four	hours,	x	x	x	even if	they	may	not	be	tired,	v	v	v	v	v	v	v	because	driving	for	long	periods	of	time	without	a	break	is	not	dangerous.	z	native
25	mas	she	1	1331	484	962	465	A mechanic	must	know	a	lot	about	machines,	x	x	x	x	even if	she	may	only	work	with	other	machinery,	v	v	v	v	v	because	lots	of	machines	are	very	beautiful.	z	z	z	z	z	z	z	native
25	mas	they	1	569	322	356	259	A criminal	must	not	be	set	free,	x	x	x	x	x	even if	they	may	feel	remorse	about	the	crime,	v	v	v	v	v	because	criminals	are	a	threat	to	the	public.	z	z	z	z	z	z	native
25	pro	she	1	599	290	337	149	Everyone	should	use	resources	responsibly,	x	x	x	x	x	x	even if	she	may	not	believe	in	man-made	global	warming,	v	v	v	v	because	our	resources	are	finite.	z	z	z	z	z	z	z	z	z	native
25	fem	they	1	902	512	608	1067	A model	has	to	be	in	good	shape,	x	x	x	x	even if	they	may	not	want	to	be	a	fitness	model,	v	v	v	because	lots	of	fish	are	swimming	in	the	sea.	z	z	z	z	z	native
25	fem	she	1	745	287	922	88	A housekeeper	has	to	clean	the	toilet,	x	x	x	x	x	even if	she	may	find	it	disgusting,	v	v	v	v	v	v	v	because	that's	the	housekeeper's	duty.	z	z	z	z	z	z	z	z	z	native
25	fem	they	1	522	400	371	200	A primary school teacher	must	like	music,	x	x	x	x	x	x	x	even if	they	may	not	be	a	great	musician,	v	v	v	v	v	because	children	can	learn	nothing	from	music.	z	z	z	z	z	z	z	native
25	neu	they	1	543	430	285	7	An artist	should	have	an	additional	job,	x	x	x	x	x	even if	they	may	be	a	talented	artist,	v	v	v	v	v	v	because	being	an	artist	doesn't	provide	one	with	a	regular	income	all	the	time.	native
25	mas	he	1	523	297	410	249	A computer programmer	should	have	studied	computer	science,	x	x	x	x	x	even if	he	may	already	know	a	lot	about	programming,	v	v	v	v	because	a	scientist	is	nice.	z	z	z	z	z	z	z	z	z	native
25	fem	they	1	462	334	423	414	A day care worker	must	be	very	understanding,	x	x	x	x	x	x	even if	they	may	be	annoyed	by	a	child,	v	v	v	v	v	because	children	cannot	always	control	their	behaviour.	z	z	z	z	z	z	z	native
25	fem	she	1	406	269	1162	100	A secretary	must	have	good	computer	skills,	x	x	x	x	x	even if	she	may	only	need	type	on	a	computer,	v	v	v	v	because	fast	typing	doesn't	require	typing	skills.	z	z	z	z	z	z	z	native
25	mas	she	1	431	339	558	356	A farmer	must	be	able	to	deal	with	planting,	x	x	x	even if	she	may	find	it	hard,	v	v	v	v	v	v	v	because	growing	plants	is	one	of	a	farmer's	major	jobs.	z	z	z	z	native
25	neu	they	1	425	487	700	427	A pharmacist	must	know	how	drugs	work,	x	x	x	x	x	even if	they	may	not	prescribe	drugs,	v	v	v	v	v	v	v	because	a	pharmacist	has	to	explain	patients	how	to	use	drugs.	z	z	z	native
25	fem	she	1	1093	388	517	504	A kindergarten teacher	must	know	developmental	psychology,	x	x	x	x	x	x	even if	she	may	not	be	interested	in	it,	v	v	v	v	v	because	working	with	children	doesn't	require	any	skills.	z	z	z	z	z	z	native
25	neu	she	1	337	338	331	456	A hairdresser	cannot	just	cut	a	customer's	hair	very	short,	x	x	even if	she	may	think	that	it	would	suit	the	customer,	v	v	v	because	it’s	the	customer's	decision.	z	z	z	z	z	z	z	z	z	native
25	neu	he	1	346	258	166	316	A researcher	should	not	hate	teaching,	x	x	x	x	x	x	even if	he	may	be	primarily	interested	in	doing	research,	v	v	v	v	because	a	large	part	of	the	researcher's	job	consists	of	teaching	students.	z	z	native
25	fem	he	1	689	615	848	534	A nanny	should	not	be	working	when	sick,	x	x	x	x	even if	he	may	want	to,	v	v	v	v	v	v	v	v	because	the	nanny	could	not	go	abroad	otherwise.	z	z	z	z	z	z	native
25	mas	she	1	539	1453	237	389	A construction worker	may	not	drink	alcohol	when	working,	x	x	x	x	even if	she	may	have	nearly	finished	the	work	for	the	day,	v	v	because	working	while	drunk	is	very	dangerous.	z	z	z	z	z	z	z	native
25	fem	he	1	310	445	456	709	A translator	has	to	know	quite	a	lot	about	the	target	language,	even if	he	may	speak	the	language	perfectly,	v	v	v	v	v	v	because	it	is	not	easy	to	translate	different	languages.	z	z	z	z	z	native
25	neu	he	1	347	261	169	406	A clerk	should	create	value	for	the	company,	x	x	x	x	even if	he	may	enjoy	the	holiday,	v	v	v	v	v	v	v	because	travelling	is	relaxing.	z	z	z	z	z	z	z	z	z	z	native
25	mas	she	1	350	313	433	91	A military officer	must	be	able	to	handle	a	gun	correctly,	x	x	even if	she	may	not	want	to	use	it,	v	v	v	v	v	because	the	officer	might	encounter	a	situation	where	using	a	gun	is	necessary.	z	native
25	mas	he	1	380	288	1057	164	An electrician	must	be	careful	at	all	times,	x	x	x	x	even if	he	may	be	just	performing	a	routine	job,	v	v	v	v	because	handling	electricity	is	not	dangerous.	z	z	z	z	z	z	z	z	native
25	neu	she	1	580	506	361	433	A teenager	can	be	very	annoying,	x	x	x	x	x	x	even if	she	may	not	behave	annoyingly	on	purpose,	v	v	v	v	v	because	a	teenager's	hormones	can	cause	mood	swings.	z	z	z	z	z	z	native
25	neu	they	1	689	397	315	379	A child	must	follow	teachers'	instructions,	x	x	x	x	x	x	even if	they	may	not	want	to,	v	v	v	v	v	v	v	because	parents	don't	like	children.	z	z	z	z	z	z	z	z	z	native
25	pro	he	1	396	266	312	206	Everyone	must	hand	in	the	exam	now,	x	x	x	x	even if	he	may	not	have	finished	it,	v	v	v	v	v	v	because	the	swimming	pool	is	cold.	z	z	z	z	z	z	z	z	native
25	pro	she	1	572	269	301	182	Everyone	should	look	after	the	environment,	x	x	x	x	x	even if	she	may	not	believe	in	global	warming,	v	v	v	v	v	because	excessive	human	activities	may	damage	the	environment.	z	z	z	z	z	z	native
25	pro	he	1	370	361	329	310	Anyone	can	learn	how	to	play	an	instrument,	x	x	x	even if	he	may	not	have	the	best	sense	of	rhythm,	v	v	v	because	watching	TV	can	be	trained.	z	z	z	z	z	z	z	z	native
25	pro	he	1	341	277	276	584	Somebody	must	have	taken	the	key,	x	x	x	x	x	even if	he	may	not	have	intended	to	take	it,	v	v	v	v	because	it	can	be	found	everywhere.	z	z	z	z	z	z	z	z	native
25	neu	she	1	1748	477	407	164	An adult	should	have	an	understanding	of	politics,	x	x	x	x	even if	she	may	not	want	to	be	a	politician,	v	v	v	v	because	vote	doesn't	need	political	knowledge.	z	z	z	z	z	z	z	z	native
25	mas	they	1	394	284	234	321	A sailor	must	know	how	to	swim,	x	x	x	x	x	even if	they	may	not	know	how	to	steer	the	ship,	v	v	v	because	it	is	not	easy	to	be	a	helm.	z	z	z	z	z	native
25	fem	she	1	371	324	357	583	A midwife	must	feel	comfortable	to	see	blood,	x	x	x	x	even if	she	may	mainly	work	in	the	after	care	of	a	baby,	v	because	midwifes	don't	like	skiing.	z	z	z	z	z	z	z	z	z	native
25	fem	they	1	336	336	373	305	A baby-sitter	must	not	look	after	baby	when	sick,	x	x	x	even if	they	may	receive	only	reduced	pay,	v	v	v	v	v	v	because	the	baby-sitter	could	infect	babies.	z	z	z	z	z	z	z	z	native
25	mas	they	1	293	256	237	188	A car mechanic	must	know	a	lot	about	various	types	of	cars,	x	even if	they	may	usually	repair	the	same	type	of	car,	v	v	v	because	knowledge	is	completely	useless.	z	z	z	z	z	z	z	z	z	native
25	pro	they	1	546	162	270	171	Anybody	can	learn	how	to	be	a	handstand,	x	x	x	even if	they	may	not	be	very	fit	for	this	role,	v	v	v	because	being	a	handstand	only	requires	regular	practice.	z	z	z	z	z	z	native
25	mas	she	1	375	350	290	333	A carpenter	must	know	about	different	types	of	wood,	x	x	x	even if	she	may	think	it	is	not	important,	v	v	v	v	v	because	wood	looks	funny.	z	z	z	z	z	z	z	z	z	z	native
25	fem	he	1	335	638	574	513	A childcare worker	should	know	how	to	draw,	x	x	x	x	x	even if	he	may	not	be	good	at	drawing,	v	v	v	v	v	because	children	love	drawing.	z	z	z	z	z	z	z	z	z	z	native
25	pro	he	1	426	338	429	230	Anyone	should	be	able	to	go	to	school,	x	x	x	even if	he	may	live	in	a	remote	rural	area,	v	v	v	v	because	going	to	school	is	a	waste	of	time.	z	z	z	z	z	native
25	mas	he	1	316	202	326	290	A police officer	has	many	responsibilities,	x	x	x	x	x	x	x	even if	he	may	not	be	in	a	very	high	position,	v	v	v	because	being	a	police	officer	is	the	funniest	job	in	the	world.	z	z	native
25	fem	she	1	374	240	314	16	A secondary-school teacher	must	have	a	good	general	education,	x	x	x	x	even if	she	may	only	teach,	v	v	v	v	v	v	v	v	because	pupils	may	ask	the	teacher	questions.	z	z	z	z	z	z	z	native
25	neu	they	1	310	327	328	57	An elderly person	can	still	ride	a	bike,	x	x	x	x	x	even if	they	may	already	be	over	90,	v	v	v	v	v	v	because	being	old	doesn't	necessarily	mean	that	one	can't	ride.	z	z	z	z	native
25	neu	he	1	338	646	286	337	A student	must	work	very	hard,	x	x	x	x	x	x	even if	he	may	not	want	to	be	the	best,	v	v	v	v	because	a	student	needs	to	pass	course	exams.	z	z	z	z	z	z	native
25	mas	he	1	279	228	349	169	An astronaut	must	be	able	to	concentrate	when	tired,	x	x	x	even if	he	may	find	it	not	easy	to	realize,	v	v	v	v	because	flying	into	outer	space	doesn't	require	working	very	long	hours.	z	z	z	native
25	pro	they	1	282	222	224	161	Anybody	can	enjoy	sports,	x	x	x	x	x	x	x	even if	they	may	not	be	very	fit,	v	v	v	v	v	v	because	enjoying	sports	only	requires	eating	a	lot.	z	z	z	z	z	z	native
25	pro	they	1	345	161	284	182	Someone	must	feed	the	cat,	x	x	x	x	x	x	even if	they	might	not	like	the	cat,	v	v	v	v	v	v	because	the	cat	will	die	if	no	one	feeds	it.	z	z	z	z	native
25	neu	he	1	290	240	10	351	An Austrian	doesn't	have	to	wear	traditional	costumes	all	the	time,	x	even if	he	may	believe	that	it	looks	great,	v	v	v	v	v	because	on	most	days	Austrians	wear	normal	clothes.	z	z	z	z	z	z	native
25	fem	he	1	220	413	284	466	A pre-school teacher	has	to	remain	calm	at	all	times,	x	x	x	even if	he	may	be	stressed,	v	v	v	v	v	v	v	v	because	stress	affects	children	positively.	z	z	z	z	z	z	z	z	z	native
25	pro	they	1	400	164	267	190	Anyone	can	be	successful,	x	x	x	x	x	x	x	even if	they	may	not	have	the	best	education,	v	v	v	v	v	because	anything	is	possible	if	one	works	hard	enough.	z	z	z	z	z	native
25	neu	she	1	568	598	615	249	An athlete	must	know	skills	to	win,	x	x	x	x	x	even if	she	may	not	win	every	time,	v	v	v	v	v	v	because	having	an	ambition	is	human	nature.	z	z	z	z	z	z	z	native
25	pro	they	1	348	222	256	176	One	must	tell	the	truth,	x	x	x	x	x	x	even if	they	may	hurt	someone's	feelings,	v	v	v	v	v	v	v	because	telling	the	truth	is	usually	the	right	choice.	z	z	z	z	z	native
25	pro	he	1	336	214	350	164	Anybody	who	wants	to	get	a	good	grade	must	study	hard,	even if	he	might	be	happy	with	an	average	grade,	v	v	v	v	because	the	exam	is	just	for	fun.	z	z	z	z	z	z	z	native
26	pro	they	1	409	320	274	188	Everyone	should	look	after	the	environment,	x	x	x	x	x	even if	they	may	not	believe	in	global	warming,	v	v	v	v	v	because	excessive	human	activities	may	damage	the	environment.	z	z	z	z	z	z	native
26	pro	they	0	801	371	278	865	Everyone	should	use	resources	responsibly,	x	x	x	x	x	x	even if	they	may	not	believe	in	man-made	global	warming,	v	v	v	v	because	our	resources	are	finite.	z	z	z	z	z	z	z	z	z	native
26	neu	they	0	902	575	630	702	A teenager	can	be	very	annoying,	x	x	x	x	x	x	even if	they	may	not	behave	annoyingly	on	purpose,	v	v	v	v	v	because	a	teenager's	hormones	can	cause	mood	swings.	z	z	z	z	z	z	native
26	pro	she	1	745	287	309	216	Somebody	must	have	taken	the	key,	x	x	x	x	x	even if	she	may	not	have	intended	to	take	it,	v	v	v	v	because	it	can	be	found	everywhere.	z	z	z	z	z	z	z	z	native
26	neu	they	1	522	455	323	142	An adult	should	have	an	understanding	of	politics,	x	x	x	x	even if	they	may	not	want	to	be	a	politician,	v	v	v	v	because	vote	doesn't	need	political	knowledge.	z	z	z	z	z	z	z	z	native
26	pro	they	0	462	598	239	308	Someone	must	empty	the	bin	now,	x	x	x	x	x	even if	they	may	have	emptied	it	yesterday,	v	v	v	v	v	v	because	it	is	empty	again.	z	z	z	z	z	z	z	z	z	native
26	neu	he	0	406	289	1122	3534	An artist	should	have	an	additional	job,	x	x	x	x	x	even if	he	may	be	a	talented	artist,	v	v	v	v	v	v	because	being	an	artist	doesn't	provide	one	with	a	regular	income	all	the	time.	native
26	neu	he	1	1093	388	297	399	A journalist	has	to	report	the	truth,	x	x	x	x	x	even if	he	may	fear	that	some	people	won't	like	it,	v	v	v	because	it’s	a	journalist's	duty	to	inform	the	public	accurately.	z	z	z	z	native
26	mas	they	1	689	442	708	367	A construction worker	may	not	drink	alcohol	when	working,	x	x	x	x	even if	they	may	have	nearly	finished	the	work	for	the	day,	v	v	because	working	while	drunk	is	very	dangerous.	z	z	z	z	z	z	z	native
26	neu	she	1	310	460	406	657	A clerk	should	create	value	for	the	company,	x	x	x	x	even if	she	may	enjoy	the	holiday,	v	v	v	v	v	v	v	because	travelling	is	relaxing.	z	z	z	z	z	z	z	z	z	z	native
26	fem	she	1	371	324	357	423	A translator	has	to	know	quite	a	lot	about	the	target	language,	even if	she	may	speak	the	language	perfectly,	v	v	v	v	v	v	because	it	is	not	easy	to	translate	different	languages.	z	z	z	z	z	native
26	mas	he	1	336	323	448	340	A sailor	must	know	how	to	swim,	x	x	x	x	x	even if	he	may	not	know	how	to	steer	the	ship,	v	v	v	because	it	is	not	easy	to	be	a	helm.	z	z	z	z	z	native
26	neu	they	1	335	364	461	11	An athlete	must	know	skills	to	win,	x	x	x	x	x	even if	they	may	not	win	every	time,	v	v	v	v	v	v	because	having	an	ambition	is	human	nature.	z	z	z	z	z	z	z	native
26	pro	she	1	374	240	305	217	Anyone	should	be	able	to	go	to	school,	x	x	x	even if	she	may	live	in	a	remote	rural	area,	v	v	v	v	because	going	to	school	is	a	waste	of	time.	z	z	z	z	z	native
26	fem	he	1	220	701	284	509	A baby-sitter	must	not	look	after	baby	when	sick,	x	x	x	even if	he	may	receive	only	reduced	pay,	v	v	v	v	v	v	because	the	baby-sitter	could	infect	babies.	z	z	z	z	z	z	z	z	native
26	fem	she	1	1632	291	415	88	A pre-school teacher	has	to	remain	calm	at	all	times,	x	x	x	even if	she	may	be	stressed,	v	v	v	v	v	v	v	v	because	stress	affects	children	positively.	z	z	z	z	z	z	z	z	z	native
26	fem	they	1	1066	336	738	265	A midwife	must	feel	comfortable	to	see	blood,	x	x	x	x	even if	they	may	mainly	work	in	the	after	care	of	a	baby,	v	because	midwifes	don't	like	skiing.	z	z	z	z	z	z	z	z	z	native
26	mas	she	1	485	343	329	446	An astronaut	must	be	able	to	concentrate	when	tired,	x	x	x	even if	she	may	find	it	not	easy	to	realize,	v	v	v	v	because	flying	into	outer	space	doesn't	require	working	very	long	hours.	z	z	z	native
26	pro	he	1	1331	471	343	288	Anybody	can	learn	how	to	be	a	handstand,	x	x	x	even if	he	may	not	be	very	fit	for	this	role,	v	v	v	because	being	a	handstand	only	requires	regular	practice.	z	z	z	z	z	z	native
26	pro	she	1	569	352	277	146	Anybody	who	wants	to	get	a	good	grade	must	study	hard,	even if	she	might	be	happy	with	an	average	grade,	v	v	v	v	because	the	exam	is	just	for	fun.	z	z	z	z	z	z	z	native
26	mas	she	1	523	347	260	263	A computer programmer	should	have	studied	computer	science,	x	x	x	x	x	even if	she	may	already	know	a	lot	about	programming,	v	v	v	v	because	a	scientist	is	nice.	z	z	z	z	z	z	z	z	z	native
26	neu	they	1	431	389	585	116	A hairdresser	cannot	just	cut	a	customer's	hair	very	short,	x	x	even if	they	may	think	that	it	would	suit	the	customer,	v	v	v	because	it’s	the	customer's	decision.	z	z	z	z	z	z	z	z	z	native
26	neu	he	1	539	1433	117	332	A child	must	follow	teachers'	instructions,	x	x	x	x	x	x	even if	he	may	not	want	to,	v	v	v	v	v	v	v	because	parents	don't	like	children.	z	z	z	z	z	z	z	z	z	native
26	neu	she	1	350	393	523	216	A student	must	work	very	hard,	x	x	x	x	x	x	even if	she	may	not	want	to	be	the	best,	v	v	v	v	because	a	student	needs	to	pass	course	exams.	z	z	z	z	z	z	native
26	neu	they	1	380	388	934	216	A pensioner	should	be	allowed	to	work,	x	x	x	x	x	even if	they	may	not	need	the	money,	v	v	v	v	v	v	because	some	pensioners	like	shouting.	z	z	z	z	z	z	z	z	z	native
26	mas	she	1	394	334	234	164	A fire fighter	must	be	very	careful,	x	x	x	x	x	x	even if	she	may	be	on	a	training	mission,	v	v	v	v	v	because	otherwise	it	will	be	dangerous	during	rescues.	z	z	z	z	z	z	native
26	pro	he	1	293	293	457	282	One	must	tell	the	truth,	x	x	x	x	x	x	even if	he	may	hurt	someone's	feelings,	v	v	v	v	v	v	v	because	telling	the	truth	is	usually	the	right	choice.	z	z	z	z	z	native
26	neu	he	1	375	330	170	356	A pharmacist	must	know	how	drugs	work,	x	x	x	x	x	even if	he	may	not	prescribe	drugs,	v	v	v	v	v	v	v	because	a	pharmacist	has	to	explain	patients	how	to	use	drugs.	z	z	z	native
26	neu	he	1	316	232	56	336	An elderly person	can	still	ride	a	bike,	x	x	x	x	x	even if	he	may	already	be	over	90,	v	v	v	v	v	v	because	being	old	doesn't	necessarily	mean	that	one	can't	ride.	z	z	z	z	native
26	mas	they	1	279	228	199	226	A carpenter	must	know	about	different	types	of	wood,	x	x	x	even if	they	may	think	it	is	not	important,	v	v	v	v	v	because	wood	looks	funny.	z	z	z	z	z	z	z	z	z	z	native
26	pro	she	1	1008	533	336	224	Anyone	can	learn	how	to	play	an	instrument,	x	x	x	even if	she	may	not	have	the	best	sense	of	rhythm,	v	v	v	because	watching	TV	can	be	trained.	z	z	z	z	z	z	z	z	native
26	fem	they	1	859	298	391	94	A kindergarten teacher	must	know	developmental	psychology,	x	x	x	x	x	x	even if	they	may	not	be	interested	in	it,	v	v	v	v	v	because	working	with	children	doesn't	require	any	skills.	z	z	z	z	z	z	native
26	mas	he	1	842	679	845	253	A criminal	must	not	be	set	free,	x	x	x	x	x	even if	he	may	feel	remorse	about	the	crime,	v	v	v	v	v	because	criminals	are	a	threat	to	the	public.	z	z	z	z	z	z	native
26	mas	she	1	543	380	258	429	An electrician	must	be	careful	at	all	times,	x	x	x	x	even if	she	may	be	just	performing	a	routine	job,	v	v	v	v	because	handling	electricity	is	not	dangerous.	z	z	z	z	z	z	z	z	native
26	pro	she	1	425	417	288	193	Everyone	must	hand	in	the	exam	now,	x	x	x	x	even if	she	may	not	have	finished	it,	v	v	v	v	v	v	because	the	swimming	pool	is	cold.	z	z	z	z	z	z	z	z	native
26	fem	she	1	337	238	341	425	A guide	must	know	a	lot	about	history,	x	x	x	x	even if	she	may	only	need	to	tell	stories	of	some	places	of	interest,	because	some	tourists	may	ask	more	about	history.	z	z	z	z	z	z	native
26	fem	he	1	346	652	426	339	A model	has	to	be	in	good	shape,	x	x	x	x	even if	he	may	not	want	to	be	a	fitness	model,	v	v	v	because	lots	of	fish	are	swimming	in	the	sea.	z	z	z	z	z	native
26	fem	they	1	347	366	364	188	A housekeeper	has	to	clean	the	toilet,	x	x	x	x	x	even if	they	may	find	it	disgusting,	v	v	v	v	v	v	v	because	that's	the	housekeeper's	duty.	z	z	z	z	z	z	z	z	z	native
26	fem	they	1	580	371	346	657	A secondary-school teacher	must	have	a	good	general	education,	x	x	x	x	even if	they	may	only	teach,	v	v	v	v	v	v	v	v	because	pupils	may	ask	the	teacher	questions.	z	z	z	z	z	z	z	native
26	pro	he	1	689	334	266	206	Anybody	can	enjoy	sports,	x	x	x	x	x	x	x	even if	he	may	not	be	very	fit,	v	v	v	v	v	v	because	enjoying	sports	only	requires	eating	a	lot.	z	z	z	z	z	z	native
26	fem	she	1	1748	377	417	535	A nanny	should	not	be	working	when	sick,	x	x	x	x	even if	she	may	want	to,	v	v	v	v	v	v	v	v	because	the	nanny	could	not	go	abroad	otherwise.	z	z	z	z	z	z	native
26	mas	she	1	310	277	301	426	A police officer	has	many	responsibilities,	x	x	x	x	x	x	x	even if	she	may	not	be	in	a	very	high	position,	v	v	v	because	being	a	police	officer	is	the	funniest	job	in	the	world.	z	z	native
26	mas	they	1	338	616	406	317	A mechanic	must	know	a	lot	about	machines,	x	x	x	x	even if	they	may	only	work	with	other	machinery,	v	v	v	v	v	because	lots	of	machines	are	very	beautiful.	z	z	z	z	z	z	z	native
26	pro	he	1	290	247	357	325	Someone	must	feed	the	cat,	x	x	x	x	x	x	even if	he	might	not	like	the	cat,	v	v	v	v	v	v	because	the	cat	will	die	if	no	one	feeds	it.	z	z	z	z	native
26	mas	he	1	568	468	675	196	A truck driver	must	take	a	break	every	four	hours,	x	x	x	even if	he	may	not	be	tired,	v	v	v	v	v	v	v	because	driving	for	long	periods	of	time	without	a	break	is	not	dangerous.	z	native
26	pro	they	1	405	345	234	172	Everyone	can	complete	this	assignment	on	time,	x	x	x	x	even if	they	may	have	many	other	things	to	do,	v	v	v	v	because	this	assignment	is	very	easy.	z	z	z	z	z	z	z	z	native
26	fem	he	1	404	321	368	576	A primary school teacher	must	like	music,	x	x	x	x	x	x	x	even if	he	may	not	be	a	great	musician,	v	v	v	v	v	because	children	can	learn	nothing	from	music.	z	z	z	z	z	z	z	native
26	mas	he	0	409	350	935	334	A pilot	must	not	fly	when	tired,	x	x	x	x	x	even if	he	may	delay	the	flight	by	not	flying,	v	v	v	v	because	safety	is	the	most	important	thing	for	flight.	z	z	z	z	z	native
26	fem	they	1	599	244	1254	817	A secretary	must	have	good	computer	skills,	x	x	x	x	x	even if	they	may	only	need	type	on	a	computer,	v	v	v	v	because	fast	typing	doesn't	require	typing	skills.	z	z	z	z	z	z	z	native
26	neu	she	1	396	359	377	508	A researcher	should	not	hate	teaching,	x	x	x	x	x	x	even if	she	may	be	primarily	interested	in	doing	research,	v	v	v	v	because	a	large	part	of	the	researcher's	job	consists	of	teaching	students.	z	z	native
26	fem	she	1	572	269	367	237	A childcare worker	should	know	how	to	draw,	x	x	x	x	x	even if	she	may	not	be	good	at	drawing,	v	v	v	v	v	because	children	love	drawing.	z	z	z	z	z	z	z	z	z	z	native
26	neu	she	1	370	454	418	441	An Austrian	doesn't	have	to	wear	traditional	costumes	all	the	time,	x	even if	she	may	believe	that	it	looks	great,	v	v	v	v	v	because	on	most	days	Austrians	wear	normal	clothes.	z	z	z	z	z	z	native
26	neu	she	1	341	370	359	348	A kid	can	learn	a	lot,	x	x	x	x	x	x	even if	she	may	not	have	the	highest	IQ,	v	v	v	v	v	because	the	ability	to	learn	is	useless.	z	z	z	z	z	z	z	native
26	mas	they	1	546	172	266	263	A farmer	must	be	able	to	deal	with	planting,	x	x	x	even if	they	may	find	it	hard,	v	v	v	v	v	v	v	because	growing	plants	is	one	of	a	farmer's	major	jobs.	z	z	z	z	native
26	fem	he	1	426	466	432	380	A day care worker	must	be	very	understanding,	x	x	x	x	x	x	even if	he	may	be	annoyed	by	a	child,	v	v	v	v	v	because	children	cannot	always	control	their	behaviour.	z	z	z	z	z	z	z	native
26	mas	he	1	282	232	352	34	A car mechanic	must	know	a	lot	about	various	types	of	cars,	x	even if	he	may	usually	repair	the	same	type	of	car,	v	v	v	because	knowledge	is	completely	useless.	z	z	z	z	z	z	z	z	z	native
26	mas	they	1	345	171	178	357	A military officer	must	be	able	to	handle	a	gun	correctly,	x	x	even if	they	may	not	want	to	use	it,	v	v	v	v	v	because	the	officer	might	encounter	a	situation	where	using	a	gun	is	necessary.	z	native
26	fem	he	1	400	350	352	575	A librarian	must	know	how	to	read,	x	x	x	x	x	even if	he	may	not	read	many	books,	v	v	v	v	v	v	because	readers	are	nice.	z	z	z	z	z	z	z	z	z	z	native
26	pro	he	1	348	269	204	604	Anyone	can	be	successful,	x	x	x	x	x	x	x	even if	he	may	not	have	the	best	education,	v	v	v	v	v	because	anything	is	possible	if	one	works	hard	enough.	z	z	z	z	z	native
26	pro	they	1	336	167	245	150	Anyone	who	wants	to	be	a	teacher	must	go	to	university,	even if	they	may	just	want	to	be	a	pre-school	teacher,	v	v	v	because	there	is	not	a	lot	to	learn	before	being	able	to	teach	effectively.	native
27	pro	he	1	409	367	373	211	Everyone	should	use	resources	responsibly,	x	x	x	x	x	x	even if	he	may	not	believe	in	man-made	global	warming,	v	v	v	v	because	our	resources	are	finite.	z	z	z	z	z	z	z	z	z	native
27	pro	she	1	801	351	301	276	Anybody	can	learn	how	to	be	a	handstand,	x	x	x	even if	she	may	not	be	very	fit	for	this	role,	v	v	v	because	being	a	handstand	only	requires	regular	practice.	z	z	z	z	z	z	native
27	mas	they	1	902	525	533	209	A police officer	has	many	responsibilities,	x	x	x	x	x	x	x	even if	they	may	not	be	in	a	very	high	position,	v	v	v	because	being	a	police	officer	is	the	funniest	job	in	the	world.	z	z	native
27	fem	he	1	745	420	962	476	A kindergarten teacher	must	know	developmental	psychology,	x	x	x	x	x	x	even if	he	may	not	be	interested	in	it,	v	v	v	v	v	because	working	with	children	doesn't	require	any	skills.	z	z	z	z	z	z	native
27	mas	he	1	522	355	446	186	A construction worker	may	not	drink	alcohol	when	working,	x	x	x	x	even if	he	may	have	nearly	finished	the	work	for	the	day,	v	v	because	working	while	drunk	is	very	dangerous.	z	z	z	z	z	z	z	native
27	mas	they	1	462	548	348	213	A fire fighter	must	be	very	careful,	x	x	x	x	x	x	even if	they	may	be	on	a	training	mission,	v	v	v	v	v	because	otherwise	it	will	be	dangerous	during	rescues.	z	z	z	z	z	z	native
27	pro	he	1	406	276	303	345	Anyone	who	wants	to	be	a	teacher	must	go	to	university,	even if	he	may	just	want	to	be	a	pre-school	teacher,	v	v	v	because	there	is	not	a	lot	to	learn	before	being	able	to	teach	effectively.	native
27	neu	she	1	1093	488	507	632	A child	must	follow	teachers'	instructions,	x	x	x	x	x	x	even if	she	may	not	want	to,	v	v	v	v	v	v	v	because	parents	don't	like	children.	z	z	z	z	z	z	z	z	z	native
27	fem	he	1	689	378	848	544	A midwife	must	feel	comfortable	to	see	blood,	x	x	x	x	even if	he	may	mainly	work	in	the	after	care	of	a	baby,	v	because	midwifes	don't	like	skiing.	z	z	z	z	z	z	z	z	z	native
27	fem	they	1	310	327	391	259	A nanny	should	not	be	working	when	sick,	x	x	x	x	even if	they	may	want	to,	v	v	v	v	v	v	v	v	because	the	nanny	could	not	go	abroad	otherwise.	z	z	z	z	z	z	native
27	mas	she	1	371	344	257	323	A truck driver	must	take	a	break	every	four	hours,	x	x	x	even if	she	may	not	be	tired,	v	v	v	v	v	v	v	because	driving	for	long	periods	of	time	without	a	break	is	not	dangerous.	z	native
27	mas	he	1	336	323	448	454	A mechanic	must	know	a	lot	about	machines,	x	x	x	x	even if	he	may	only	work	with	other	machinery,	v	v	v	v	v	because	lots	of	machines	are	very	beautiful.	z	z	z	z	z	z	z	native
27	neu	he	1	335	294	314	364	A pensioner	should	be	allowed	to	work,	x	x	x	x	x	even if	he	may	not	need	the	money,	v	v	v	v	v	v	because	some	pensioners	like	shouting.	z	z	z	z	z	z	z	z	z	native
27	fem	they	0	374	666	309	80	A translator	has	to	know	quite	a	lot	about	the	target	language,	even if	they	may	speak	the	language	perfectly,	v	v	v	v	v	v	because	it	is	not	easy	to	translate	different	languages.	z	z	z	z	z	native
27	pro	he	0	220	316	274	188	Everyone	can	complete	this	assignment	on	time,	x	x	x	x	even if	he	may	have	many	other	things	to	do,	v	v	v	v	because	this	assignment	is	very	easy.	z	z	z	z	z	z	z	z	native
27	pro	he	1	1632	298	342	347	Everyone	should	look	after	the	environment,	x	x	x	x	x	even if	he	may	not	believe	in	global	warming,	v	v	v	v	v	because	excessive	human	activities	may	damage	the	environment.	z	z	z	z	z	z	native
27	mas	she	1	1066	661	663	335	A car mechanic	must	know	a	lot	about	various	types	of	cars,	x	even if	she	may	usually	repair	the	same	type	of	car,	v	v	v	because	knowledge	is	completely	useless.	z	z	z	z	z	z	z	z	z	native
27	neu	she	1	485	423	419	553	An elderly person	can	still	ride	a	bike,	x	x	x	x	x	even if	she	may	already	be	over	90,	v	v	v	v	v	v	because	being	old	doesn't	necessarily	mean	that	one	can't	ride.	z	z	z	z	native
27	neu	they	1	1331	534	989	367	A clerk	should	create	value	for	the	company,	x	x	x	x	even if	they	may	enjoy	the	holiday,	v	v	v	v	v	v	v	because	travelling	is	relaxing.	z	z	z	z	z	z	z	z	z	z	native
27	neu	he	0	569	372	366	396	An athlete	must	know	skills	to	win,	x	x	x	x	x	even if	he	may	not	win	every	time,	v	v	v	v	v	v	because	having	an	ambition	is	human	nature.	z	z	z	z	z	z	z	native
27	neu	they	1	523	397	287	604	A student	must	work	very	hard,	x	x	x	x	x	x	even if	they	may	not	want	to	be	the	best,	v	v	v	v	because	a	student	needs	to	pass	course	exams.	z	z	z	z	z	z	native
27	mas	they	1	431	289	558	245	A computer programmer	should	have	studied	computer	science,	x	x	x	x	x	even if	they	may	already	know	a	lot	about	programming,	v	v	v	v	because	a	scientist	is	nice.	z	z	z	z	z	z	z	z	z	native
27	fem	he	1	539	420	377	425	A secretary	must	have	good	computer	skills,	x	x	x	x	x	even if	he	may	only	need	type	on	a	computer,	v	v	v	v	because	fast	typing	doesn't	require	typing	skills.	z	z	z	z	z	z	z	native
27	fem	she	1	350	293	533	17	A librarian	must	know	how	to	read,	x	x	x	x	x	even if	she	may	not	read	many	books,	v	v	v	v	v	v	because	readers	are	nice.	z	z	z	z	z	z	z	z	z	z	native
27	fem	they	1	380	512	982	425	A pre-school teacher	has	to	remain	calm	at	all	times,	x	x	x	even if	they	may	be	stressed,	v	v	v	v	v	v	v	v	because	stress	affects	children	positively.	z	z	z	z	z	z	z	z	z	native
27	pro	they	1	394	274	237	197	Everyone	must	hand	in	the	exam	now,	x	x	x	x	even if	they	may	not	have	finished	it,	v	v	v	v	v	v	because	the	swimming	pool	is	cold.	z	z	z	z	z	z	z	z	native
27	mas	he	1	293	256	387	107	A carpenter	must	know	about	different	types	of	wood,	x	x	x	even if	he	may	think	it	is	not	important,	v	v	v	v	v	because	wood	looks	funny.	z	z	z	z	z	z	z	z	z	z	native
27	pro	they	1	375	290	250	159	Anyone	can	learn	how	to	play	an	instrument,	x	x	x	even if	they	may	not	have	the	best	sense	of	rhythm,	v	v	v	because	watching	TV	can	be	trained.	z	z	z	z	z	z	z	z	native
27	fem	she	1	316	232	276	37	A model	has	to	be	in	good	shape,	x	x	x	x	even if	she	may	not	want	to	be	a	fitness	model,	v	v	v	because	lots	of	fish	are	swimming	in	the	sea.	z	z	z	z	z	native
27	neu	they	1	279	328	226	359	An Austrian	doesn't	have	to	wear	traditional	costumes	all	the	time,	x	even if	they	may	believe	that	it	looks	great,	v	v	v	v	v	because	on	most	days	Austrians	wear	normal	clothes.	z	z	z	z	z	z	native
27	fem	she	1	1008	533	772	646	A baby-sitter	must	not	look	after	baby	when	sick,	x	x	x	even if	she	may	receive	only	reduced	pay,	v	v	v	v	v	v	because	the	baby-sitter	could	infect	babies.	z	z	z	z	z	z	z	z	native
27	mas	he	1	859	562	466	303	A military officer	must	be	able	to	handle	a	gun	correctly,	x	x	even if	he	may	not	want	to	use	it,	v	v	v	v	v	because	the	officer	might	encounter	a	situation	where	using	a	gun	is	necessary.	z	native
27	neu	he	1	842	709	575	353	A teenager	can	be	very	annoying,	x	x	x	x	x	x	even if	he	may	not	behave	annoyingly	on	purpose,	v	v	v	v	v	because	a	teenager's	hormones	can	cause	mood	swings.	z	z	z	z	z	z	native
27	fem	they	1	543	1473	333	646	A childcare worker	should	know	how	to	draw,	x	x	x	x	x	even if	they	may	not	be	good	at	drawing,	v	v	v	v	v	because	children	love	drawing.	z	z	z	z	z	z	z	z	z	z	native
27	neu	he	1	425	417	553	366	An adult	should	have	an	understanding	of	politics,	x	x	x	x	even if	he	may	not	want	to	be	a	politician,	v	v	v	v	because	vote	doesn't	need	political	knowledge.	z	z	z	z	z	z	z	z	native
27	neu	she	1	337	338	331	467	A journalist	has	to	report	the	truth,	x	x	x	x	x	even if	she	may	fear	that	some	people	won't	like	it,	v	v	v	because	it’s	a	journalist's	duty	to	inform	the	public	accurately.	z	z	z	z	native
27	pro	she	1	346	258	314	203	Anybody	can	enjoy	sports,	x	x	x	x	x	x	x	even if	she	may	not	be	very	fit,	v	v	v	v	v	v	because	enjoying	sports	only	requires	eating	a	lot.	z	z	z	z	z	z	native
27	neu	she	1	347	361	379	282	An artist	should	have	an	additional	job,	x	x	x	x	x	even if	she	may	be	a	talented	artist,	v	v	v	v	v	v	because	being	an	artist	doesn't	provide	one	with	a	regular	income	all	the	time.	native
27	mas	he	1	580	376	421	5	A farmer	must	be	able	to	deal	with	planting,	x	x	x	even if	he	may	find	it	hard,	v	v	v	v	v	v	v	because	growing	plants	is	one	of	a	farmer's	major	jobs.	z	z	z	z	native
27	mas	they	1	689	297	288	238	An astronaut	must	be	able	to	concentrate	when	tired,	x	x	x	even if	they	may	find	it	not	easy	to	realize,	v	v	v	v	because	flying	into	outer	space	doesn't	require	working	very	long	hours.	z	z	z	native
27	pro	they	1	1748	337	240	181	Anyone	should	be	able	to	go	to	school,	x	x	x	even if	they	may	live	in	a	remote	rural	area,	v	v	v	v	because	going	to	school	is	a	waste	of	time.	z	z	z	z	z	native
27	fem	he	1	310	329	441	579	A housekeeper	has	to	clean	the	toilet,	x	x	x	x	x	even if	he	may	find	it	disgusting,	v	v	v	v	v	v	v	because	that's	the	housekeeper's	duty.	z	z	z	z	z	z	z	z	z	native
27	fem	he	0	338	260	496	240	A secondary-school teacher	must	have	a	good	general	education,	x	x	x	x	even if	he	may	only	teach,	v	v	v	v	v	v	v	v	because	pupils	may	ask	the	teacher	questions.	z	z	z	z	z	z	z	native
27	pro	they	1	290	200	294	205	Anybody	who	wants	to	get	a	good	grade	must	study	hard,	even if	they	might	be	happy	with	an	average	grade,	v	v	v	v	because	the	exam	is	just	for	fun.	z	z	z	z	z	z	z	native
27	fem	she	1	568	498	625	690	A day care worker	must	be	very	understanding,	x	x	x	x	x	x	even if	she	may	be	annoyed	by	a	child,	v	v	v	v	v	because	children	cannot	always	control	their	behaviour.	z	z	z	z	z	z	z	native
27	mas	she	1	405	405	703	307	A criminal	must	not	be	set	free,	x	x	x	x	x	even if	she	may	feel	remorse	about	the	crime,	v	v	v	v	v	because	criminals	are	a	threat	to	the	public.	z	z	z	z	z	z	native
27	mas	they	1	404	296	228	295	An electrician	must	be	careful	at	all	times,	x	x	x	x	even if	they	may	be	just	performing	a	routine	job,	v	v	v	v	because	handling	electricity	is	not	dangerous.	z	z	z	z	z	z	z	z	native
27	mas	she	1	409	350	845	366	A sailor	must	know	how	to	swim,	x	x	x	x	x	even if	she	may	not	know	how	to	steer	the	ship,	v	v	v	because	it	is	not	easy	to	be	a	helm.	z	z	z	z	z	native
27	pro	she	1	599	290	267	252	One	must	tell	the	truth,	x	x	x	x	x	x	even if	she	may	hurt	someone's	feelings,	v	v	v	v	v	v	v	because	telling	the	truth	is	usually	the	right	choice.	z	z	z	z	z	native
27	pro	they	1	396	219	252	178	Somebody	must	have	taken	the	key,	x	x	x	x	x	even if	they	may	not	have	intended	to	take	it,	v	v	v	v	because	it	can	be	found	everywhere.	z	z	z	z	z	z	z	z	native
27	fem	they	1	572	297	342	190	A guide	must	know	a	lot	about	history,	x	x	x	x	even if	they	may	only	need	to	tell	stories	of	some	places	of	interest,	because	some	tourists	may	ask	more	about	history.	z	z	z	z	z	z	native
27	neu	she	1	370	454	418	398	A pharmacist	must	know	how	drugs	work,	x	x	x	x	x	even if	she	may	not	prescribe	drugs,	v	v	v	v	v	v	v	because	a	pharmacist	has	to	explain	patients	how	to	use	drugs.	z	z	z	native
27	fem	she	1	341	270	369	19	A primary school teacher	must	like	music,	x	x	x	x	x	x	x	even if	she	may	not	be	a	great	musician,	v	v	v	v	v	because	children	can	learn	nothing	from	music.	z	z	z	z	z	z	z	native
27	pro	she	1	546	202	284	275	Anyone	can	be	successful,	x	x	x	x	x	x	x	even if	she	may	not	have	the	best	education,	v	v	v	v	v	because	anything	is	possible	if	one	works	hard	enough.	z	z	z	z	z	native
27	pro	she	1	426	331	278	235	Someone	must	feed	the	cat,	x	x	x	x	x	x	even if	she	might	not	like	the	cat,	v	v	v	v	v	v	because	the	cat	will	die	if	no	one	feeds	it.	z	z	z	z	native
27	neu	he	1	282	262	82	346	A hairdresser	cannot	just	cut	a	customer's	hair	very	short,	x	x	even if	he	may	think	that	it	would	suit	the	customer,	v	v	v	because	it’s	the	customer's	decision.	z	z	z	z	z	z	z	z	z	native
27	mas	she	1	345	221	178	254	A pilot	must	not	fly	when	tired,	x	x	x	x	x	even if	she	may	delay	the	flight	by	not	flying,	v	v	v	v	because	safety	is	the	most	important	thing	for	flight.	z	z	z	z	z	native
27	pro	he	0	400	224	278	218	Someone	must	empty	the	bin	now,	x	x	x	x	x	even if	he	may	have	emptied	it	yesterday,	v	v	v	v	v	v	because	it	is	empty	again.	z	z	z	z	z	z	z	z	z	native
27	neu	they	1	348	332	258	449	A researcher	should	not	hate	teaching,	x	x	x	x	x	x	even if	they	may	be	primarily	interested	in	doing	research,	v	v	v	v	because	a	large	part	of	the	researcher's	job	consists	of	teaching	students.	z	z	native
27	neu	they	1	336	277	211	151	A kid	can	learn	a	lot,	x	x	x	x	x	x	even if	they	may	not	have	the	highest	IQ,	v	v	v	v	v	because	the	ability	to	learn	is	useless.	z	z	z	z	z	z	z	native
28	neu	he	0	1008	553	682	834	A kid	can	learn	a	lot,	x	x	x	x	x	x	even if	he	may	not	have	the	highest	IQ,	v	v	v	v	v	because	the	ability	to	learn	is	useless.	z	z	z	z	z	z	z	native
28	mas	they	1	1632	261	315	307	A pilot	must	not	fly	when	tired,	x	x	x	x	x	even if	they	may	delay	the	flight	by	not	flying,	v	v	v	v	because	safety	is	the	most	important	thing	for	flight.	z	z	z	z	z	native
28	pro	she	0	405	405	321	752	Everyone	can	complete	this	assignment	on	time,	x	x	x	x	even if	she	may	have	many	other	things	to	do,	v	v	v	v	because	this	assignment	is	very	easy.	z	z	z	z	z	z	z	z	native
28	fem	he	1	409	411	806	567	A guide	must	know	a	lot	about	history,	x	x	x	x	even if	he	may	only	need	to	tell	stories	of	some	places	of	interest,	because	some	tourists	may	ask	more	about	history.	z	z	z	z	z	z	native
28	fem	they	1	801	400	459	422	A librarian	must	know	how	to	read,	x	x	x	x	x	even if	they	may	not	read	many	books,	v	v	v	v	v	v	because	readers	are	nice.	z	z	z	z	z	z	z	z	z	z	native
28	pro	she	1	404	326	321	299	Anyone	who	wants	to	be	a	teacher	must	go	to	university,	even if	she	may	just	want	to	be	a	pre-school	teacher,	v	v	v	because	there	is	not	a	lot	to	learn	before	being	able	to	teach	effectively.	native
28	neu	they	1	859	662	343	131	A journalist	has	to	report	the	truth,	x	x	x	x	x	even if	they	may	fear	that	some	people	won't	like	it,	v	v	v	because	it’s	a	journalist's	duty	to	inform	the	public	accurately.	z	z	z	z	native
28	mas	he	1	1066	611	813	301	A fire fighter	must	be	very	careful,	x	x	x	x	x	x	even if	he	may	be	on	a	training	mission,	v	v	v	v	v	because	otherwise	it	will	be	dangerous	during	rescues.	z	z	z	z	z	z	native
28	pro	she	0	409	350	321	334	Someone	must	empty	the	bin	now,	x	x	x	x	x	even if	she	may	have	emptied	it	yesterday,	v	v	v	v	v	v	because	it	is	empty	again.	z	z	z	z	z	z	z	z	z	native
28	neu	she	1	842	809	785	474	A pensioner	should	be	allowed	to	work,	x	x	x	x	x	even if	she	may	not	need	the	money,	v	v	v	v	v	v	because	some	pensioners	like	shouting.	z	z	z	z	z	z	z	z	z	native
28	mas	they	1	485	293	329	208	A truck driver	must	take	a	break	every	four	hours,	x	x	x	even if	they	may	not	be	tired,	v	v	v	v	v	v	v	because	driving	for	long	periods	of	time	without	a	break	is	not	dangerous.	z	native
28	mas	she	1	1331	484	1012	416	A mechanic	must	know	a	lot	about	machines,	x	x	x	x	even if	she	may	only	work	with	other	machinery,	v	v	v	v	v	because	lots	of	machines	are	very	beautiful.	z	z	z	z	z	z	z	native
28	mas	they	1	569	322	356	123	A criminal	must	not	be	set	free,	x	x	x	x	x	even if	they	may	feel	remorse	about	the	crime,	v	v	v	v	v	because	criminals	are	a	threat	to	the	public.	z	z	z	z	z	z	native
28	pro	she	0	599	310	257	377	Everyone	should	use	resources	responsibly,	x	x	x	x	x	x	even if	she	may	not	believe	in	man-made	global	warming,	v	v	v	v	because	our	resources	are	finite.	z	z	z	z	z	z	z	z	z	native
28	fem	they	1	902	512	608	128	A model	has	to	be	in	good	shape,	x	x	x	x	even if	they	may	not	want	to	be	a	fitness	model,	v	v	v	because	lots	of	fish	are	swimming	in	the	sea.	z	z	z	z	z	native
28	fem	she	1	745	287	922	257	A housekeeper	has	to	clean	the	toilet,	x	x	x	x	x	even if	she	may	find	it	disgusting,	v	v	v	v	v	v	v	because	that's	the	housekeeper's	duty.	z	z	z	z	z	z	z	z	z	native
28	fem	they	1	522	400	371	433	A primary school teacher	must	like	music,	x	x	x	x	x	x	x	even if	they	may	not	be	a	great	musician,	v	v	v	v	v	because	children	can	learn	nothing	from	music.	z	z	z	z	z	z	z	native
28	neu	they	1	543	430	285	408	An artist	should	have	an	additional	job,	x	x	x	x	x	even if	they	may	be	a	talented	artist,	v	v	v	v	v	v	because	being	an	artist	doesn't	provide	one	with	a	regular	income	all	the	time.	native
28	mas	he	1	523	297	410	489	A computer programmer	should	have	studied	computer	science,	x	x	x	x	x	even if	he	may	already	know	a	lot	about	programming,	v	v	v	v	because	a	scientist	is	nice.	z	z	z	z	z	z	z	z	z	native
28	fem	they	1	462	334	423	334	A day care worker	must	be	very	understanding,	x	x	x	x	x	x	even if	they	may	be	annoyed	by	a	child,	v	v	v	v	v	because	children	cannot	always	control	their	behaviour.	z	z	z	z	z	z	z	native
28	fem	she	1	406	269	1162	361	A secretary	must	have	good	computer	skills,	x	x	x	x	x	even if	she	may	only	need	type	on	a	computer,	v	v	v	v	because	fast	typing	doesn't	require	typing	skills.	z	z	z	z	z	z	z	native
28	mas	she	1	431	339	558	418	A farmer	must	be	able	to	deal	with	planting,	x	x	x	even if	she	may	find	it	hard,	v	v	v	v	v	v	v	because	growing	plants	is	one	of	a	farmer's	major	jobs.	z	z	z	z	native
28	neu	they	1	425	487	700	218	A pharmacist	must	know	how	drugs	work,	x	x	x	x	x	even if	they	may	not	prescribe	drugs,	v	v	v	v	v	v	v	because	a	pharmacist	has	to	explain	patients	how	to	use	drugs.	z	z	z	native
28	fem	she	1	1093	388	517	94	A kindergarten teacher	must	know	developmental	psychology,	x	x	x	x	x	x	even if	she	may	not	be	interested	in	it,	v	v	v	v	v	because	working	with	children	doesn't	require	any	skills.	z	z	z	z	z	z	native
28	neu	she	1	337	338	331	710	A hairdresser	cannot	just	cut	a	customer's	hair	very	short,	x	x	even if	she	may	think	that	it	would	suit	the	customer,	v	v	v	because	it’s	the	customer's	decision.	z	z	z	z	z	z	z	z	z	native
28	neu	he	1	346	258	166	325	A researcher	should	not	hate	teaching,	x	x	x	x	x	x	even if	he	may	be	primarily	interested	in	doing	research,	v	v	v	v	because	a	large	part	of	the	researcher's	job	consists	of	teaching	students.	z	z	native
28	fem	he	1	689	615	848	718	A nanny	should	not	be	working	when	sick,	x	x	x	x	even if	he	may	want	to,	v	v	v	v	v	v	v	v	because	the	nanny	could	not	go	abroad	otherwise.	z	z	z	z	z	z	native
28	mas	she	1	539	1453	237	433	A construction worker	may	not	drink	alcohol	when	working,	x	x	x	x	even if	she	may	have	nearly	finished	the	work	for	the	day,	v	v	because	working	while	drunk	is	very	dangerous.	z	z	z	z	z	z	z	native
28	fem	he	1	310	445	456	694	A translator	has	to	know	quite	a	lot	about	the	target	language,	even if	he	may	speak	the	language	perfectly,	v	v	v	v	v	v	because	it	is	not	easy	to	translate	different	languages.	z	z	z	z	z	native
28	neu	he	1	347	261	169	362	A clerk	should	create	value	for	the	company,	x	x	x	x	even if	he	may	enjoy	the	holiday,	v	v	v	v	v	v	v	because	travelling	is	relaxing.	z	z	z	z	z	z	z	z	z	z	native
28	mas	she	1	350	313	433	182	A military officer	must	be	able	to	handle	a	gun	correctly,	x	x	even if	she	may	not	want	to	use	it,	v	v	v	v	v	because	the	officer	might	encounter	a	situation	where	using	a	gun	is	necessary.	z	native
28	mas	he	1	380	288	1057	241	An electrician	must	be	careful	at	all	times,	x	x	x	x	even if	he	may	be	just	performing	a	routine	job,	v	v	v	v	because	handling	electricity	is	not	dangerous.	z	z	z	z	z	z	z	z	native
28	neu	she	1	580	506	361	410	A teenager	can	be	very	annoying,	x	x	x	x	x	x	even if	she	may	not	behave	annoyingly	on	purpose,	v	v	v	v	v	because	a	teenager's	hormones	can	cause	mood	swings.	z	z	z	z	z	z	native
28	neu	they	1	689	397	315	159	A child	must	follow	teachers'	instructions,	x	x	x	x	x	x	even if	they	may	not	want	to,	v	v	v	v	v	v	v	because	parents	don't	like	children.	z	z	z	z	z	z	z	z	z	native
28	pro	he	1	396	266	284	645	Everyone	must	hand	in	the	exam	now,	x	x	x	x	even if	he	may	not	have	finished	it,	v	v	v	v	v	v	because	the	swimming	pool	is	cold.	z	z	z	z	z	z	z	z	native
28	pro	she	1	572	269	266	229	Everyone	should	look	after	the	environment,	x	x	x	x	x	even if	she	may	not	believe	in	global	warming,	v	v	v	v	v	because	excessive	human	activities	may	damage	the	environment.	z	z	z	z	z	z	native
28	pro	he	1	370	361	263	492	Anyone	can	learn	how	to	play	an	instrument,	x	x	x	even if	he	may	not	have	the	best	sense	of	rhythm,	v	v	v	because	watching	TV	can	be	trained.	z	z	z	z	z	z	z	z	native
28	pro	he	1	341	277	270	453	Somebody	must	have	taken	the	key,	x	x	x	x	x	even if	he	may	not	have	intended	to	take	it,	v	v	v	v	because	it	can	be	found	everywhere.	z	z	z	z	z	z	z	z	native
28	neu	she	1	1748	477	407	583	An adult	should	have	an	understanding	of	politics,	x	x	x	x	even if	she	may	not	want	to	be	a	politician,	v	v	v	v	because	vote	doesn't	need	political	knowledge.	z	z	z	z	z	z	z	z	native
28	mas	they	1	394	284	234	316	A sailor	must	know	how	to	swim,	x	x	x	x	x	even if	they	may	not	know	how	to	steer	the	ship,	v	v	v	because	it	is	not	easy	to	be	a	helm.	z	z	z	z	z	native
28	fem	she	1	371	324	357	119	A midwife	must	feel	comfortable	to	see	blood,	x	x	x	x	even if	she	may	mainly	work	in	the	after	care	of	a	baby,	v	because	midwifes	don't	like	skiing.	z	z	z	z	z	z	z	z	z	native
28	fem	they	1	336	336	373	46	A baby-sitter	must	not	look	after	baby	when	sick,	x	x	x	even if	they	may	receive	only	reduced	pay,	v	v	v	v	v	v	because	the	baby-sitter	could	infect	babies.	z	z	z	z	z	z	z	z	native
28	mas	they	1	293	256	237	150	A car mechanic	must	know	a	lot	about	various	types	of	cars,	x	even if	they	may	usually	repair	the	same	type	of	car,	v	v	v	because	knowledge	is	completely	useless.	z	z	z	z	z	z	z	z	z	native
28	pro	they	0	546	222	282	397	Anybody	can	learn	how	to	be	a	handstand,	x	x	x	even if	they	may	not	be	very	fit	for	this	role,	v	v	v	because	being	a	handstand	only	requires	regular	practice.	z	z	z	z	z	z	native
28	mas	she	1	375	350	290	498	A carpenter	must	know	about	different	types	of	wood,	x	x	x	even if	she	may	think	it	is	not	important,	v	v	v	v	v	because	wood	looks	funny.	z	z	z	z	z	z	z	z	z	z	native
28	fem	he	1	335	638	574	572	A childcare worker	should	know	how	to	draw,	x	x	x	x	x	even if	he	may	not	be	good	at	drawing,	v	v	v	v	v	because	children	love	drawing.	z	z	z	z	z	z	z	z	z	z	native
28	pro	he	1	426	338	346	227	Anyone	should	be	able	to	go	to	school,	x	x	x	even if	he	may	live	in	a	remote	rural	area,	v	v	v	v	because	going	to	school	is	a	waste	of	time.	z	z	z	z	z	native
28	mas	he	1	316	202	326	268	A police officer	has	many	responsibilities,	x	x	x	x	x	x	x	even if	he	may	not	be	in	a	very	high	position,	v	v	v	because	being	a	police	officer	is	the	funniest	job	in	the	world.	z	z	native
28	fem	she	1	374	240	314	352	A secondary-school teacher	must	have	a	good	general	education,	x	x	x	x	even if	she	may	only	teach,	v	v	v	v	v	v	v	v	because	pupils	may	ask	the	teacher	questions.	z	z	z	z	z	z	z	native
28	neu	they	1	310	327	328	524	An elderly person	can	still	ride	a	bike,	x	x	x	x	x	even if	they	may	already	be	over	90,	v	v	v	v	v	v	because	being	old	doesn't	necessarily	mean	that	one	can't	ride.	z	z	z	z	native
28	neu	he	1	338	646	286	334	A student	must	work	very	hard,	x	x	x	x	x	x	even if	he	may	not	want	to	be	the	best,	v	v	v	v	because	a	student	needs	to	pass	course	exams.	z	z	z	z	z	z	native
28	mas	he	1	279	228	349	18	An astronaut	must	be	able	to	concentrate	when	tired,	x	x	x	even if	he	may	find	it	not	easy	to	realize,	v	v	v	v	because	flying	into	outer	space	doesn't	require	working	very	long	hours.	z	z	z	native
28	pro	they	1	282	222	240	174	Anybody	can	enjoy	sports,	x	x	x	x	x	x	x	even if	they	may	not	be	very	fit,	v	v	v	v	v	v	because	enjoying	sports	only	requires	eating	a	lot.	z	z	z	z	z	z	native
28	pro	they	1	345	161	282	191	Someone	must	feed	the	cat,	x	x	x	x	x	x	even if	they	might	not	like	the	cat,	v	v	v	v	v	v	because	the	cat	will	die	if	no	one	feeds	it.	z	z	z	z	native
28	neu	he	1	290	240	10	345	An Austrian	doesn't	have	to	wear	traditional	costumes	all	the	time,	x	even if	he	may	believe	that	it	looks	great,	v	v	v	v	v	because	on	most	days	Austrians	wear	normal	clothes.	z	z	z	z	z	z	native
28	fem	he	1	220	413	284	508	A pre-school teacher	has	to	remain	calm	at	all	times,	x	x	x	even if	he	may	be	stressed,	v	v	v	v	v	v	v	v	because	stress	affects	children	positively.	z	z	z	z	z	z	z	z	z	native
28	pro	they	0	400	224	259	218	Anyone	can	be	successful,	x	x	x	x	x	x	x	even if	they	may	not	have	the	best	education,	v	v	v	v	v	because	anything	is	possible	if	one	works	hard	enough.	z	z	z	z	z	native
28	neu	she	0	568	518	575	348	An athlete	must	know	skills	to	win,	x	x	x	x	x	even if	she	may	not	win	every	time,	v	v	v	v	v	v	because	having	an	ambition	is	human	nature.	z	z	z	z	z	z	z	native
28	pro	they	1	348	222	243	186	One	must	tell	the	truth,	x	x	x	x	x	x	even if	they	may	hurt	someone's	feelings,	v	v	v	v	v	v	v	because	telling	the	truth	is	usually	the	right	choice.	z	z	z	z	z	native
28	pro	he	1	336	214	187	369	Anybody	who	wants	to	get	a	good	grade	must	study	hard,	even if	he	might	be	happy	with	an	average	grade,	v	v	v	v	because	the	exam	is	just	for	fun.	z	z	z	z	z	z	z	native
29	pro	they	1	409	320	254	190	Everyone	should	look	after	the	environment,	x	x	x	x	x	even if	they	may	not	believe	in	global	warming,	v	v	v	v	v	because	excessive	human	activities	may	damage	the	environment.	z	z	z	z	z	z	native
29	pro	they	0	801	371	338	865	Everyone	should	use	resources	responsibly,	x	x	x	x	x	x	even if	they	may	not	believe	in	man-made	global	warming,	v	v	v	v	because	our	resources	are	finite.	z	z	z	z	z	z	z	z	z	native
29	neu	they	0	902	575	630	702	A teenager	can	be	very	annoying,	x	x	x	x	x	x	even if	they	may	not	behave	annoyingly	on	purpose,	v	v	v	v	v	because	a	teenager's	hormones	can	cause	mood	swings.	z	z	z	z	z	z	native
29	pro	she	1	745	287	239	263	Somebody	must	have	taken	the	key,	x	x	x	x	x	even if	she	may	not	have	intended	to	take	it,	v	v	v	v	because	it	can	be	found	everywhere.	z	z	z	z	z	z	z	z	native
29	neu	they	1	522	455	323	276	An adult	should	have	an	understanding	of	politics,	x	x	x	x	even if	they	may	not	want	to	be	a	politician,	v	v	v	v	because	vote	doesn't	need	political	knowledge.	z	z	z	z	z	z	z	z	native
29	pro	they	0	462	598	237	308	Someone	must	empty	the	bin	now,	x	x	x	x	x	even if	they	may	have	emptied	it	yesterday,	v	v	v	v	v	v	because	it	is	empty	again.	z	z	z	z	z	z	z	z	z	native
29	neu	he	0	406	289	1122	3534	An artist	should	have	an	additional	job,	x	x	x	x	x	even if	he	may	be	a	talented	artist,	v	v	v	v	v	v	because	being	an	artist	doesn't	provide	one	with	a	regular	income	all	the	time.	native
29	neu	he	1	1093	388	297	324	A journalist	has	to	report	the	truth,	x	x	x	x	x	even if	he	may	fear	that	some	people	won't	like	it,	v	v	v	because	it’s	a	journalist's	duty	to	inform	the	public	accurately.	z	z	z	z	native
29	mas	they	1	689	442	708	269	A construction worker	may	not	drink	alcohol	when	working,	x	x	x	x	even if	they	may	have	nearly	finished	the	work	for	the	day,	v	v	because	working	while	drunk	is	very	dangerous.	z	z	z	z	z	z	z	native
29	neu	she	1	310	460	406	364	A clerk	should	create	value	for	the	company,	x	x	x	x	even if	she	may	enjoy	the	holiday,	v	v	v	v	v	v	v	because	travelling	is	relaxing.	z	z	z	z	z	z	z	z	z	z	native
29	fem	she	1	371	324	357	89	A translator	has	to	know	quite	a	lot	about	the	target	language,	even if	she	may	speak	the	language	perfectly,	v	v	v	v	v	v	because	it	is	not	easy	to	translate	different	languages.	z	z	z	z	z	native
29	mas	he	1	336	323	448	75	A sailor	must	know	how	to	swim,	x	x	x	x	x	even if	he	may	not	know	how	to	steer	the	ship,	v	v	v	because	it	is	not	easy	to	be	a	helm.	z	z	z	z	z	native
29	neu	they	1	335	364	461	566	An athlete	must	know	skills	to	win,	x	x	x	x	x	even if	they	may	not	win	every	time,	v	v	v	v	v	v	because	having	an	ambition	is	human	nature.	z	z	z	z	z	z	z	native
29	pro	she	0	374	260	331	250	Anyone	should	be	able	to	go	to	school,	x	x	x	even if	she	may	live	in	a	remote	rural	area,	v	v	v	v	because	going	to	school	is	a	waste	of	time.	z	z	z	z	z	native
29	fem	he	0	220	701	234	198	A baby-sitter	must	not	look	after	baby	when	sick,	x	x	x	even if	he	may	receive	only	reduced	pay,	v	v	v	v	v	v	because	the	baby-sitter	could	infect	babies.	z	z	z	z	z	z	z	z	native
29	fem	she	1	1632	291	415	699	A pre-school teacher	has	to	remain	calm	at	all	times,	x	x	x	even if	she	may	be	stressed,	v	v	v	v	v	v	v	v	because	stress	affects	children	positively.	z	z	z	z	z	z	z	z	z	native
29	fem	they	1	1066	316	738	658	A midwife	must	feel	comfortable	to	see	blood,	x	x	x	x	even if	they	may	mainly	work	in	the	after	care	of	a	baby,	v	because	midwifes	don't	like	skiing.	z	z	z	z	z	z	z	z	z	native
29	mas	she	0	485	343	379	278	An astronaut	must	be	able	to	concentrate	when	tired,	x	x	x	even if	she	may	find	it	not	easy	to	realize,	v	v	v	v	because	flying	into	outer	space	doesn't	require	working	very	long	hours.	z	z	z	native
29	pro	he	1	1331	471	314	639	Anybody	can	learn	how	to	be	a	handstand,	x	x	x	even if	he	may	not	be	very	fit	for	this	role,	v	v	v	because	being	a	handstand	only	requires	regular	practice.	z	z	z	z	z	z	native
29	pro	she	1	569	352	321	276	Anybody	who	wants	to	get	a	good	grade	must	study	hard,	even if	she	might	be	happy	with	an	average	grade,	v	v	v	v	because	the	exam	is	just	for	fun.	z	z	z	z	z	z	z	native
29	mas	she	1	523	347	260	462	A computer programmer	should	have	studied	computer	science,	x	x	x	x	x	even if	she	may	already	know	a	lot	about	programming,	v	v	v	v	because	a	scientist	is	nice.	z	z	z	z	z	z	z	z	z	native
29	neu	they	1	431	389	585	64	A hairdresser	cannot	just	cut	a	customer's	hair	very	short,	x	x	even if	they	may	think	that	it	would	suit	the	customer,	v	v	v	because	it’s	the	customer's	decision.	z	z	z	z	z	z	z	z	z	native
29	neu	he	1	539	1433	117	352	A child	must	follow	teachers'	instructions,	x	x	x	x	x	x	even if	he	may	not	want	to,	v	v	v	v	v	v	v	because	parents	don't	like	children.	z	z	z	z	z	z	z	z	z	native
29	neu	she	0	350	313	483	310	A student	must	work	very	hard,	x	x	x	x	x	x	even if	she	may	not	want	to	be	the	best,	v	v	v	v	because	a	student	needs	to	pass	course	exams.	z	z	z	z	z	z	native
29	neu	they	1	380	388	934	30	A pensioner	should	be	allowed	to	work,	x	x	x	x	x	even if	they	may	not	need	the	money,	v	v	v	v	v	v	because	some	pensioners	like	shouting.	z	z	z	z	z	z	z	z	z	native
29	mas	she	1	394	334	234	348	A fire fighter	must	be	very	careful,	x	x	x	x	x	x	even if	she	may	be	on	a	training	mission,	v	v	v	v	v	because	otherwise	it	will	be	dangerous	during	rescues.	z	z	z	z	z	z	native
29	pro	he	1	293	293	380	324	One	must	tell	the	truth,	x	x	x	x	x	x	even if	he	may	hurt	someone's	feelings,	v	v	v	v	v	v	v	because	telling	the	truth	is	usually	the	right	choice.	z	z	z	z	z	native
29	neu	he	0	375	350	300	398	A pharmacist	must	know	how	drugs	work,	x	x	x	x	x	even if	he	may	not	prescribe	drugs,	v	v	v	v	v	v	v	because	a	pharmacist	has	to	explain	patients	how	to	use	drugs.	z	z	z	native
29	neu	he	1	316	232	56	358	An elderly person	can	still	ride	a	bike,	x	x	x	x	x	even if	he	may	already	be	over	90,	v	v	v	v	v	v	because	being	old	doesn't	necessarily	mean	that	one	can't	ride.	z	z	z	z	native
29	mas	they	1	279	228	199	291	A carpenter	must	know	about	different	types	of	wood,	x	x	x	even if	they	may	think	it	is	not	important,	v	v	v	v	v	because	wood	looks	funny.	z	z	z	z	z	z	z	z	z	z	native
29	pro	she	1	1008	533	289	215	Anyone	can	learn	how	to	play	an	instrument,	x	x	x	even if	she	may	not	have	the	best	sense	of	rhythm,	v	v	v	because	watching	TV	can	be	trained.	z	z	z	z	z	z	z	z	native
29	fem	they	1	859	298	391	778	A kindergarten teacher	must	know	developmental	psychology,	x	x	x	x	x	x	even if	they	may	not	be	interested	in	it,	v	v	v	v	v	because	working	with	children	doesn't	require	any	skills.	z	z	z	z	z	z	native
29	mas	he	1	842	679	845	50	A criminal	must	not	be	set	free,	x	x	x	x	x	even if	he	may	feel	remorse	about	the	crime,	v	v	v	v	v	because	criminals	are	a	threat	to	the	public.	z	z	z	z	z	z	native
29	mas	she	1	543	380	258	561	An electrician	must	be	careful	at	all	times,	x	x	x	x	even if	she	may	be	just	performing	a	routine	job,	v	v	v	v	because	handling	electricity	is	not	dangerous.	z	z	z	z	z	z	z	z	native
29	pro	she	1	425	417	256	169	Everyone	must	hand	in	the	exam	now,	x	x	x	x	even if	she	may	not	have	finished	it,	v	v	v	v	v	v	because	the	swimming	pool	is	cold.	z	z	z	z	z	z	z	z	native
29	fem	she	1	337	238	341	314	A guide	must	know	a	lot	about	history,	x	x	x	x	even if	she	may	only	need	to	tell	stories	of	some	places	of	interest,	because	some	tourists	may	ask	more	about	history.	z	z	z	z	z	z	native
29	fem	he	1	346	652	426	393	A model	has	to	be	in	good	shape,	x	x	x	x	even if	he	may	not	want	to	be	a	fitness	model,	v	v	v	because	lots	of	fish	are	swimming	in	the	sea.	z	z	z	z	z	native
29	fem	they	1	347	366	364	272	A housekeeper	has	to	clean	the	toilet,	x	x	x	x	x	even if	they	may	find	it	disgusting,	v	v	v	v	v	v	v	because	that's	the	housekeeper's	duty.	z	z	z	z	z	z	z	z	z	native
29	fem	they	1	580	371	346	326	A secondary-school teacher	must	have	a	good	general	education,	x	x	x	x	even if	they	may	only	teach,	v	v	v	v	v	v	v	v	because	pupils	may	ask	the	teacher	questions.	z	z	z	z	z	z	z	native
29	pro	he	1	689	334	214	276	Anybody	can	enjoy	sports,	x	x	x	x	x	x	x	even if	he	may	not	be	very	fit,	v	v	v	v	v	v	because	enjoying	sports	only	requires	eating	a	lot.	z	z	z	z	z	z	native
29	fem	she	1	1748	377	417	364	A nanny	should	not	be	working	when	sick,	x	x	x	x	even if	she	may	want	to,	v	v	v	v	v	v	v	v	because	the	nanny	could	not	go	abroad	otherwise.	z	z	z	z	z	z	native
29	mas	she	1	310	277	301	652	A police officer	has	many	responsibilities,	x	x	x	x	x	x	x	even if	she	may	not	be	in	a	very	high	position,	v	v	v	because	being	a	police	officer	is	the	funniest	job	in	the	world.	z	z	native
29	mas	they	1	338	616	406	196	A mechanic	must	know	a	lot	about	machines,	x	x	x	x	even if	they	may	only	work	with	other	machinery,	v	v	v	v	v	because	lots	of	machines	are	very	beautiful.	z	z	z	z	z	z	z	native
29	pro	he	1	290	247	272	389	Someone	must	feed	the	cat,	x	x	x	x	x	x	even if	he	might	not	like	the	cat,	v	v	v	v	v	v	because	the	cat	will	die	if	no	one	feeds	it.	z	z	z	z	native
29	mas	he	1	568	468	675	192	A truck driver	must	take	a	break	every	four	hours,	x	x	x	even if	he	may	not	be	tired,	v	v	v	v	v	v	v	because	driving	for	long	periods	of	time	without	a	break	is	not	dangerous.	z	native
29	pro	they	1	405	345	269	210	Everyone	can	complete	this	assignment	on	time,	x	x	x	x	even if	they	may	have	many	other	things	to	do,	v	v	v	v	because	this	assignment	is	very	easy.	z	z	z	z	z	z	z	z	native
29	fem	he	1	404	321	368	533	A primary school teacher	must	like	music,	x	x	x	x	x	x	x	even if	he	may	not	be	a	great	musician,	v	v	v	v	v	because	children	can	learn	nothing	from	music.	z	z	z	z	z	z	z	native
29	mas	he	0	409	350	935	334	A pilot	must	not	fly	when	tired,	x	x	x	x	x	even if	he	may	delay	the	flight	by	not	flying,	v	v	v	v	because	safety	is	the	most	important	thing	for	flight.	z	z	z	z	z	native
29	fem	they	1	599	244	1254	98	A secretary	must	have	good	computer	skills,	x	x	x	x	x	even if	they	may	only	need	type	on	a	computer,	v	v	v	v	because	fast	typing	doesn't	require	typing	skills.	z	z	z	z	z	z	z	native
29	neu	she	1	396	359	377	422	A researcher	should	not	hate	teaching,	x	x	x	x	x	x	even if	she	may	be	primarily	interested	in	doing	research,	v	v	v	v	because	a	large	part	of	the	researcher's	job	consists	of	teaching	students.	z	z	native
29	fem	she	1	572	269	367	0	A childcare worker	should	know	how	to	draw,	x	x	x	x	x	even if	she	may	not	be	good	at	drawing,	v	v	v	v	v	because	children	love	drawing.	z	z	z	z	z	z	z	z	z	z	native
29	neu	she	1	370	454	418	470	An Austrian	doesn't	have	to	wear	traditional	costumes	all	the	time,	x	even if	she	may	believe	that	it	looks	great,	v	v	v	v	v	because	on	most	days	Austrians	wear	normal	clothes.	z	z	z	z	z	z	native
29	neu	she	1	341	370	359	476	A kid	can	learn	a	lot,	x	x	x	x	x	x	even if	she	may	not	have	the	highest	IQ,	v	v	v	v	v	because	the	ability	to	learn	is	useless.	z	z	z	z	z	z	z	native
29	mas	they	1	546	172	266	300	A farmer	must	be	able	to	deal	with	planting,	x	x	x	even if	they	may	find	it	hard,	v	v	v	v	v	v	v	because	growing	plants	is	one	of	a	farmer's	major	jobs.	z	z	z	z	native
29	fem	he	1	426	466	432	213	A day care worker	must	be	very	understanding,	x	x	x	x	x	x	even if	he	may	be	annoyed	by	a	child,	v	v	v	v	v	because	children	cannot	always	control	their	behaviour.	z	z	z	z	z	z	z	native
29	mas	he	1	282	232	352	256	A car mechanic	must	know	a	lot	about	various	types	of	cars,	x	even if	he	may	usually	repair	the	same	type	of	car,	v	v	v	because	knowledge	is	completely	useless.	z	z	z	z	z	z	z	z	z	native
29	mas	they	1	345	171	178	345	A military officer	must	be	able	to	handle	a	gun	correctly,	x	x	even if	they	may	not	want	to	use	it,	v	v	v	v	v	because	the	officer	might	encounter	a	situation	where	using	a	gun	is	necessary.	z	native
29	fem	he	1	400	350	352	664	A librarian	must	know	how	to	read,	x	x	x	x	x	even if	he	may	not	read	many	books,	v	v	v	v	v	v	because	readers	are	nice.	z	z	z	z	z	z	z	z	z	z	native
29	pro	he	1	348	269	329	392	Anyone	can	be	successful,	x	x	x	x	x	x	x	even if	he	may	not	have	the	best	education,	v	v	v	v	v	because	anything	is	possible	if	one	works	hard	enough.	z	z	z	z	z	native
29	pro	they	1	336	167	279	227	Anyone	who	wants	to	be	a	teacher	must	go	to	university,	even if	they	may	just	want	to	be	a	pre-school	teacher,	v	v	v	because	there	is	not	a	lot	to	learn	before	being	able	to	teach	effectively.	native
30	pro	he	0	409	380	320	543	Everyone	should	use	resources	responsibly,	x	x	x	x	x	x	even if	he	may	not	believe	in	man-made	global	warming,	v	v	v	v	because	our	resources	are	finite.	z	z	z	z	z	z	z	z	z	native
30	pro	she	1	801	351	375	202	Anybody	can	learn	how	to	be	a	handstand,	x	x	x	even if	she	may	not	be	very	fit	for	this	role,	v	v	v	because	being	a	handstand	only	requires	regular	practice.	z	z	z	z	z	z	native
30	mas	they	1	902	525	533	269	A police officer	has	many	responsibilities,	x	x	x	x	x	x	x	even if	they	may	not	be	in	a	very	high	position,	v	v	v	because	being	a	police	officer	is	the	funniest	job	in	the	world.	z	z	native
30	fem	he	1	745	420	962	478	A kindergarten teacher	must	know	developmental	psychology,	x	x	x	x	x	x	even if	he	may	not	be	interested	in	it,	v	v	v	v	v	because	working	with	children	doesn't	require	any	skills.	z	z	z	z	z	z	native
30	mas	he	1	522	355	446	447	A construction worker	may	not	drink	alcohol	when	working,	x	x	x	x	even if	he	may	have	nearly	finished	the	work	for	the	day,	v	v	because	working	while	drunk	is	very	dangerous.	z	z	z	z	z	z	z	native
30	mas	they	1	462	548	348	290	A fire fighter	must	be	very	careful,	x	x	x	x	x	x	even if	they	may	be	on	a	training	mission,	v	v	v	v	v	because	otherwise	it	will	be	dangerous	during	rescues.	z	z	z	z	z	z	native
30	pro	he	1	406	276	394	34	Anyone	who	wants	to	be	a	teacher	must	go	to	university,	even if	he	may	just	want	to	be	a	pre-school	teacher,	v	v	v	because	there	is	not	a	lot	to	learn	before	being	able	to	teach	effectively.	native
30	neu	she	1	1093	488	507	2	A child	must	follow	teachers'	instructions,	x	x	x	x	x	x	even if	she	may	not	want	to,	v	v	v	v	v	v	v	because	parents	don't	like	children.	z	z	z	z	z	z	z	z	z	native
30	fem	he	1	689	378	848	469	A midwife	must	feel	comfortable	to	see	blood,	x	x	x	x	even if	he	may	mainly	work	in	the	after	care	of	a	baby,	v	because	midwifes	don't	like	skiing.	z	z	z	z	z	z	z	z	z	native
30	fem	they	1	310	327	391	628	A nanny	should	not	be	working	when	sick,	x	x	x	x	even if	they	may	want	to,	v	v	v	v	v	v	v	v	because	the	nanny	could	not	go	abroad	otherwise.	z	z	z	z	z	z	native
30	mas	she	1	371	344	257	339	A truck driver	must	take	a	break	every	four	hours,	x	x	x	even if	she	may	not	be	tired,	v	v	v	v	v	v	v	because	driving	for	long	periods	of	time	without	a	break	is	not	dangerous.	z	native
30	mas	he	1	336	323	448	301	A mechanic	must	know	a	lot	about	machines,	x	x	x	x	even if	he	may	only	work	with	other	machinery,	v	v	v	v	v	because	lots	of	machines	are	very	beautiful.	z	z	z	z	z	z	z	native
30	neu	he	1	335	294	314	367	A pensioner	should	be	allowed	to	work,	x	x	x	x	x	even if	he	may	not	need	the	money,	v	v	v	v	v	v	because	some	pensioners	like	shouting.	z	z	z	z	z	z	z	z	z	native
30	fem	they	0	374	666	309	80	A translator	has	to	know	quite	a	lot	about	the	target	language,	even if	they	may	speak	the	language	perfectly,	v	v	v	v	v	v	because	it	is	not	easy	to	translate	different	languages.	z	z	z	z	z	native
30	pro	he	0	220	316	363	188	Everyone	can	complete	this	assignment	on	time,	x	x	x	x	even if	he	may	have	many	other	things	to	do,	v	v	v	v	because	this	assignment	is	very	easy.	z	z	z	z	z	z	z	z	native
30	pro	he	1	1632	298	346	586	Everyone	should	look	after	the	environment,	x	x	x	x	x	even if	he	may	not	believe	in	global	warming,	v	v	v	v	v	because	excessive	human	activities	may	damage	the	environment.	z	z	z	z	z	z	native
30	mas	she	1	1066	661	663	410	A car mechanic	must	know	a	lot	about	various	types	of	cars,	x	even if	she	may	usually	repair	the	same	type	of	car,	v	v	v	because	knowledge	is	completely	useless.	z	z	z	z	z	z	z	z	z	native
30	neu	she	1	485	423	419	41	An elderly person	can	still	ride	a	bike,	x	x	x	x	x	even if	she	may	already	be	over	90,	v	v	v	v	v	v	because	being	old	doesn't	necessarily	mean	that	one	can't	ride.	z	z	z	z	native
30	neu	they	1	1331	534	989	481	A clerk	should	create	value	for	the	company,	x	x	x	x	even if	they	may	enjoy	the	holiday,	v	v	v	v	v	v	v	because	travelling	is	relaxing.	z	z	z	z	z	z	z	z	z	z	native
30	neu	he	0	569	372	366	396	An athlete	must	know	skills	to	win,	x	x	x	x	x	even if	he	may	not	win	every	time,	v	v	v	v	v	v	because	having	an	ambition	is	human	nature.	z	z	z	z	z	z	z	native
30	neu	they	1	523	397	287	434	A student	must	work	very	hard,	x	x	x	x	x	x	even if	they	may	not	want	to	be	the	best,	v	v	v	v	because	a	student	needs	to	pass	course	exams.	z	z	z	z	z	z	native
30	mas	they	1	431	289	558	189	A computer programmer	should	have	studied	computer	science,	x	x	x	x	x	even if	they	may	already	know	a	lot	about	programming,	v	v	v	v	because	a	scientist	is	nice.	z	z	z	z	z	z	z	z	z	native
30	fem	he	1	539	420	377	668	A secretary	must	have	good	computer	skills,	x	x	x	x	x	even if	he	may	only	need	type	on	a	computer,	v	v	v	v	because	fast	typing	doesn't	require	typing	skills.	z	z	z	z	z	z	z	native
30	fem	she	1	350	293	533	13	A librarian	must	know	how	to	read,	x	x	x	x	x	even if	she	may	not	read	many	books,	v	v	v	v	v	v	because	readers	are	nice.	z	z	z	z	z	z	z	z	z	z	native
30	fem	they	1	380	512	982	582	A pre-school teacher	has	to	remain	calm	at	all	times,	x	x	x	even if	they	may	be	stressed,	v	v	v	v	v	v	v	v	because	stress	affects	children	positively.	z	z	z	z	z	z	z	z	z	native
30	pro	they	1	394	274	296	189	Everyone	must	hand	in	the	exam	now,	x	x	x	x	even if	they	may	not	have	finished	it,	v	v	v	v	v	v	because	the	swimming	pool	is	cold.	z	z	z	z	z	z	z	z	native
30	mas	he	1	293	256	387	336	A carpenter	must	know	about	different	types	of	wood,	x	x	x	even if	he	may	think	it	is	not	important,	v	v	v	v	v	because	wood	looks	funny.	z	z	z	z	z	z	z	z	z	z	native
30	pro	they	1	375	290	213	189	Anyone	can	learn	how	to	play	an	instrument,	x	x	x	even if	they	may	not	have	the	best	sense	of	rhythm,	v	v	v	because	watching	TV	can	be	trained.	z	z	z	z	z	z	z	z	native
30	fem	she	1	316	232	276	307	A model	has	to	be	in	good	shape,	x	x	x	x	even if	she	may	not	want	to	be	a	fitness	model,	v	v	v	because	lots	of	fish	are	swimming	in	the	sea.	z	z	z	z	z	native
30	neu	they	0	279	278	296	2	An Austrian	doesn't	have	to	wear	traditional	costumes	all	the	time,	x	even if	they	may	believe	that	it	looks	great,	v	v	v	v	v	because	on	most	days	Austrians	wear	normal	clothes.	z	z	z	z	z	z	native
30	fem	she	1	1008	533	772	227	A baby-sitter	must	not	look	after	baby	when	sick,	x	x	x	even if	she	may	receive	only	reduced	pay,	v	v	v	v	v	v	because	the	baby-sitter	could	infect	babies.	z	z	z	z	z	z	z	z	native
30	mas	he	1	859	562	466	627	A military officer	must	be	able	to	handle	a	gun	correctly,	x	x	even if	he	may	not	want	to	use	it,	v	v	v	v	v	because	the	officer	might	encounter	a	situation	where	using	a	gun	is	necessary.	z	native
30	neu	he	1	842	709	575	368	A teenager	can	be	very	annoying,	x	x	x	x	x	x	even if	he	may	not	behave	annoyingly	on	purpose,	v	v	v	v	v	because	a	teenager's	hormones	can	cause	mood	swings.	z	z	z	z	z	z	native
30	fem	they	1	543	1473	333	593	A childcare worker	should	know	how	to	draw,	x	x	x	x	x	even if	they	may	not	be	good	at	drawing,	v	v	v	v	v	because	children	love	drawing.	z	z	z	z	z	z	z	z	z	z	native
30	neu	he	1	425	417	553	370	An adult	should	have	an	understanding	of	politics,	x	x	x	x	even if	he	may	not	want	to	be	a	politician,	v	v	v	v	because	vote	doesn't	need	political	knowledge.	z	z	z	z	z	z	z	z	native
30	neu	she	1	337	338	331	544	A journalist	has	to	report	the	truth,	x	x	x	x	x	even if	she	may	fear	that	some	people	won't	like	it,	v	v	v	because	it’s	a	journalist's	duty	to	inform	the	public	accurately.	z	z	z	z	native
30	pro	she	1	346	258	264	274	Anybody	can	enjoy	sports,	x	x	x	x	x	x	x	even if	she	may	not	be	very	fit,	v	v	v	v	v	v	because	enjoying	sports	only	requires	eating	a	lot.	z	z	z	z	z	z	native
30	neu	she	1	347	361	379	454	An artist	should	have	an	additional	job,	x	x	x	x	x	even if	she	may	be	a	talented	artist,	v	v	v	v	v	v	because	being	an	artist	doesn't	provide	one	with	a	regular	income	all	the	time.	native
30	mas	he	1	580	376	421	272	A farmer	must	be	able	to	deal	with	planting,	x	x	x	even if	he	may	find	it	hard,	v	v	v	v	v	v	v	because	growing	plants	is	one	of	a	farmer's	major	jobs.	z	z	z	z	native
30	mas	they	1	689	297	288	248	An astronaut	must	be	able	to	concentrate	when	tired,	x	x	x	even if	they	may	find	it	not	easy	to	realize,	v	v	v	v	because	flying	into	outer	space	doesn't	require	working	very	long	hours.	z	z	z	native
30	pro	they	1	1748	337	229	186	Anyone	should	be	able	to	go	to	school,	x	x	x	even if	they	may	live	in	a	remote	rural	area,	v	v	v	v	because	going	to	school	is	a	waste	of	time.	z	z	z	z	z	native
30	fem	he	1	310	329	441	335	A housekeeper	has	to	clean	the	toilet,	x	x	x	x	x	even if	he	may	find	it	disgusting,	v	v	v	v	v	v	v	because	that's	the	housekeeper's	duty.	z	z	z	z	z	z	z	z	z	native
30	fem	he	0	338	260	496	240	A secondary-school teacher	must	have	a	good	general	education,	x	x	x	x	even if	he	may	only	teach,	v	v	v	v	v	v	v	v	because	pupils	may	ask	the	teacher	questions.	z	z	z	z	z	z	z	native
30	pro	they	1	290	200	223	162	Anybody	who	wants	to	get	a	good	grade	must	study	hard,	even if	they	might	be	happy	with	an	average	grade,	v	v	v	v	because	the	exam	is	just	for	fun.	z	z	z	z	z	z	z	native
30	fem	she	1	568	498	625	777	A day care worker	must	be	very	understanding,	x	x	x	x	x	x	even if	she	may	be	annoyed	by	a	child,	v	v	v	v	v	because	children	cannot	always	control	their	behaviour.	z	z	z	z	z	z	z	native
30	mas	she	1	405	405	703	362	A criminal	must	not	be	set	free,	x	x	x	x	x	even if	she	may	feel	remorse	about	the	crime,	v	v	v	v	v	because	criminals	are	a	threat	to	the	public.	z	z	z	z	z	z	native
30	mas	they	1	404	296	228	265	An electrician	must	be	careful	at	all	times,	x	x	x	x	even if	they	may	be	just	performing	a	routine	job,	v	v	v	v	because	handling	electricity	is	not	dangerous.	z	z	z	z	z	z	z	z	native
30	mas	she	1	409	350	845	347	A sailor	must	know	how	to	swim,	x	x	x	x	x	even if	she	may	not	know	how	to	steer	the	ship,	v	v	v	because	it	is	not	easy	to	be	a	helm.	z	z	z	z	z	native
30	pro	she	1	599	290	310	210	One	must	tell	the	truth,	x	x	x	x	x	x	even if	she	may	hurt	someone's	feelings,	v	v	v	v	v	v	v	because	telling	the	truth	is	usually	the	right	choice.	z	z	z	z	z	native
30	pro	they	1	396	219	239	178	Somebody	must	have	taken	the	key,	x	x	x	x	x	even if	they	may	not	have	intended	to	take	it,	v	v	v	v	because	it	can	be	found	everywhere.	z	z	z	z	z	z	z	z	native
30	fem	they	1	572	297	342	698	A guide	must	know	a	lot	about	history,	x	x	x	x	even if	they	may	only	need	to	tell	stories	of	some	places	of	interest,	because	some	tourists	may	ask	more	about	history.	z	z	z	z	z	z	native
30	neu	she	1	370	454	418	319	A pharmacist	must	know	how	drugs	work,	x	x	x	x	x	even if	she	may	not	prescribe	drugs,	v	v	v	v	v	v	v	because	a	pharmacist	has	to	explain	patients	how	to	use	drugs.	z	z	z	native
30	fem	she	1	341	270	369	663	A primary school teacher	must	like	music,	x	x	x	x	x	x	x	even if	she	may	not	be	a	great	musician,	v	v	v	v	v	because	children	can	learn	nothing	from	music.	z	z	z	z	z	z	z	native
30	pro	she	1	546	202	244	158	Anyone	can	be	successful,	x	x	x	x	x	x	x	even if	she	may	not	have	the	best	education,	v	v	v	v	v	because	anything	is	possible	if	one	works	hard	enough.	z	z	z	z	z	native
30	pro	she	1	426	331	279	224	Someone	must	feed	the	cat,	x	x	x	x	x	x	even if	she	might	not	like	the	cat,	v	v	v	v	v	v	because	the	cat	will	die	if	no	one	feeds	it.	z	z	z	z	native
30	neu	he	1	282	262	82	381	A hairdresser	cannot	just	cut	a	customer's	hair	very	short,	x	x	even if	he	may	think	that	it	would	suit	the	customer,	v	v	v	because	it’s	the	customer's	decision.	z	z	z	z	z	z	z	z	z	native
30	mas	she	1	345	221	178	342	A pilot	must	not	fly	when	tired,	x	x	x	x	x	even if	she	may	delay	the	flight	by	not	flying,	v	v	v	v	because	safety	is	the	most	important	thing	for	flight.	z	z	z	z	z	native
30	pro	he	0	400	224	346	218	Someone	must	empty	the	bin	now,	x	x	x	x	x	even if	he	may	have	emptied	it	yesterday,	v	v	v	v	v	v	because	it	is	empty	again.	z	z	z	z	z	z	z	z	z	native
30	neu	they	1	348	332	258	845	A researcher	should	not	hate	teaching,	x	x	x	x	x	x	even if	they	may	be	primarily	interested	in	doing	research,	v	v	v	v	because	a	large	part	of	the	researcher's	job	consists	of	teaching	students.	z	z	native
30	neu	they	1	336	277	211	804	A kid	can	learn	a	lot,	x	x	x	x	x	x	even if	they	may	not	have	the	highest	IQ,	v	v	v	v	v	because	the	ability	to	learn	is	useless.	z	z	z	z	z	z	z	native
101	neu	he	0	1320	309	240	329	A kid	can	learn	a	lot,	x	x	x	x	x	x	even if	he	may	not	have	the	highest	IQ,	v	v	v	v	v	because	the	ability	to	learn	is	useless.	z	z	z	z	z	z	z	Eng
101	mas	he	1	364	274	450	336	An electrician	must	be	careful	at	all	times,	x	x	x	x	even if	he	may	be	just	performing	a	routine	job,	v	v	v	v	because	handling	electricity	is	not	dangerous.	z	z	z	z	z	z	z	z	Eng
101	fem	they	0	633	345	361	403	A baby-sitter	must	not	look	after	baby	when	sick,	x	x	x	even if	they	may	receive	only	reduced	pay,	v	v	v	v	v	v	because	the	baby-sitter	could	infect	babies.	z	z	z	z	z	z	z	z	Eng
101	mas	he	1	421	369	674	645	A fire fighter	must	be	very	careful,	x	x	x	x	x	x	even if	he	may	be	on	a	training	mission,	v	v	v	v	v	because	otherwise	it	will	be	dangerous	during	rescues.	z	z	z	z	z	z	Eng
101	fem	he	0	562	350	293	382	A translator	has	to	know	quite	a	lot	about	the	target	language,	even if	he	may	speak	the	language	perfectly,	v	v	v	v	v	v	because	it	is	not	easy	to	translate	different	languages.	z	z	z	z	z	Eng
101	fem	she	1	1137	722	548	557	A midwife	must	feel	comfortable	to	see	blood,	x	x	x	x	even if	she	may	mainly	work	in	the	after	care	of	a	baby,	v	because	midwifes	don't	like	skiing.	z	z	z	z	z	z	z	z	z	Eng
101	pro	she	1	380	332	395	348	Everyone	should	look	after	the	environment,	x	x	x	x	x	even if	she	may	not	believe	in	global	warming,	v	v	v	v	v	because	excessive	human	activities	may	damage	the	environment.	z	z	z	z	z	z	Eng
101	pro	they	0	694	521	375	444	Anybody	can	learn	how	to	be	a	handstand,	x	x	x	even if	they	may	not	be	very	fit	for	this	role,	v	v	v	because	being	a	handstand	only	requires	regular	practice.	z	z	z	z	z	z	Eng
101	fem	they	1	644	555	455	413	A day care worker	must	be	very	understanding,	x	x	x	x	x	x	even if	they	may	be	annoyed	by	a	child,	v	v	v	v	v	because	children	cannot	always	control	their	behaviour.	z	z	z	z	z	z	z	Eng
101	pro	they	1	3257	397	319	298	One	must	tell	the	truth,	x	x	x	x	x	x	even if	they	may	hurt	someone's	feelings,	v	v	v	v	v	v	v	because	telling	the	truth	is	usually	the	right	choice.	z	z	z	z	z	Eng
101	mas	they	1	1030	282	262	713	A pilot	must	not	fly	when	tired,	x	x	x	x	x	even if	they	may	delay	the	flight	by	not	flying,	v	v	v	v	because	safety	is	the	most	important	thing	for	flight.	z	z	z	z	z	Eng
101	neu	she	1	487	386	321	324	A pensioner	should	be	allowed	to	work,	x	x	x	x	x	even if	she	may	not	need	the	money,	v	v	v	v	v	v	because	some	pensioners	like	shouting.	z	z	z	z	z	z	z	z	z	Eng
101	mas	she	1	485	244	212	270	A mechanic	must	know	a	lot	about	machines,	x	x	x	x	even if	she	may	only	work	with	other	machinery,	v	v	v	v	v	because	lots	of	machines	are	very	beautiful.	z	z	z	z	z	z	z	Eng
101	neu	she	1	647	288	284	269	An athlete	must	know	skills	to	win,	x	x	x	x	x	even if	she	may	not	win	every	time,	v	v	v	v	v	v	because	having	an	ambition	is	human	nature.	z	z	z	z	z	z	z	Eng
101	pro	she	0	468	327	285	308	Everyone	can	complete	this	assignment	on	time,	x	x	x	x	even if	she	may	have	many	other	things	to	do,	v	v	v	v	because	this	assignment	is	very	easy.	z	z	z	z	z	z	z	z	Eng
101	neu	he	1	778	1178	359	270	A student	must	work	very	hard,	x	x	x	x	x	x	even if	he	may	not	want	to	be	the	best,	v	v	v	v	because	a	student	needs	to	pass	course	exams.	z	z	z	z	z	z	Eng
101	neu	she	0	566	199	158	194	A teenager	can	be	very	annoying,	x	x	x	x	x	x	even if	she	may	not	behave	annoyingly	on	purpose,	v	v	v	v	v	because	a	teenager's	hormones	can	cause	mood	swings.	z	z	z	z	z	z	Eng
101	neu	he	1	489	278	262	247	A researcher	should	not	hate	teaching,	x	x	x	x	x	x	even if	he	may	be	primarily	interested	in	doing	research,	v	v	v	v	because	a	large	part	of	the	researcher's	job	consists	of	teaching	students.	z	z	Eng
101	pro	he	1	761	345	253	594	Anyone	can	learn	how	to	play	an	instrument,	x	x	x	even if	he	may	not	have	the	best	sense	of	rhythm,	v	v	v	because	watching	TV	can	be	trained.	z	z	z	z	z	z	z	z	Eng
101	fem	she	1	603	270	204	216	A secretary	must	have	good	computer	skills,	x	x	x	x	x	even if	she	may	only	need	type	on	a	computer,	v	v	v	v	because	fast	typing	doesn't	require	typing	skills.	z	z	z	z	z	z	z	Eng
101	mas	she	1	406	206	208	252	A military officer	must	be	able	to	handle	a	gun	correctly,	x	x	even if	she	may	not	want	to	use	it,	v	v	v	v	v	because	the	officer	might	encounter	a	situation	where	using	a	gun	is	necessary.	z	Eng
101	pro	they	1	420	303	238	281	Anybody	can	enjoy	sports,	x	x	x	x	x	x	x	even if	they	may	not	be	very	fit,	v	v	v	v	v	v	because	enjoying	sports	only	requires	eating	a	lot.	z	z	z	z	z	z	Eng
101	mas	they	1	1308	422	271	261	A sailor	must	know	how	to	swim,	x	x	x	x	x	even if	they	may	not	know	how	to	steer	the	ship,	v	v	v	because	it	is	not	easy	to	be	a	helm.	z	z	z	z	z	Eng
101	pro	she	1	359	228	328	432	Anyone	who	wants	to	be	a	teacher	must	go	to	university,	even if	she	may	just	want	to	be	a	pre-school	teacher,	v	v	v	because	there	is	not	a	lot	to	learn	before	being	able	to	teach	effectively.	Eng
101	pro	he	1	353	237	234	265	Everyone	must	hand	in	the	exam	now,	x	x	x	x	even if	he	may	not	have	finished	it,	v	v	v	v	v	v	because	the	swimming	pool	is	cold.	z	z	z	z	z	z	z	z	Eng
101	neu	he	1	439	324	465	399	A clerk	should	create	value	for	the	company,	x	x	x	x	even if	he	may	enjoy	the	holiday,	v	v	v	v	v	v	v	because	travelling	is	relaxing.	z	z	z	z	z	z	z	z	z	z	Eng
101	neu	they	1	346	285	214	227	An artist	should	have	an	additional	job,	x	x	x	x	x	even if	they	may	be	a	talented	artist,	v	v	v	v	v	v	because	being	an	artist	doesn't	provide	one	with	a	regular	income	all	the	time.	Eng
101	mas	he	1	1524	327	258	243	A computer programmer	should	have	studied	computer	science,	x	x	x	x	x	even if	he	may	already	know	a	lot	about	programming,	v	v	v	v	because	a	scientist	is	nice.	z	z	z	z	z	z	z	z	z	Eng
101	mas	they	1	562	207	257	421	A car mechanic	must	know	a	lot	about	various	types	of	cars,	x	even if	they	may	usually	repair	the	same	type	of	car,	v	v	v	because	knowledge	is	completely	useless.	z	z	z	z	z	z	z	z	z	Eng
101	neu	she	0	1495	282	253	268	A hairdresser	cannot	just	cut	a	customer's	hair	very	short,	x	x	even if	she	may	think	that	it	would	suit	the	customer,	v	v	v	because	it’s	the	customer's	decision.	z	z	z	z	z	z	z	z	z	Eng
101	pro	they	1	1860	390	390	447	Anyone	can	be	successful,	x	x	x	x	x	x	x	even if	they	may	not	have	the	best	education,	v	v	v	v	v	because	anything	is	possible	if	one	works	hard	enough.	z	z	z	z	z	Eng
101	neu	they	1	418	342	259	291	An elderly person	can	still	ride	a	bike,	x	x	x	x	x	even if	they	may	already	be	over	90,	v	v	v	v	v	v	because	being	old	doesn't	necessarily	mean	that	one	can't	ride.	z	z	z	z	Eng
101	mas	he	1	614	258	363	266	A police officer	has	many	responsibilities,	x	x	x	x	x	x	x	even if	he	may	not	be	in	a	very	high	position,	v	v	v	because	being	a	police	officer	is	the	funniest	job	in	the	world.	z	z	Eng
101	fem	he	1	558	345	417	282	A childcare worker	should	know	how	to	draw,	x	x	x	x	x	even if	he	may	not	be	good	at	drawing,	v	v	v	v	v	because	children	love	drawing.	z	z	z	z	z	z	z	z	z	z	Eng
101	neu	he	0	493	257	272	277	An Austrian	doesn't	have	to	wear	traditional	costumes	all	the	time,	x	even if	he	may	believe	that	it	looks	great,	v	v	v	v	v	because	on	most	days	Austrians	wear	normal	clothes.	z	z	z	z	z	z	Eng
101	fem	they	1	386	322	308	313	A model	has	to	be	in	good	shape,	x	x	x	x	even if	they	may	not	want	to	be	a	fitness	model,	v	v	v	because	lots	of	fish	are	swimming	in	the	sea.	z	z	z	z	z	Eng
101	pro	he	1	399	339	450	312	Somebody	must	have	taken	the	key,	x	x	x	x	x	even if	he	may	not	have	intended	to	take	it,	v	v	v	v	because	it	can	be	found	everywhere.	z	z	z	z	z	z	z	z	Eng
101	pro	he	1	3064	765	289	243	Anyone	should	be	able	to	go	to	school,	x	x	x	even if	he	may	live	in	a	remote	rural	area,	v	v	v	v	because	going	to	school	is	a	waste	of	time.	z	z	z	z	z	Eng
101	neu	they	1	319	411	270	278	A pharmacist	must	know	how	drugs	work,	x	x	x	x	x	even if	they	may	not	prescribe	drugs,	v	v	v	v	v	v	v	because	a	pharmacist	has	to	explain	patients	how	to	use	drugs.	z	z	z	Eng
101	fem	he	1	462	299	283	265	A pre-school teacher	has	to	remain	calm	at	all	times,	x	x	x	even if	he	may	be	stressed,	v	v	v	v	v	v	v	v	because	stress	affects	children	positively.	z	z	z	z	z	z	z	z	z	Eng
101	mas	she	1	548	314	483	317	A construction worker	may	not	drink	alcohol	when	working,	x	x	x	x	even if	she	may	have	nearly	finished	the	work	for	the	day,	v	v	because	working	while	drunk	is	very	dangerous.	z	z	z	z	z	z	z	Eng
101	pro	she	0	962	572	501	647	Someone	must	empty	the	bin	now,	x	x	x	x	x	even if	she	may	have	emptied	it	yesterday,	v	v	v	v	v	v	because	it	is	empty	again.	z	z	z	z	z	z	z	z	z	Eng
101	fem	she	1	490	809	711	369	A secondary-school teacher	must	have	a	good	general	education,	x	x	x	x	even if	she	may	only	teach,	v	v	v	v	v	v	v	v	because	pupils	may	ask	the	teacher	questions.	z	z	z	z	z	z	z	Eng
101	fem	she	1	461	324	393	341	A housekeeper	has	to	clean	the	toilet,	x	x	x	x	x	even if	she	may	find	it	disgusting,	v	v	v	v	v	v	v	because	that's	the	housekeeper's	duty.	z	z	z	z	z	z	z	z	z	Eng
101	mas	they	1	2436	538	332	381	A criminal	must	not	be	set	free,	x	x	x	x	x	even if	they	may	feel	remorse	about	the	crime,	v	v	v	v	v	because	criminals	are	a	threat	to	the	public.	z	z	z	z	z	z	Eng
101	mas	he	1	345	1163	388	297	An astronaut	must	be	able	to	concentrate	when	tired,	x	x	x	even if	he	may	find	it	not	easy	to	realize,	v	v	v	v	because	flying	into	outer	space	doesn't	require	working	very	long	hours.	z	z	z	Eng
101	fem	he	1	550	340	330	377	A nanny	should	not	be	working	when	sick,	x	x	x	x	even if	he	may	want	to,	v	v	v	v	v	v	v	v	because	the	nanny	could	not	go	abroad	otherwise.	z	z	z	z	z	z	Eng
101	fem	he	1	457	294	335	346	A guide	must	know	a	lot	about	history,	x	x	x	x	even if	he	may	only	need	to	tell	stories	of	some	places	of	interest,	because	some	tourists	may	ask	more	about	history.	z	z	z	z	z	z	Eng
101	fem	they	1	561	312	315	276	A librarian	must	know	how	to	read,	x	x	x	x	x	even if	they	may	not	read	many	books,	v	v	v	v	v	v	because	readers	are	nice.	z	z	z	z	z	z	z	z	z	z	Eng
101	neu	they	1	509	336	318	317	A child	must	follow	teachers'	instructions,	x	x	x	x	x	x	even if	they	may	not	want	to,	v	v	v	v	v	v	v	because	parents	don't	like	children.	z	z	z	z	z	z	z	z	z	Eng
101	mas	she	1	343	253	294	306	A carpenter	must	know	about	different	types	of	wood,	x	x	x	even if	she	may	think	it	is	not	important,	v	v	v	v	v	because	wood	looks	funny.	z	z	z	z	z	z	z	z	z	z	Eng
101	pro	they	1	335	267	286	359	Someone	must	feed	the	cat,	x	x	x	x	x	x	even if	they	might	not	like	the	cat,	v	v	v	v	v	v	because	the	cat	will	die	if	no	one	feeds	it.	z	z	z	z	Eng
101	mas	they	1	309	252	288	275	A truck driver	must	take	a	break	every	four	hours,	x	x	x	even if	they	may	not	be	tired,	v	v	v	v	v	v	v	because	driving	for	long	periods	of	time	without	a	break	is	not	dangerous.	z	Eng
101	fem	she	1	512	235	301	289	A kindergarten teacher	must	know	developmental	psychology,	x	x	x	x	x	x	even if	she	may	not	be	interested	in	it,	v	v	v	v	v	because	working	with	children	doesn't	require	any	skills.	z	z	z	z	z	z	Eng
101	fem	they	1	408	239	234	238	A primary school teacher	must	like	music,	x	x	x	x	x	x	x	even if	they	may	not	be	a	great	musician,	v	v	v	v	v	because	children	can	learn	nothing	from	music.	z	z	z	z	z	z	z	Eng
101	neu	she	1	403	313	247	249	An adult	should	have	an	understanding	of	politics,	x	x	x	x	even if	she	may	not	want	to	be	a	politician,	v	v	v	v	because	vote	doesn't	need	political	knowledge.	z	z	z	z	z	z	z	z	Eng
101	neu	they	1	497	216	217	232	A journalist	has	to	report	the	truth,	x	x	x	x	x	even if	they	may	fear	that	some	people	won't	like	it,	v	v	v	because	it’s	a	journalist's	duty	to	inform	the	public	accurately.	z	z	z	z	Eng
101	mas	she	1	583	226	243	251	A farmer	must	be	able	to	deal	with	planting,	x	x	x	even if	she	may	find	it	hard,	v	v	v	v	v	v	v	because	growing	plants	is	one	of	a	farmer's	major	jobs.	z	z	z	z	Eng
101	pro	she	1	1328	272	232	242	Everyone	should	use	resources	responsibly,	x	x	x	x	x	x	even if	she	may	not	believe	in	man-made	global	warming,	v	v	v	v	because	our	resources	are	finite.	z	z	z	z	z	z	z	z	z	Eng
101	pro	he	1	454	217	185	248	Anybody	who	wants	to	get	a	good	grade	must	study	hard,	even if	he	might	be	happy	with	an	average	grade,	v	v	v	v	because	the	exam	is	just	for	fun.	z	z	z	z	z	z	z	Eng
102	fem	he	1	981	453	455	595	A childcare worker	should	know	how	to	draw,	x	x	x	x	x	even if	he	may	not	be	good	at	drawing,	v	v	v	v	v	because	children	love	drawing.	z	z	z	z	z	z	z	z	z	z	Eng
102	mas	they	1	704	540	465	618	A truck driver	must	take	a	break	every	four	hours,	x	x	x	even if	they	may	not	be	tired,	v	v	v	v	v	v	v	because	driving	for	long	periods	of	time	without	a	break	is	not	dangerous.	z	Eng
102	mas	they	1	1079	560	483	402	A criminal	must	not	be	set	free,	x	x	x	x	x	even if	they	may	feel	remorse	about	the	crime,	v	v	v	v	v	because	criminals	are	a	threat	to	the	public.	z	z	z	z	z	z	Eng
102	mas	she	1	497	345	502	564	A farmer	must	be	able	to	deal	with	planting,	x	x	x	even if	she	may	find	it	hard,	v	v	v	v	v	v	v	because	growing	plants	is	one	of	a	farmer's	major	jobs.	z	z	z	z	Eng
102	neu	he	1	555	432	485	519	A clerk	should	create	value	for	the	company,	x	x	x	x	even if	he	may	enjoy	the	holiday,	v	v	v	v	v	v	v	because	travelling	is	relaxing.	z	z	z	z	z	z	z	z	z	z	Eng
102	pro	they	1	550	478	412	707	One	must	tell	the	truth,	x	x	x	x	x	x	even if	they	may	hurt	someone's	feelings,	v	v	v	v	v	v	v	because	telling	the	truth	is	usually	the	right	choice.	z	z	z	z	z	Eng
102	fem	she	1	361	439	341	486	A housekeeper	has	to	clean	the	toilet,	x	x	x	x	x	even if	she	may	find	it	disgusting,	v	v	v	v	v	v	v	because	that's	the	housekeeper's	duty.	z	z	z	z	z	z	z	z	z	Eng
102	pro	he	1	1004	419	415	472	Anyone	should	be	able	to	go	to	school,	x	x	x	even if	he	may	live	in	a	remote	rural	area,	v	v	v	v	because	going	to	school	is	a	waste	of	time.	z	z	z	z	z	Eng
102	fem	they	1	427	517	408	465	A primary school teacher	must	like	music,	x	x	x	x	x	x	x	even if	they	may	not	be	a	great	musician,	v	v	v	v	v	because	children	can	learn	nothing	from	music.	z	z	z	z	z	z	z	Eng
102	neu	she	1	837	543	311	488	A pensioner	should	be	allowed	to	work,	x	x	x	x	x	even if	she	may	not	need	the	money,	v	v	v	v	v	v	because	some	pensioners	like	shouting.	z	z	z	z	z	z	z	z	z	Eng
102	neu	they	1	499	353	356	510	A journalist	has	to	report	the	truth,	x	x	x	x	x	even if	they	may	fear	that	some	people	won't	like	it,	v	v	v	because	it’s	a	journalist's	duty	to	inform	the	public	accurately.	z	z	z	z	Eng
102	neu	she	1	546	395	565	561	A hairdresser	cannot	just	cut	a	customer's	hair	very	short,	x	x	even if	she	may	think	that	it	would	suit	the	customer,	v	v	v	because	it’s	the	customer's	decision.	z	z	z	z	z	z	z	z	z	Eng
102	fem	she	1	427	777	521	580	A kindergarten teacher	must	know	developmental	psychology,	x	x	x	x	x	x	even if	she	may	not	be	interested	in	it,	v	v	v	v	v	because	working	with	children	doesn't	require	any	skills.	z	z	z	z	z	z	Eng
102	pro	they	0	642	434	480	959	Anybody	can	learn	how	to	be	a	handstand,	x	x	x	even if	they	may	not	be	very	fit	for	this	role,	v	v	v	because	being	a	handstand	only	requires	regular	practice.	z	z	z	z	z	z	Eng
102	mas	he	1	465	368	342	332	A police officer	has	many	responsibilities,	x	x	x	x	x	x	x	even if	he	may	not	be	in	a	very	high	position,	v	v	v	because	being	a	police	officer	is	the	funniest	job	in	the	world.	z	z	Eng
102	mas	he	1	489	604	381	389	A computer programmer	should	have	studied	computer	science,	x	x	x	x	x	even if	he	may	already	know	a	lot	about	programming,	v	v	v	v	because	a	scientist	is	nice.	z	z	z	z	z	z	z	z	z	Eng
102	fem	they	1	420	417	422	435	A librarian	must	know	how	to	read,	x	x	x	x	x	even if	they	may	not	read	many	books,	v	v	v	v	v	v	because	readers	are	nice.	z	z	z	z	z	z	z	z	z	z	Eng
102	pro	she	1	1615	350	247	376	Everyone	should	use	resources	responsibly,	x	x	x	x	x	x	even if	she	may	not	believe	in	man-made	global	warming,	v	v	v	v	because	our	resources	are	finite.	z	z	z	z	z	z	z	z	z	Eng
102	pro	she	1	424	369	314	351	Everyone	should	look	after	the	environment,	x	x	x	x	x	even if	she	may	not	believe	in	global	warming,	v	v	v	v	v	because	excessive	human	activities	may	damage	the	environment.	z	z	z	z	z	z	Eng
102	pro	she	1	463	253	321	992	Anyone	who	wants	to	be	a	teacher	must	go	to	university,	even if	she	may	just	want	to	be	a	pre-school	teacher,	v	v	v	because	there	is	not	a	lot	to	learn	before	being	able	to	teach	effectively.	Eng
102	neu	they	1	406	339	317	517	An elderly person	can	still	ride	a	bike,	x	x	x	x	x	even if	they	may	already	be	over	90,	v	v	v	v	v	v	because	being	old	doesn't	necessarily	mean	that	one	can't	ride.	z	z	z	z	Eng
102	neu	he	1	1087	381	307	397	A researcher	should	not	hate	teaching,	x	x	x	x	x	x	even if	he	may	be	primarily	interested	in	doing	research,	v	v	v	v	because	a	large	part	of	the	researcher's	job	consists	of	teaching	students.	z	z	Eng
102	pro	he	1	500	293	374	410	Anybody	who	wants	to	get	a	good	grade	must	study	hard,	even if	he	might	be	happy	with	an	average	grade,	v	v	v	v	because	the	exam	is	just	for	fun.	z	z	z	z	z	z	z	Eng
102	mas	she	1	487	293	353	345	A mechanic	must	know	a	lot	about	machines,	x	x	x	x	even if	she	may	only	work	with	other	machinery,	v	v	v	v	v	because	lots	of	machines	are	very	beautiful.	z	z	z	z	z	z	z	Eng
102	pro	they	1	773	604	255	341	Anybody	can	enjoy	sports,	x	x	x	x	x	x	x	even if	they	may	not	be	very	fit,	v	v	v	v	v	v	because	enjoying	sports	only	requires	eating	a	lot.	z	z	z	z	z	z	Eng
102	fem	she	1	541	321	249	387	A secretary	must	have	good	computer	skills,	x	x	x	x	x	even if	she	may	only	need	type	on	a	computer,	v	v	v	v	because	fast	typing	doesn't	require	typing	skills.	z	z	z	z	z	z	z	Eng
102	neu	they	1	367	300	308	292	An artist	should	have	an	additional	job,	x	x	x	x	x	even if	they	may	be	a	talented	artist,	v	v	v	v	v	v	because	being	an	artist	doesn't	provide	one	with	a	regular	income	all	the	time.	Eng
102	mas	he	1	1927	361	303	315	An astronaut	must	be	able	to	concentrate	when	tired,	x	x	x	even if	he	may	find	it	not	easy	to	realize,	v	v	v	v	because	flying	into	outer	space	doesn't	require	working	very	long	hours.	z	z	z	Eng
102	neu	they	1	367	359	329	331	A child	must	follow	teachers'	instructions,	x	x	x	x	x	x	even if	they	may	not	want	to,	v	v	v	v	v	v	v	because	parents	don't	like	children.	z	z	z	z	z	z	z	z	z	Eng
102	pro	she	0	369	287	358	392	Someone	must	empty	the	bin	now,	x	x	x	x	x	even if	she	may	have	emptied	it	yesterday,	v	v	v	v	v	v	because	it	is	empty	again.	z	z	z	z	z	z	z	z	z	Eng
102	fem	he	1	410	356	520	834	A nanny	should	not	be	working	when	sick,	x	x	x	x	even if	he	may	want	to,	v	v	v	v	v	v	v	v	because	the	nanny	could	not	go	abroad	otherwise.	z	z	z	z	z	z	Eng
102	fem	he	1	446	380	678	545	A pre-school teacher	has	to	remain	calm	at	all	times,	x	x	x	even if	he	may	be	stressed,	v	v	v	v	v	v	v	v	because	stress	affects	children	positively.	z	z	z	z	z	z	z	z	z	Eng
102	fem	they	0	471	332	295	548	A baby-sitter	must	not	look	after	baby	when	sick,	x	x	x	even if	they	may	receive	only	reduced	pay,	v	v	v	v	v	v	because	the	baby-sitter	could	infect	babies.	z	z	z	z	z	z	z	z	Eng
102	fem	they	1	505	275	383	575	A model	has	to	be	in	good	shape,	x	x	x	x	even if	they	may	not	want	to	be	a	fitness	model,	v	v	v	because	lots	of	fish	are	swimming	in	the	sea.	z	z	z	z	z	Eng
102	fem	she	1	421	372	391	548	A midwife	must	feel	comfortable	to	see	blood,	x	x	x	x	even if	she	may	mainly	work	in	the	after	care	of	a	baby,	v	because	midwifes	don't	like	skiing.	z	z	z	z	z	z	z	z	z	Eng
102	neu	she	1	416	343	388	378	An adult	should	have	an	understanding	of	politics,	x	x	x	x	even if	she	may	not	want	to	be	a	politician,	v	v	v	v	because	vote	doesn't	need	political	knowledge.	z	z	z	z	z	z	z	z	Eng
102	pro	she	1	953	358	328	657	Everyone	can	complete	this	assignment	on	time,	x	x	x	x	even if	she	may	have	many	other	things	to	do,	v	v	v	v	because	this	assignment	is	very	easy.	z	z	z	z	z	z	z	z	Eng
102	mas	she	1	621	340	325	394	A construction worker	may	not	drink	alcohol	when	working,	x	x	x	x	even if	she	may	have	nearly	finished	the	work	for	the	day,	v	v	because	working	while	drunk	is	very	dangerous.	z	z	z	z	z	z	z	Eng
102	fem	he	1	518	326	674	413	A guide	must	know	a	lot	about	history,	x	x	x	x	even if	he	may	only	need	to	tell	stories	of	some	places	of	interest,	because	some	tourists	may	ask	more	about	history.	z	z	z	z	z	z	Eng
102	mas	she	1	353	340	408	503	A military officer	must	be	able	to	handle	a	gun	correctly,	x	x	even if	she	may	not	want	to	use	it,	v	v	v	v	v	because	the	officer	might	encounter	a	situation	where	using	a	gun	is	necessary.	z	Eng
102	pro	he	1	399	370	559	427	Everyone	must	hand	in	the	exam	now,	x	x	x	x	even if	he	may	not	have	finished	it,	v	v	v	v	v	v	because	the	swimming	pool	is	cold.	z	z	z	z	z	z	z	z	Eng
102	neu	he	1	467	316	436	387	A kid	can	learn	a	lot,	x	x	x	x	x	x	even if	he	may	not	have	the	highest	IQ,	v	v	v	v	v	because	the	ability	to	learn	is	useless.	z	z	z	z	z	z	z	Eng
102	neu	he	1	362	360	371	516	An Austrian	doesn't	have	to	wear	traditional	costumes	all	the	time,	x	even if	he	may	believe	that	it	looks	great,	v	v	v	v	v	because	on	most	days	Austrians	wear	normal	clothes.	z	z	z	z	z	z	Eng
102	fem	she	1	479	255	314	330	A secondary-school teacher	must	have	a	good	general	education,	x	x	x	x	even if	she	may	only	teach,	v	v	v	v	v	v	v	v	because	pupils	may	ask	the	teacher	questions.	z	z	z	z	z	z	z	Eng
102	neu	she	1	387	328	314	671	A teenager	can	be	very	annoying,	x	x	x	x	x	x	even if	she	may	not	behave	annoyingly	on	purpose,	v	v	v	v	v	because	a	teenager's	hormones	can	cause	mood	swings.	z	z	z	z	z	z	Eng
102	mas	they	1	1262	259	374	508	A sailor	must	know	how	to	swim,	x	x	x	x	x	even if	they	may	not	know	how	to	steer	the	ship,	v	v	v	because	it	is	not	easy	to	be	a	helm.	z	z	z	z	z	Eng
102	neu	they	1	1622	302	376	439	A pharmacist	must	know	how	drugs	work,	x	x	x	x	x	even if	they	may	not	prescribe	drugs,	v	v	v	v	v	v	v	because	a	pharmacist	has	to	explain	patients	how	to	use	drugs.	z	z	z	Eng
102	mas	they	1	920	493	366	422	A car mechanic	must	know	a	lot	about	various	types	of	cars,	x	even if	they	may	usually	repair	the	same	type	of	car,	v	v	v	because	knowledge	is	completely	useless.	z	z	z	z	z	z	z	z	z	Eng
102	pro	they	1	357	450	372	423	Someone	must	feed	the	cat,	x	x	x	x	x	x	even if	they	might	not	like	the	cat,	v	v	v	v	v	v	because	the	cat	will	die	if	no	one	feeds	it.	z	z	z	z	Eng
102	mas	she	1	391	706	485	469	A carpenter	must	know	about	different	types	of	wood,	x	x	x	even if	she	may	think	it	is	not	important,	v	v	v	v	v	because	wood	looks	funny.	z	z	z	z	z	z	z	z	z	z	Eng
102	neu	he	1	836	662	470	371	A student	must	work	very	hard,	x	x	x	x	x	x	even if	he	may	not	want	to	be	the	best,	v	v	v	v	because	a	student	needs	to	pass	course	exams.	z	z	z	z	z	z	Eng
102	fem	he	0	590	284	347	552	A translator	has	to	know	quite	a	lot	about	the	target	language,	even if	he	may	speak	the	language	perfectly,	v	v	v	v	v	v	because	it	is	not	easy	to	translate	different	languages.	z	z	z	z	z	Eng
102	pro	he	1	363	283	685	774	Anyone	can	learn	how	to	play	an	instrument,	x	x	x	even if	he	may	not	have	the	best	sense	of	rhythm,	v	v	v	because	watching	TV	can	be	trained.	z	z	z	z	z	z	z	z	Eng
102	pro	they	1	639	247	318	345	Anyone	can	be	successful,	x	x	x	x	x	x	x	even if	they	may	not	have	the	best	education,	v	v	v	v	v	because	anything	is	possible	if	one	works	hard	enough.	z	z	z	z	z	Eng
102	mas	they	1	473	358	708	837	A pilot	must	not	fly	when	tired,	x	x	x	x	x	even if	they	may	delay	the	flight	by	not	flying,	v	v	v	v	because	safety	is	the	most	important	thing	for	flight.	z	z	z	z	z	Eng
102	mas	he	1	1928	364	427	355	An electrician	must	be	careful	at	all	times,	x	x	x	x	even if	he	may	be	just	performing	a	routine	job,	v	v	v	v	because	handling	electricity	is	not	dangerous.	z	z	z	z	z	z	z	z	Eng
102	pro	he	1	423	272	367	1385	Somebody	must	have	taken	the	key,	x	x	x	x	x	even if	he	may	not	have	intended	to	take	it,	v	v	v	v	because	it	can	be	found	everywhere.	z	z	z	z	z	z	z	z	Eng
102	mas	he	1	554	299	627	399	A fire fighter	must	be	very	careful,	x	x	x	x	x	x	even if	he	may	be	on	a	training	mission,	v	v	v	v	v	because	otherwise	it	will	be	dangerous	during	rescues.	z	z	z	z	z	z	Eng
102	fem	they	1	1952	334	294	312	A day care worker	must	be	very	understanding,	x	x	x	x	x	x	even if	they	may	be	annoyed	by	a	child,	v	v	v	v	v	because	children	cannot	always	control	their	behaviour.	z	z	z	z	z	z	z	Eng
102	neu	she	0	996	403	315	262	An athlete	must	know	skills	to	win,	x	x	x	x	x	even if	she	may	not	win	every	time,	v	v	v	v	v	v	because	having	an	ambition	is	human	nature.	z	z	z	z	z	z	z	Eng
103	neu	they	1	544	385	386	364	An elderly person	can	still	ride	a	bike,	x	x	x	x	x	even if	they	may	already	be	over	90,	v	v	v	v	v	v	because	being	old	doesn't	necessarily	mean	that	one	can't	ride.	z	z	z	z	Eng
103	fem	he	0	526	579	645	679	A guide	must	know	a	lot	about	history,	x	x	x	x	even if	he	may	only	need	to	tell	stories	of	some	places	of	interest,	because	some	tourists	may	ask	more	about	history.	z	z	z	z	z	z	Eng
103	pro	she	0	562	523	539	845	Someone	must	empty	the	bin	now,	x	x	x	x	x	even if	she	may	have	emptied	it	yesterday,	v	v	v	v	v	v	because	it	is	empty	again.	z	z	z	z	z	z	z	z	z	Eng
103	neu	they	1	614	638	652	496	A pharmacist	must	know	how	drugs	work,	x	x	x	x	x	even if	they	may	not	prescribe	drugs,	v	v	v	v	v	v	v	because	a	pharmacist	has	to	explain	patients	how	to	use	drugs.	z	z	z	Eng
103	mas	he	1	545	617	629	447	An astronaut	must	be	able	to	concentrate	when	tired,	x	x	x	even if	he	may	find	it	not	easy	to	realize,	v	v	v	v	because	flying	into	outer	space	doesn't	require	working	very	long	hours.	z	z	z	Eng
103	neu	she	1	476	352	396	402	A pensioner	should	be	allowed	to	work,	x	x	x	x	x	even if	she	may	not	need	the	money,	v	v	v	v	v	v	because	some	pensioners	like	shouting.	z	z	z	z	z	z	z	z	z	Eng
103	fem	he	1	715	702	2013	450	A nanny	should	not	be	working	when	sick,	x	x	x	x	even if	he	may	want	to,	v	v	v	v	v	v	v	v	because	the	nanny	could	not	go	abroad	otherwise.	z	z	z	z	z	z	Eng
103	fem	she	1	410	378	484	424	A kindergarten teacher	must	know	developmental	psychology,	x	x	x	x	x	x	even if	she	may	not	be	interested	in	it,	v	v	v	v	v	because	working	with	children	doesn't	require	any	skills.	z	z	z	z	z	z	Eng
103	mas	he	1	571	642	422	391	A police officer	has	many	responsibilities,	x	x	x	x	x	x	x	even if	he	may	not	be	in	a	very	high	position,	v	v	v	because	being	a	police	officer	is	the	funniest	job	in	the	world.	z	z	Eng
103	neu	he	0	545	828	526	460	An Austrian	doesn't	have	to	wear	traditional	costumes	all	the	time,	x	even if	he	may	believe	that	it	looks	great,	v	v	v	v	v	because	on	most	days	Austrians	wear	normal	clothes.	z	z	z	z	z	z	Eng
103	mas	they	1	458	396	359	364	A sailor	must	know	how	to	swim,	x	x	x	x	x	even if	they	may	not	know	how	to	steer	the	ship,	v	v	v	because	it	is	not	easy	to	be	a	helm.	z	z	z	z	z	Eng
103	mas	he	1	416	393	503	467	A computer programmer	should	have	studied	computer	science,	x	x	x	x	x	even if	he	may	already	know	a	lot	about	programming,	v	v	v	v	because	a	scientist	is	nice.	z	z	z	z	z	z	z	z	z	Eng
103	pro	he	1	440	410	528	1086	Everyone	must	hand	in	the	exam	now,	x	x	x	x	even if	he	may	not	have	finished	it,	v	v	v	v	v	v	because	the	swimming	pool	is	cold.	z	z	z	z	z	z	z	z	Eng
103	fem	they	1	465	396	454	457	A day care worker	must	be	very	understanding,	x	x	x	x	x	x	even if	they	may	be	annoyed	by	a	child,	v	v	v	v	v	because	children	cannot	always	control	their	behaviour.	z	z	z	z	z	z	z	Eng
103	pro	they	0	417	318	522	486	One	must	tell	the	truth,	x	x	x	x	x	x	even if	they	may	hurt	someone's	feelings,	v	v	v	v	v	v	v	because	telling	the	truth	is	usually	the	right	choice.	z	z	z	z	z	Eng
103	fem	they	1	472	309	344	331	A baby-sitter	must	not	look	after	baby	when	sick,	x	x	x	even if	they	may	receive	only	reduced	pay,	v	v	v	v	v	v	because	the	baby-sitter	could	infect	babies.	z	z	z	z	z	z	z	z	Eng
103	pro	they	0	1628	313	444	422	Anyone	can	be	successful,	x	x	x	x	x	x	x	even if	they	may	not	have	the	best	education,	v	v	v	v	v	because	anything	is	possible	if	one	works	hard	enough.	z	z	z	z	z	Eng
103	pro	he	1	314	305	364	379	Somebody	must	have	taken	the	key,	x	x	x	x	x	even if	he	may	not	have	intended	to	take	it,	v	v	v	v	because	it	can	be	found	everywhere.	z	z	z	z	z	z	z	z	Eng
103	mas	she	1	453	387	383	331	A farmer	must	be	able	to	deal	with	planting,	x	x	x	even if	she	may	find	it	hard,	v	v	v	v	v	v	v	because	growing	plants	is	one	of	a	farmer's	major	jobs.	z	z	z	z	Eng
103	fem	she	1	521	318	345	402	A midwife	must	feel	comfortable	to	see	blood,	x	x	x	x	even if	she	may	mainly	work	in	the	after	care	of	a	baby,	v	because	midwifes	don't	like	skiing.	z	z	z	z	z	z	z	z	z	Eng
103	mas	they	1	344	214	250	369	A truck driver	must	take	a	break	every	four	hours,	x	x	x	even if	they	may	not	be	tired,	v	v	v	v	v	v	v	because	driving	for	long	periods	of	time	without	a	break	is	not	dangerous.	z	Eng
103	fem	he	1	407	302	263	228	A childcare worker	should	know	how	to	draw,	x	x	x	x	x	even if	he	may	not	be	good	at	drawing,	v	v	v	v	v	because	children	love	drawing.	z	z	z	z	z	z	z	z	z	z	Eng
103	pro	he	1	843	243	258	390	Anyone	can	learn	how	to	play	an	instrument,	x	x	x	even if	he	may	not	have	the	best	sense	of	rhythm,	v	v	v	because	watching	TV	can	be	trained.	z	z	z	z	z	z	z	z	Eng
103	pro	she	0	291	291	330	397	Everyone	should	look	after	the	environment,	x	x	x	x	x	even if	she	may	not	believe	in	global	warming,	v	v	v	v	v	because	excessive	human	activities	may	damage	the	environment.	z	z	z	z	z	z	Eng
103	pro	they	1	368	294	252	320	Someone	must	feed	the	cat,	x	x	x	x	x	x	even if	they	might	not	like	the	cat,	v	v	v	v	v	v	because	the	cat	will	die	if	no	one	feeds	it.	z	z	z	z	Eng
103	pro	she	1	305	247	223	266	Anyone	who	wants	to	be	a	teacher	must	go	to	university,	even if	she	may	just	want	to	be	a	pre-school	teacher,	v	v	v	because	there	is	not	a	lot	to	learn	before	being	able	to	teach	effectively.	Eng
103	fem	they	1	287	246	287	268	A librarian	must	know	how	to	read,	x	x	x	x	x	even if	they	may	not	read	many	books,	v	v	v	v	v	v	because	readers	are	nice.	z	z	z	z	z	z	z	z	z	z	Eng
103	fem	she	1	350	288	336	454	A secretary	must	have	good	computer	skills,	x	x	x	x	x	even if	she	may	only	need	type	on	a	computer,	v	v	v	v	because	fast	typing	doesn't	require	typing	skills.	z	z	z	z	z	z	z	Eng
103	neu	she	1	358	282	269	301	An adult	should	have	an	understanding	of	politics,	x	x	x	x	even if	she	may	not	want	to	be	a	politician,	v	v	v	v	because	vote	doesn't	need	political	knowledge.	z	z	z	z	z	z	z	z	Eng
103	neu	they	1	901	291	256	226	An artist	should	have	an	additional	job,	x	x	x	x	x	even if	they	may	be	a	talented	artist,	v	v	v	v	v	v	because	being	an	artist	doesn't	provide	one	with	a	regular	income	all	the	time.	Eng
103	fem	she	1	449	234	241	250	A housekeeper	has	to	clean	the	toilet,	x	x	x	x	x	even if	she	may	find	it	disgusting,	v	v	v	v	v	v	v	because	that's	the	housekeeper's	duty.	z	z	z	z	z	z	z	z	z	Eng
103	mas	she	1	374	261	254	246	A carpenter	must	know	about	different	types	of	wood,	x	x	x	even if	she	may	think	it	is	not	important,	v	v	v	v	v	because	wood	looks	funny.	z	z	z	z	z	z	z	z	z	z	Eng
103	mas	she	1	525	343	292	342	A mechanic	must	know	a	lot	about	machines,	x	x	x	x	even if	she	may	only	work	with	other	machinery,	v	v	v	v	v	because	lots	of	machines	are	very	beautiful.	z	z	z	z	z	z	z	Eng
[truncated: 3,447 more rows]
